# Supplementary material for: Taxonomy, morphology, masticatory function and phylogeny of heterodontosaurid dinosaurs
Source: Zookeys. 2012 Oct 3;(226):1–225. doi: 10.3897/zookeys.223.2840 (PMC3491919; doi:10.3897/zookeys.223.2840)
Supplement: XML Treatment for Heterodontosauridae [file zookeys.223.2840-treatment1.xml]

<!DOCTYPE tp:taxon-treatment
  PUBLIC "-//TaxonX//DTD Taxonomic Treatment Publishing DTD v0 20100105//EN" "tax-treatment-NSO.dtd">
<tp:taxon-treatment xmlns:tp="http://www.plazi.org/taxpub"><tp:treatment-meta><mixed-citation publication-type="journal"><person-group><name><surname>Sereno</surname><given-names>Paul C.</given-names></name></person-group><article-title>Taxonomy, morphology, masticatory function and phylogeny of heterodontosaurid dinosaurs</article-title><source>Zookeys</source><day>3</day><month>10</month><year>2012</year><volume>2012</volume><issue>226</issue><fpage>1</fpage><lpage>225</lpage><pub-id pub-id-type="doi">10.3897/zookeys.223.2840</pub-id></mixed-citation></tp:treatment-meta><tp:nomenclature><tp:taxon-name>
                            <tp:taxon-name-part taxon-name-part-type="family">Heterodontosauridae</tp:taxon-name-part>
                        <object-id xmlns:xlink="http://www.w3.org/1999/xlink" xlink:type="simple">http://species-id.net/wiki/Heterodontosauridae</object-id>
								</tp:taxon-name><tp:taxon-authority> Kuhn, 1966</tp:taxon-authority></tp:nomenclature><tp:treatment-sec sec-type="Emended diagnosis"><title>Emended diagnosis.</title><p>Small-bodied ornithischians with the following features that may constitute heterodontosaurid synapomorphies in phylogenetic context: (1) three or fewer premaxillary teeth; (2) premaxillary teeth increase in size distally; (3) dentary caniniform tooth associated with an arched premaxilla-maxilla diastema; (4) nasal fossa, dorsomedian<!--PageBreak--> with rounded lateral margins; (5) jugal flange, ventral embayment of jugal-quadratojugal embayment; (6) jugal horn below orbit, laterally directed and dorsoventrally compressed; (7) postorbital body, arcuate fossa with raised anterior rim; (8) quadrate head included within laterotemporal fossa; (9) quadrate condyle, articular surface ventrolaterally inclined at approximately 30°; (10) quadratojugal T-shaped; (11) predentary processes (lateral, ventral) rudimentary; (12) dentary ramus stoutly proportioned, substantial depth at mid ramus compared to length; (13) fibular mid-shaft and distal end reduced.</p></tp:treatment-sec><tp:treatment-sec sec-type="Phylogenetic definition"><title>Phylogenetic definition.</title><p>The most inclusive clade containing <italic><tp:taxon-name>Heterodontosaurus tucki</tp:taxon-name></italic> <xref ref-type="bibr" rid="B35">Crompton and Charig 1962</xref> but not <italic><tp:taxon-name>Parasaurolophus walkeri</tp:taxon-name></italic> <xref ref-type="bibr" rid="B93">Parks 1922</xref>, <italic><tp:taxon-name>Pachycephalosaurus wyomingensis</tp:taxon-name></italic> (<xref ref-type="bibr" rid="B48">Gilmore 1931</xref>), <italic><tp:taxon-name>Triceratops horridus</tp:taxon-name></italic> <xref ref-type="bibr" rid="B77">Marsh 1889</xref>, <italic><tp:taxon-name>Ankylosaurus magniventris</tp:taxon-name></italic> <xref ref-type="bibr" rid="B18">Brown 1908</xref>.</p><p>This stem-based phylogenetic definition (<xref ref-type="bibr" rid="B116">Sereno 2005b</xref>) includes, but does not reach beyond, all currently known heterodontosaurids under all proposed phylogenetic interpretations of the position of heterodontosaurids within Ornithischia (e.g., <xref ref-type="bibr" rid="B114">Sereno 1999</xref>; <xref ref-type="bibr" rid="B23">Butler et al. 2008</xref>). The first and only previous phylogenetic definition proposed for <tp:taxon-name>Heterodontosauridae</tp:taxon-name> (<xref ref-type="bibr" rid="B113">Sereno 1998</xref>: 61) is similar but lacks the negative specifiers of the present definition that stabilize its taxonomic content under alternative phylogenetic relationships.</p></tp:treatment-sec><tp:treatment-sec sec-type="Temporal and geographic range"><title>Temporal and geographic range.</title><p>Late Triassic (Norian) to Early Cretaceous (Barremian-Aptian), ca. 216–125 Ma (<xref ref-type="bibr" rid="B51">Gradstein and Ogg 2009</xref>; <xref ref-type="bibr" rid="B78">Martinez et al. 2011</xref>); global distribution includes northern localities (northern China, western North America, Europe) and southern localities (southern South America, southern Africa) (<xref ref-type="fig" rid="F1">Fig. 1</xref>). The record of heterodontosaurids from the Late Triassic currently depends upon the interpretation of the poorly known <italic><tp:taxon-name>Pisanosaurus mertii</tp:taxon-name></italic> (<xref ref-type="bibr" rid="B12">Bonaparte 1976</xref>; <xref ref-type="bibr" rid="B110">Sereno 1991</xref>) and other fragmentary remains from Upper Triassic rocks elsewhere in Argentina (<xref ref-type="bibr" rid="B3">Báez and Marsicano 2001</xref>).</p></tp:treatment-sec><tp:treatment-sec sec-type="Comments"><title>Comments.</title><p><xref ref-type="bibr" rid="B71">Kuhn (1966)</xref> is identified as the author of the taxon <tp:taxon-name>Heterodontosauridae</tp:taxon-name>, although <xref ref-type="bibr" rid="B101">Romer (1966)</xref> independently proposed the same taxon in the same year (synchronous publication noted by <xref ref-type="bibr" rid="B72">Kuhn 1967</xref>: 77, 122). In the literature, some cite Romer as the author of the taxon (e.g., <xref ref-type="bibr" rid="B124">Smith 1997</xref>; <xref ref-type="bibr" rid="B113">Sereno 1998</xref>; <xref ref-type="bibr" rid="B116">Sereno 2005b</xref>), some Kuhn (e.g., <xref ref-type="bibr" rid="B86">Norman et al. 2004</xref>, <xref ref-type="bibr" rid="B85">2011</xref>), and some Kuhn and Romer with one author in parentheses (e.g., <xref ref-type="bibr" rid="B126">Steel 1969</xref>). Establishing priority by publication date in this case is no longer possible, and, unlike Romer, Kuhn also briefly diagnosed the family-level taxon. Here Kuhn is recognized as the author of <tp:taxon-name>Heterodontosauridae</tp:taxon-name> (P. Galton, pers. comm.).</p><p>Many of the cranial and postcranial apomorphies listed in the emended diagnosis were known previously only in <italic><tp:taxon-name>Heterodontosaurus tucki</tp:taxon-name></italic> but now are known in at least one other heterodontosaurid. When coded into a phylogenetic analysis, some of these features might be repositioned at nodes within <tp:taxon-name>Heterodontosauridae</tp:taxon-name> (under delayed transformation), given the large amount of missing data in known taxa. The list, nonetheless, attempts to capture as many skeletal modifications that are shared by <italic><tp:taxon-name>Heterodontosaurus tucki</tp:taxon-name></italic> and at least one other basal heterodontosaurid and may characterize the group. The features listed are discussed in more detail below (under Heterodontosaurid monophyly) and in Appendix I.</p></tp:treatment-sec><tp:treatment-sec><!--Section generated to contain objects referenced in tp:taxon-treatment.--><fig id="F1" position="float" orientation="portrait"><label>Figure 1.</label><caption><p>Heterodontosaurid localities. <bold>A</bold> Locality (red dot) for <italic><tp:taxon-name>Echinodon becklesii</tp:taxon-name></italic> on the southern coast of England <bold>B</bold> Heterodontosaurid localities in South Africa and Lesotho. Locality(ies)/taxon identification: Nosi/<italic><tp:taxon-name>Abrictosaurus consors</tp:taxon-name></italic>; Mlamli, Tushielaw, Tyinindini/<italic><tp:taxon-name>Heterodontosaurus tucki</tp:taxon-name></italic>; Bamboeskloof Farm, Buck Camp, Paballong/<italic><tp:taxon-name>Lycorhinus angustidens</tp:taxon-name></italic>; Maboloka/<tp:taxon-name>Heterodontosauridae</tp:taxon-name> incertae sedis; Voyizane/ <italic><tp:taxon-name>Pegomastax africanus</tp:taxon-name></italic> gen. n. sp. n.</p></caption><graphic xmlns:xlink="http://www.w3.org/1999/xlink" xlink:href="ZooKeys-226-001-g001.jpg" position="float" orientation="portrait" xlink:type="simple"/></fig></tp:treatment-sec><ref-list><ref id="B35"><mixed-citation xmlns:xlink="http://www.w3.org/1999/xlink" xlink:type="simple"><person-group><name name-style="western"><surname>Crompton</surname><given-names>AW</given-names></name><name name-style="western"><surname>Charig</surname><given-names>AJ</given-names></name></person-group> (<year>1962</year>)<article-title> A new ornithischian from the Upper Triassic of South Africa.</article-title><source>Nature </source><volume>196</volume>: <fpage>1074</fpage>-<lpage>1077</lpage>. doi: <ext-link ext-link-type="uri" xlink:href="http://dx.doi.org/10.1038/1961074a0" xlink:type="simple">10.1038/1961074a0</ext-link></mixed-citation></ref><ref id="B93"><mixed-citation xmlns:xlink="http://www.w3.org/1999/xlink" xlink:type="simple"><person-group><name name-style="western"><surname>Parks</surname><given-names>WA</given-names></name></person-group> (<year>1922</year>)<article-title> <italic>Parasaurolophus walkeri</italic>, a new genus and species of crested trachodont dinosaur.</article-title><source>University of Toronto Studies (Geological Series) </source><volume>13</volume>: <fpage>1</fpage>-<lpage>32</lpage>.</mixed-citation></ref><ref id="B48"><mixed-citation xmlns:xlink="http://www.w3.org/1999/xlink" xlink:type="simple"><person-group><name name-style="western"><surname>Gilmore</surname><given-names>CW</given-names></name></person-group> (<year>1931</year>)<article-title> A new species of troödont dinosaur from the Lance Formation of Wyoming.</article-title><source>Proceedings of the United States National Museum </source><volume>79</volume>: <fpage>1</fpage>-<lpage>6</lpage>. doi: <ext-link ext-link-type="uri" xlink:href="http://dx.doi.org/10.5479/si.00963801.79-2875.1" xlink:type="simple">10.5479/si.00963801.79-2875.1</ext-link></mixed-citation></ref><ref id="B77"><mixed-citation xmlns:xlink="http://www.w3.org/1999/xlink" xlink:type="simple"><person-group><name name-style="western"><surname>Marsh</surname><given-names>OC</given-names></name></person-group> (<year>1889</year>)<source> Notice of gigantic horned Dinosauria from the Cretaceous. American Journal of Science (Series 3) 38: 173–175.</source></mixed-citation></ref><ref id="B18"><mixed-citation xmlns:xlink="http://www.w3.org/1999/xlink" xlink:type="simple"><person-group><name name-style="western"><surname>Brown</surname><given-names>B</given-names></name></person-group> (<year>1908</year>)<article-title> The Ankylosauridae, a new family of armored dinosaurs from the Upper Cretaceous.</article-title><source>Bulletin of the American Museum of Natural History </source><volume>24</volume>: <fpage>187</fpage>-<lpage>201</lpage>.</mixed-citation></ref><ref id="B116"><mixed-citation xmlns:xlink="http://www.w3.org/1999/xlink" xlink:type="simple"><person-group><name name-style="western"><surname>Sereno</surname><given-names>PC</given-names></name></person-group> (<year>2005b</year>)<source> Stem Archosauria—<italic>TaxonSearch</italic>, <ext-link ext-link-type="uri" xlink:href="http://www.taxonsearch.org/" xlink:type="simple">http://www.taxonsearch.org/</ext-link> [version 1.0, 2005 November 7, Chicago]</source></mixed-citation></ref><ref id="B114"><mixed-citation xmlns:xlink="http://www.w3.org/1999/xlink" xlink:type="simple"><person-group><name name-style="western"><surname>Sereno</surname><given-names>PC</given-names></name></person-group> (<year>1999</year>)<article-title> The evolution of dinosaurs.</article-title><source>Science </source><volume>284</volume>: <fpage>2137</fpage>-<lpage>2147</lpage>. doi: <ext-link ext-link-type="uri" xlink:href="http://dx.doi.org/10.1126/science.284.5423.2137" xlink:type="simple">10.1126/science.284.5423.2137</ext-link></mixed-citation></ref><ref id="B23"><mixed-citation xmlns:xlink="http://www.w3.org/1999/xlink" xlink:type="simple"><person-group><name name-style="western"><surname>Butler</surname><given-names>RJ</given-names></name><name name-style="western"><surname>Porro</surname><given-names>LB</given-names></name><name name-style="western"><surname>Norman</surname><given-names>DB</given-names></name></person-group> (<year>2008</year>)<article-title> A juvenile skull of the primitive ornithischian dinosaur <italic>Heterodontosaurus tucki</italic> from the ‘Stormberg’ of southern Africa.</article-title><source>Journal of Vertebrate Paleontology </source><volume>28</volume>: <fpage>702</fpage>-<lpage>711</lpage>. doi: <ext-link ext-link-type="uri" xlink:href="http://dx.doi.org/10.1671/0272-4634(2008)28[702:AJSOTP]2.0.CO;2" xlink:type="simple">10.1671/0272-4634(2008)28[702:AJSOTP]2.0.CO;2</ext-link></mixed-citation></ref><ref id="B113"><mixed-citation xmlns:xlink="http://www.w3.org/1999/xlink" xlink:type="simple"><person-group><name name-style="western"><surname>Sereno</surname><given-names>PC</given-names></name></person-group> (<year>1998</year>)<article-title> A rationale for phylogenetic definitions, with application to the higher-level taxonomy of Dinosauria.</article-title><source>Neues Jahrbuch für Geologie und Paläontologie Abhandlungen </source><volume>210</volume>: <fpage>41</fpage>-<lpage>83</lpage>.</mixed-citation></ref><ref id="B51"><mixed-citation xmlns:xlink="http://www.w3.org/1999/xlink" xlink:type="simple"><person-group><name name-style="western"><surname>Gradstein</surname><given-names>FM</given-names></name><name name-style="western"><surname>Ogg</surname><given-names>JG</given-names></name></person-group> (<year>2009</year>)<article-title> The geologic time scale.</article-title> In: <person-group><name name-style="western"><surname>Hedges</surname><given-names>SB</given-names></name><name name-style="western"><surname>Kumar</surname><given-names>S</given-names></name></person-group> (<role>Eds</role>). <issue-title>, The Timetree of Life.</issue-title><source>Oxford University Press, Oxford</source>: <fpage>26</fpage>-<lpage>34</lpage>.</mixed-citation></ref><ref id="B78"><mixed-citation xmlns:xlink="http://www.w3.org/1999/xlink" xlink:type="simple"><person-group><name name-style="western"><surname>Martinez</surname><given-names>RN</given-names></name><name name-style="western"><surname>Sereno</surname><given-names>PC</given-names></name><name name-style="western"><surname>Alcober</surname><given-names>OA</given-names></name><name name-style="western"><surname>Colombi</surname><given-names>CE</given-names></name><name name-style="western"><surname>Renne PR et</surname><given-names>al.</given-names></name></person-group> (<year>2011</year>)<article-title> A basal dinosaur from the dawn of the dinosaur era in southwestern Pangaea.</article-title><source>Science </source><volume>331</volume>: <fpage>206</fpage>-<lpage>210</lpage>. doi: <ext-link ext-link-type="uri" xlink:href="http://dx.doi.org/10.1126/science.1198467" xlink:type="simple">10.1126/science.1198467</ext-link></mixed-citation></ref><ref id="B12"><mixed-citation xmlns:xlink="http://www.w3.org/1999/xlink" xlink:type="simple"><person-group><name name-style="western"><surname>Bonaparte</surname><given-names>JF</given-names></name></person-group> (<year>1976</year>)<article-title> <italic>Pisanosaurus mertii</italic> Casamiquela and the origin of the Ornithischia.</article-title><source>Journal of Paleontology </source><volume>50</volume>: <fpage>808</fpage>-<lpage>820</lpage>.</mixed-citation></ref><ref id="B110"><mixed-citation xmlns:xlink="http://www.w3.org/1999/xlink" xlink:type="simple"><person-group><name name-style="western"><surname>Sereno</surname><given-names>PC</given-names></name></person-group> (<year>1991</year>)<source><italic>Lesothosaurus</italic>, “fabrosaurids,” and the early evolution of Ornithischia. Journal of Vertebrate Paleontology 11: 168–197. doi 10.1080/02724634.1991.10011386</source></mixed-citation></ref><ref id="B3"><mixed-citation xmlns:xlink="http://www.w3.org/1999/xlink" xlink:type="simple"><person-group><name name-style="western"><surname>Báez</surname><given-names>AM</given-names></name><name name-style="western"><surname>Marsicano</surname><given-names>CA</given-names></name></person-group> (<year>2001</year>)<article-title> A heterodontosaurid ornithischian dinosaur from the Upper Triassic of Patagonia.</article-title><source>Ameghiniana </source><volume>38</volume>: <fpage>271</fpage>-<lpage>279</lpage>.</mixed-citation></ref><ref id="B71"><mixed-citation xmlns:xlink="http://www.w3.org/1999/xlink" xlink:type="simple"><person-group><name name-style="western"><surname>Kuhn</surname><given-names>O</given-names></name></person-group> (<year>1966</year>)<source> Die Reptilien.</source><publisher-name>Verlag Oeben</publisher-name>, <publisher-loc>Krailling near Munich</publisher-loc>, <lpage>154</lpage> pp.</mixed-citation></ref><ref id="B101"><mixed-citation xmlns:xlink="http://www.w3.org/1999/xlink" xlink:type="simple"><person-group><name name-style="western"><surname>Romer</surname><given-names>AS</given-names></name></person-group> (<year>1966</year>)<source> Vertebrate Paleontology, 3rd ed.</source><publisher-name>University of Chicago Press</publisher-name>, <publisher-loc>Chicago</publisher-loc>, <lpage>468</lpage> pp.</mixed-citation></ref><ref id="B72"><mixed-citation xmlns:xlink="http://www.w3.org/1999/xlink" xlink:type="simple"><person-group><name name-style="western"><surname>Kuhn</surname><given-names>O</given-names></name></person-group> (<year>1967</year>)<source> Amphibien und Reptilien.</source><publisher-name>Gustav Fischer Verlag</publisher-name>, <publisher-loc>Stuttgart</publisher-loc>, <lpage>124</lpage> pp.</mixed-citation></ref><ref id="B124"><mixed-citation xmlns:xlink="http://www.w3.org/1999/xlink" xlink:type="simple"><person-group><name name-style="western"><surname>Smith</surname><given-names>JB</given-names></name></person-group> (<year>1997</year>)<article-title> Heterodontosauridae.</article-title> In: <person-group><name name-style="western"><surname>Currie</surname><given-names>PJ</given-names></name><name name-style="western"><surname>Padian</surname><given-names>K</given-names></name></person-group> (<role>Eds</role>). <issue-title>Encyclopedia of Dinosaurs.</issue-title><source>Academic Press, San Diego</source>: <fpage>317</fpage>-<lpage>320</lpage>.</mixed-citation></ref><ref id="B86"><mixed-citation xmlns:xlink="http://www.w3.org/1999/xlink" xlink:type="simple"><person-group><name name-style="western"><surname>Norman</surname><given-names>DB</given-names></name><name name-style="western"><surname>Sues</surname><given-names>H-D</given-names></name><name name-style="western"><surname>Witmer</surname><given-names>LM</given-names></name><name name-style="western"><surname>Coria</surname><given-names>RA</given-names></name></person-group> (<year>2004</year>)<article-title> Basal Ornithopoda.</article-title> In: <person-group><name name-style="western"><surname>Weishampel</surname><given-names>DB</given-names></name><name name-style="western"><surname>Dodson</surname><given-names>P</given-names></name><name name-style="western"><surname>Osmólska</surname><given-names>H</given-names></name></person-group> (<role>Eds</role>). <issue-title>The Dinosauria, 2nd ed.</issue-title><source>University of California Press, Berkeley</source>: <fpage>393</fpage>-<lpage>412</lpage>. doi: <ext-link ext-link-type="uri" xlink:href="http://dx.doi.org/10.1525/california/9780520242098.003.0021" xlink:type="simple">10.1525/california/9780520242098.003.0021</ext-link></mixed-citation></ref><ref id="B85"><mixed-citation xmlns:xlink="http://www.w3.org/1999/xlink" xlink:type="simple"><person-group><name name-style="western"><surname>Norman</surname><given-names>DB</given-names></name><name name-style="western"><surname>Crompton</surname><given-names>AW</given-names></name><name name-style="western"><surname>Butler</surname><given-names>RJ</given-names></name><name name-style="western"><surname>Porro</surname><given-names>LB</given-names></name><name name-style="western"><surname>Charig</surname><given-names>AJ</given-names></name></person-group> (<year>2011</year>)<article-title> The Lower Jurassic ornithischian dinosaur <italic>Heterodontosaurus tucki</italic> Crompton and Charig 1962: cranial anatomy, functional morphology, taxonomy, and relationships.</article-title><source>Zoological Journal of the Linnean Society </source><volume>162</volume>: <fpage>182</fpage>-<lpage>279</lpage>.</mixed-citation></ref><ref id="B126"><mixed-citation xmlns:xlink="http://www.w3.org/1999/xlink" xlink:type="simple"><person-group><name name-style="western"><surname>Steel</surname><given-names>R</given-names></name></person-group> (<year>1969</year>)<article-title> Ornithischia.</article-title><source>Handbuch der Paläoherpetologie </source><volume>15</volume>: <fpage>1</fpage>-<lpage>84</lpage>.</mixed-citation></ref></ref-list></tp:taxon-treatment>
