# Supplementary material for: Taxonomy, morphology, masticatory function and phylogeny of heterodontosaurid dinosaurs
Source: Zookeys. 2012 Oct 3;(226):1–225. doi: 10.3897/zookeys.223.2840 (PMC3491919; doi:10.3897/zookeys.223.2840)
Supplement: XML Treatment for Fruitadens haagarorum [file zookeys.223.2840-treatment3.xml]

<!DOCTYPE tp:taxon-treatment
  PUBLIC "-//TaxonX//DTD Taxonomic Treatment Publishing DTD v0 20100105//EN" "tax-treatment-NSO.dtd">
<tp:taxon-treatment xmlns:tp="http://www.plazi.org/taxpub"><tp:treatment-meta><mixed-citation publication-type="journal"><person-group><name><surname>Sereno</surname><given-names>Paul C.</given-names></name></person-group><article-title>Taxonomy, morphology, masticatory function and phylogeny of heterodontosaurid dinosaurs</article-title><source>Zookeys</source><day>3</day><month>10</month><year>2012</year><volume>2012</volume><issue>226</issue><fpage>1</fpage><lpage>225</lpage><pub-id pub-id-type="doi">10.3897/zookeys.223.2840</pub-id></mixed-citation></tp:treatment-meta><tp:nomenclature><tp:taxon-name>
                            <tp:taxon-name-part taxon-name-part-type="genus">Fruitadens</tp:taxon-name-part>
                            <tp:taxon-name-part taxon-name-part-type="species">haagarorum</tp:taxon-name-part>
                        <object-id xmlns:xlink="http://www.w3.org/1999/xlink" xlink:type="simple">http://species-id.net/wiki/Fruitadens_haagarorum</object-id>
								</tp:taxon-name><tp:taxon-authority>Butler et al., 2010</tp:taxon-authority><xref ref-type="fig" rid="F9">Fig. 9A</xref><xref ref-type="table" rid="T1">Tables 1</xref><xref ref-type="table" rid="T3">3</xref><tp:nomenclature-citation-list><tp:nomenclature-citation><tp:taxon-name>Fruitadens haagarorum</tp:taxon-name><comment> Butler et al., 2010 – <xref ref-type="bibr" rid="B27">Callison and Quimby (1984</xref>: fig. 3B, C); <xref ref-type="bibr" rid="B26">Callison (1987</xref>, fig. 4); <xref ref-type="bibr" rid="B67">Kirkland (2006</xref>: fig. 22A); Galton (2006: fig. 2.7A–G); <xref ref-type="bibr" rid="B47">Galton (2007</xref>: Figs 2.6E–G, 2.7A–G); <xref ref-type="bibr" rid="B21">Butler et al. (2010</xref>: Figs 1–3); <xref ref-type="bibr" rid="B22">Butler et al. (2012</xref>: Figs 1–7, 8A, B, 9–16)</comment></tp:nomenclature-citation></tp:nomenclature-citation-list></tp:nomenclature><tp:treatment-sec sec-type="Holotype"><title>Holotype.</title><p>LACM 115747, adult with partial maxillae and dentaries, cervical, dorsal, sacral and caudal vertebrae, proximal right femur, proximal and distal ends of the tibiae, and partial right metatarsal 1 (<xref ref-type="bibr" rid="B21">Butler et al. 2010</xref>: fig. 2b, e, i; <xref ref-type="bibr" rid="B22">Butler et al. 2012</xref>: Figs 1, 2–4, 8A, 9–12, 13A–E, 14G, H).</p></tp:treatment-sec><tp:treatment-sec sec-type="Referred material"><title>Referred material.</title><p>LACM 115727, adult partial postcranial skeleton with partial cervical, dorsal and caudal vertebrae, partial right and left femora, and an articulated distal left tibia and coossified astragalocalcaneum; LACM 120478, subadult with left humerus, distal left femur, and an articulated left tibia, fibula and coossified astragalocalcaneum; LACM 120602, distal caudal vertebra, left astragalocalcaneum, partial metatarsus and pes; LACM 128258, subadult with right premaxilla, partial left maxilla, partial left and right dentaries, and one dorsal and one distal caudal vertebra; LACM 128303, anterior left dentary (<xref ref-type="bibr" rid="B21">Butler et al. 2010</xref>, <xref ref-type="bibr" rid="B22">2012</xref>).</p></tp:treatment-sec><tp:treatment-sec sec-type="Type locality"><title>Type locality.</title><p>Fruita Paleontological Area, approximately 10 kms southwest of Fruita, Mesa County, west-central Colorado, USA; approximately <named-content xmlns:xlink="http://www.w3.org/1999/xlink" content-type="dwc:verbatimCoordinates" xlink:type="simple">N39°10', W108°48'</named-content>.</p></tp:treatment-sec><tp:treatment-sec sec-type="Horizon"><title>Horizon.</title><p>Just above the “clay change” near the base of the Brushy Basin Member and about 100 m from the base of the Morrison Formation (<xref ref-type="bibr" rid="B66">Kirkland et al. 2005</xref>: fig. 6; <xref ref-type="bibr" rid="B67">Kirkland 2006</xref>); Upper Jurassic (early Tithonian), ca. 153 Ma (<xref ref-type="bibr" rid="B67">Kirkland 2006</xref>; <xref ref-type="bibr" rid="B51">Gradstein and Ogg 2009</xref>). The boundary between the Salt Wash and Brushy Basin Members has undergone revision in the Fruita Paleontological Area (<xref ref-type="bibr" rid="B67">Kirkland 2006</xref>). <xref ref-type="bibr" rid="B46">Galton (2002)</xref> reported that the fossils were found in the Salt Wash Member but later correctly cited the overlying Brushy Basin Member as the unit of origin (<xref ref-type="bibr" rid="B47">Galton 2007</xref>).</p></tp:treatment-sec><tp:treatment-sec sec-type="Revised diagnosis"><title>Revised diagnosis.</title><p>Heterodontosaurid with (1) a discordantly small dentary tooth immediately distal to the caniniform dentary tooth and (2) a prominent anteromedial flange on the distal end of the tibia.</p></tp:treatment-sec><tp:treatment-sec sec-type="Comments"><title>Comments.</title><p><xref ref-type="bibr" rid="B21">Butler et al. (2010</xref>: 376) listed nine features in the original diagnosis for <italic><tp:taxon-name>Fruitadens haagarorum</tp:taxon-name></italic>, indicating that some were primitive and others “autapomorphic” at different phylogenetic levels. <xref ref-type="bibr" rid="B22">Butler et al. (2012</xref>: 3) added one character, “small foramen on the anteroventral aspect of the medial dentary”, for a total of ten features.</p><p>This suite of features constitutes a differential diagnosis—a unique combination of the features that describes a monospecific genus rather than a set of autapomorphies hypothesized to have arisen in the immediate ancestry of the taxon (<xref ref-type="bibr" rid="B109">Sereno 1990</xref>). In the revised diagnosis above, a higher bar is applied that restricts listed features to those <!--PageBreak-->that are plausibly unique to <italic><tp:taxon-name>Fruitadens</tp:taxon-name></italic> or derived for <italic><tp:taxon-name>Fruitadens</tp:taxon-name></italic> within <tp:taxon-name>Heterodontosauridae</tp:taxon-name>. One of the features stands out as plausibly unique to <italic><tp:taxon-name>Fruitadens</tp:taxon-name></italic> and present in the holotype—the prominent anteromedial flange on the distal end of the tibia (<xref ref-type="bibr" rid="B21">Butler et al. 2010</xref>: fig. 2i). Comparison to other heterodontosaurids, however, is limited to <italic><tp:taxon-name>Heterodontosaurus</tp:taxon-name></italic>, which does not exhibit the condition. The small medial dentary foramen, which was added by <xref ref-type="bibr" rid="B22">Butler et al. (2012)</xref> as an autapomorphy, is not present in one of the two dentaries that preserve the region (<xref ref-type="bibr" rid="B22">Butler et al. 2012</xref>: fig. 5D).</p><p>One dental feature listed in the revised diagnosis may be an autapomorphy but is homoplasious among heterodontosaurids. The dentary tooth immediately distal to the caniniform tooth in <italic><tp:taxon-name>Fruitadens</tp:taxon-name></italic> is unusually small, its crown apparently somewhat smaller than the rudimentary first dentary tooth (<xref ref-type="fig" rid="F9">Fig. 9A</xref>). <italic><tp:taxon-name>Heterodontosaurus</tp:taxon-name></italic> and a new taxon from southern Africa, <italic><tp:taxon-name>Pegomastax</tp:taxon-name></italic> gen. n. sp. n., are the only other heterodontosaurids with a discordantly small tooth immediately distal to the caniniform tooth.</p><p>The other features listed in the diagnosis by <xref ref-type="bibr" rid="B21">Butler et al. (2010</xref>, <xref ref-type="bibr" rid="B22">2012</xref>) are demonstrably primitive within <tp:taxon-name>Heterodontosauridae</tp:taxon-name> or may be artifacts of preservation. The lack of a maxillary caniniform tooth, for example, is the common condition; only <italic><tp:taxon-name>Echinodon</tp:taxon-name></italic> has a caniniform tooth in the maxillary series among heterodontosaurids. Denticles that extend along more than one-half of the crown occur in <italic><tp:taxon-name>Tianyulong</tp:taxon-name></italic> and in ornithischian outgroups such as <italic><tp:taxon-name>Lesothosaurus</tp:taxon-name></italic>. Other features have broader distributions within <tp:taxon-name>Heterodontosauridae</tp:taxon-name>, such as the small peglike first dentary tooth, which is present in <italic><tp:taxon-name>Echinodon</tp:taxon-name></italic>, <italic><tp:taxon-name>Lycorhinus</tp:taxon-name></italic>, and <italic><tp:taxon-name>Abrictosaurus</tp:taxon-name></italic>. The dentary caniniform tooth was said to be shorter than in some heterodontosaurids and more nearly equal in depth to noncaniniform dentary crowns. The relative depth of individual crowns, however, depends to a great extent on the stage of replacement, which can be difficult to estimate in the case of caniniform teeth. The dentary caniniform tooth in the Kayenta heterodontosaurid, for example, has a similar relative depth to that in <italic><tp:taxon-name>Fruitadens</tp:taxon-name></italic>, although it is clearly undergoing eruption and would be considerably larger when fully functional (<xref ref-type="fig" rid="F9">Fig. 9A, B</xref>). Most of the caniniform tooth in question (LACM 128258), furthermore, seems to have broken away by the time the specimen was described by <xref ref-type="bibr" rid="B21">Butler et al. (2010</xref>: fig. 2d; compare <xref ref-type="bibr" rid="B47">Galton 2007</xref>: fig. 2.7B). The pair of foramina on the anterior aspect of the astragalus can be compared only in <italic><tp:taxon-name>Heterodontosaurus</tp:taxon-name></italic> among heterodontosaurids, and there is some evidence the condition is present (SAM-PK-K1332).</p><p>The separation of the ascending process of the astragalus as a separate ossification was listed among the autapomorphies. The suture separating the distal tip of the astragalar ascending process, however, seems to continue laterally as a fracture line across the distal shaft of the fibula. The ascending process had been viewed as a separate ossification in the theropod <italic><tp:taxon-name>Dilophosaurus</tp:taxon-name></italic> (Welles 1984); review of this specimen, however, suggests that it also appears to be a postmortem fracture passing through vascular foramina. Persistence of such a suture in <italic><tp:taxon-name>Fruitadens</tp:taxon-name></italic>, in addition, seems unlikely in a taxon distinguished by coossification in this particular region of the limb skeleton (e.g., the tibiotarsus).<!--PageBreak--></p></tp:treatment-sec><tp:treatment-sec sec-type="Discovery"><title>Discovery.</title><p>The six available specimens of <italic><tp:taxon-name>Fruitadens haagarorum</tp:taxon-name></italic> were collected between 1975 and 1980 in the Fruita Paleontological Area from four separate localities above a distinctive horizon (“clay change”) near the base of the Brushy Basin Member of the Morrison Formation (<xref ref-type="bibr" rid="B66">Kirkland et al. 2005</xref>; <xref ref-type="bibr" rid="B67">Kirkland 2006</xref>). The localities were not discovered in a single horizon but rather within a zone perhaps 10-15 m in thickness above the “clay change” (G. Callison, pers. comm.). Four specimens were described in the initial description (<xref ref-type="bibr" rid="B21">Butler et al. 2010</xref>); two additional fragmentary specimens were included more recently (<xref ref-type="bibr" rid="B22">Butler et al. 2012</xref>; LACM 120602, 128303).</p><p><italic><tp:taxon-name>Fruitadens</tp:taxon-name></italic> is a small-bodied heterodontosaurid, the adult specimens of which appear to be slightly larger than two other small-bodied heterodontosaurids, <italic><tp:taxon-name>Echinodon</tp:taxon-name></italic> and <italic><tp:taxon-name>Tianyulong</tp:taxon-name></italic> (<xref ref-type="table" rid="T3">Table 3</xref>). The sole specimen known of the Kayenta heterodontosaurid is the smallest heterodontosaurid on record (skull length estimate of 53 mm), but histologic evidence suggests that it is a subadult roughly the same size as half-grown individuals of <italic><tp:taxon-name>Heterodontosaurus</tp:taxon-name></italic> (e.g., AMNH 24000; <xref ref-type="fig" rid="F2">Fig. 2C</xref>).</p></tp:treatment-sec><tp:treatment-sec sec-type="Association"><title>Association.</title><p>The holotype of <italic><tp:taxon-name>Fruitadens</tp:taxon-name></italic> and three referred specimens were described as associated individuals, the supportive evidence limited to the lack of duplicate bones and consistent state of preservation within each specimen (<xref ref-type="bibr" rid="B21">Butler et al. 2010</xref>: suppl. info.; <xref ref-type="bibr" rid="B22">Butler et al. 2012</xref>). A first-hand account of the discovery of the holotype (LACM 115747) and a referred subadult specimen (LACM 120478) confirms their association as individuals. The first pieces of the holotype were surface-collected on a slope, which led to an <italic>in situ</italic> portion of the specimen that was recovered in a small field jacket (G. Callison, pers. comm.). The subadult specimen LACM 120478, which preserves the most complete long bone lengths, was also found in a confined space by quarrying at a nearby locality 5572 (“Main Callison Quarry”). A referred adult specimen was found at locality 5576 (“George’s Coelurosaur site”), and there is no specific site information available for a referred subadult with the most complete set of jaws (LACM 128258), except that it comes from the same general area (Fruita Paleontological Area).</p></tp:treatment-sec><tp:treatment-sec sec-type="Jaws"><title>Jaws.</title><p>The dentary in <italic><tp:taxon-name>Fruitadens</tp:taxon-name></italic> has a vascularized buccal emargination, presumably as an aid to the processing plant materials within the oral cavity (<xref ref-type="fig" rid="F9">Fig. 9A</xref>). The anterior end of the dentary in <italic><tp:taxon-name>Fruitadens</tp:taxon-name></italic> is subrectangular, whereas in as <italic><tp:taxon-name>Echinodon</tp:taxon-name></italic> the ventral side of the anterior end of the dentary is strongly beveled. Both <italic><tp:taxon-name>Fruitadens</tp:taxon-name></italic> and <italic><tp:taxon-name>Echinodon</tp:taxon-name></italic> have a well-demarcated vessel tract passing from the anterior dentary foramen toward the predentary.</p><p>A jaw fragment housing three teeth was identified as a right premaxilla (<xref ref-type="bibr" rid="B21">Butler et al. 2010</xref>: fig. 2a). Only the middle tooth preserves the entire crown; only the base of the distal crown is preserved, and the first crown in the series appears to have been lost. <xref ref-type="bibr" rid="B21">Butler et al. (2010</xref>: 376) noted that all of these teeth have waisted, subtriangular crowns; there is no development of a caniniform crown. <xref ref-type="bibr" rid="B22">Butler et al. (2012)</xref>, further, suggested that a small portion of the left premaxilla might be attached across the median palatal suture. A portion of an ascending ramus has been shown as preserved on the premaxilla (<xref ref-type="fig" rid="F9">Fig. 9A</xref>), but no part of this ramus appears to be preserved on the actual specimen (<xref ref-type="bibr" rid="B22">Butler et al. 2012</xref>: fig. 7A). In other heterodontosaurids, the narial fossa <!--PageBreak-->extends close to the ventral margin of the premaxilla, whereas in <italic><tp:taxon-name>Fruitadens</tp:taxon-name></italic> the narial fossa is not evident in lateral view. The identification of this jaw fragment as a portion of the right premaxilla may be correct, but it exhibits several unusual features as compared to more completely known premaxillae in <italic><tp:taxon-name>Echinodon</tp:taxon-name></italic>, <italic><tp:taxon-name>Tianyulong</tp:taxon-name></italic>, <italic><tp:taxon-name>Lycorhinus</tp:taxon-name></italic>, and <italic><tp:taxon-name>Heterodontosaurus</tp:taxon-name></italic>.</p><p>The maxilla in <italic><tp:taxon-name>Fruitadens</tp:taxon-name></italic> has a deep margin between the antorbital fenestra and the maxillary tooth row, although this depth can appear greater with postmortem compression (<xref ref-type="fig" rid="F9">Fig. 9A</xref>). As preserved it most closely resembles the condition in <italic><tp:taxon-name>Echinodon</tp:taxon-name></italic> and <italic><tp:taxon-name>Lycorhinus</tp:taxon-name></italic>. The buccal emargination is approximately one-half as deep in <italic><tp:taxon-name>Tianyulong</tp:taxon-name></italic>, <italic><tp:taxon-name>Abrictosaurus</tp:taxon-name></italic>, and <italic><tp:taxon-name>Heterodontosaurus</tp:taxon-name></italic>. <xref ref-type="bibr" rid="B21">Butler et al. (2010</xref>: 376, fig. 2c) correctly identified a partial left maxilla in a subadult (LACM 128258), whereas <xref ref-type="bibr" rid="B47">Galton (2007</xref>: Figs 2.6E, 2.7A) identified the same specimen as a right maxilla.</p></tp:treatment-sec><tp:treatment-sec sec-type="Dentition"><title>Dentition.</title><p>The location, size and shape of the anterior dentary teeth differ between <italic><tp:taxon-name>Fruitadens</tp:taxon-name></italic> and <italic><tp:taxon-name>Echinodon</tp:taxon-name></italic>. In <italic><tp:taxon-name>Fruitadens</tp:taxon-name></italic> (<xref ref-type="fig" rid="F9">Fig. 9A</xref>) the first dentary tooth is closer to the anterior end of the dentary than in <italic><tp:taxon-name>Echinodon</tp:taxon-name></italic>, in which a short edentulous margin precedes the first dentary tooth (<xref ref-type="bibr" rid="B47">Galton 2007</xref>: fig. 2.7B; <xref ref-type="bibr" rid="B21">Butler et al. 2010</xref>: fig. 2d). Both <italic><tp:taxon-name>Fruitadens</tp:taxon-name></italic> (LACM 115747) and <italic><tp:taxon-name>Echinodon</tp:taxon-name></italic> have a small peg-shaped first dentary tooth. Although described as unique to <italic><tp:taxon-name>Fruitadens</tp:taxon-name></italic> (<xref ref-type="bibr" rid="B21">Butler et al. 2010</xref>: 376, 378), a rudimentary first dentary tooth (or tiny alveolus) is also known in <italic><tp:taxon-name>Echinodon</tp:taxon-name></italic>, <italic><tp:taxon-name>Lycorhinus</tp:taxon-name></italic> and <italic><tp:taxon-name>Abrictosaurus</tp:taxon-name></italic>. In some heterodontosaurids, including the Kayenta heterodontosaurid, <italic><tp:taxon-name>Pegomastax</tp:taxon-name></italic> gen n. sp. n., and <italic><tp:taxon-name>Heterodontosaurus</tp:taxon-name></italic>, there are no teeth mesial to the caniniform tooth.</p><p>The third dentary tooth in <italic><tp:taxon-name>Fruitadens</tp:taxon-name></italic>, or the first “cheek” tooth, is the smallest tooth in the dentary series (<xref ref-type="fig" rid="F9">Fig. 9A</xref>). Although described as present in “other heterodontosaurids” (<xref ref-type="bibr" rid="B21">Butler et al. 2010</xref>: 378), such a diminutive tooth is known only in <italic><tp:taxon-name>Pegomastax</tp:taxon-name></italic> gen n. sp. n. and possibly in <italic><tp:taxon-name>Heterodontosaurus</tp:taxon-name></italic>. In other heterodontosaurids such as <italic><tp:taxon-name>Echinodon</tp:taxon-name></italic>, <italic><tp:taxon-name>Lycorhinus</tp:taxon-name></italic>, and <italic><tp:taxon-name>Abrictosaurus</tp:taxon-name></italic>, the first cheek tooth is subequal to successive crowns at the anterior end of the dentary tooth series.</p><p>The premaxillary teeth described by <xref ref-type="bibr" rid="B21">Butler et al. (2010)</xref> would be unusual in form for heterodontosaurids, but identification of the jaw fragment as a right premaxilla may be problematic as discussed above. <xref ref-type="bibr" rid="B47">Galton (2007</xref>: 28) reported the presence of five premaxillary teeth in <italic><tp:taxon-name>Fruitadens</tp:taxon-name></italic>, but there appears to be no evidence in support of this statement.</p><p>The largest maxillary crowns in the distal portion of the series have a bulbous cingulum with well-defined basal and apical edges (<xref ref-type="bibr" rid="B21">Butler et al. 2010</xref>: fig. 2b: <xref ref-type="bibr" rid="B47">Galton 2007</xref>: fig. 2.7C, F, G). The apical edge of the cingulum is maintained in the center of the crown base, where the median eminence joins the base of the crown (<xref ref-type="fig" rid="F9">Fig. 9A</xref>). This well-defined cingulum is present only in the largest crowns and resembles the condition in the cheek teeth of thyreophoran ornithischians. A similar condition is present in <italic><tp:taxon-name>Tianyulong</tp:taxon-name></italic>. The apical edge of the cingulum merges with the crowns face in <italic><tp:taxon-name>Echinodon</tp:taxon-name></italic> and most other heterodontosaurids.</p><p>Computed-tomographic scans show active tooth replacement in <italic><tp:taxon-name>Fruitadens</tp:taxon-name></italic> (<xref ref-type="bibr" rid="B21">Butler et al. 2010</xref>: Figs 2f, 3d, 3a-c; <xref ref-type="bibr" rid="B22">Butler et al. 2012</xref>: Figs 3, 4). Wear facets from tooth<!--PageBreak-->-to-tooth occlusion, however, have not been identified. The presence or absence of wear facets is difficult to determine with so few available crowns. Some of these specimens, in addition, are from younger individuals, which may not show wear typical of adults. The low-angle wear facets in <italic><tp:taxon-name>Echinodon</tp:taxon-name></italic> are less obvious and sometimes absent on newly erupted crowns.</p></tp:treatment-sec><tp:treatment-sec><!--Section generated to contain objects referenced in tp:taxon-treatment.--><fig id="F9" position="float" orientation="portrait"><label>Figure 9.</label><caption><p>More recent heterodontosaurid discoveries from northern locales. <bold>A</bold> Jaws of <italic><tp:taxon-name>Fruitadens haagarorum</tp:taxon-name></italic> from the Upper Jurassic Morrison Formation in Colorado, USA (based on LACM 115747, 128258; reversed from <xref ref-type="bibr" rid="B21">Butler et al. 2010</xref>) <bold>B</bold> Left dentary in lateral view of an undescribed heterodontosaurid from the Lower Jurassic Kayenta Formation of Arizona (from Sereno et al. unpublished) <bold>C</bold> Partial skull of <italic><tp:taxon-name>Tianyulong confuciusi</tp:taxon-name></italic> from the Yixian Formation of Liaoning Province, PRC (STMN 26-3; reversed from <xref ref-type="bibr" rid="B144">Zheng et al. 2009</xref>). Abbreviations: <bold><italic>a</italic></bold> angular <bold><italic>ad 9</italic></bold>,<italic><bold>10</bold></italic> alveolus for dentary tooth 9, 10 <bold><italic>adf</italic></bold>  anterior dentary foramen <bold><italic>antfo</italic></bold> antorbital fossa <bold><italic>apd</italic></bold> articular surface for the predentary <bold><italic>d</italic></bold> dentary <bold><italic>d1</italic></bold>, <bold><italic>2</italic></bold>, <bold><italic>8</italic></bold> dentary tooth 1, 2, 8 <bold><italic>emf</italic></bold> external mandibular fenestra <bold><italic>en</italic></bold> external nares <bold><italic>j</italic></bold> jugal <bold><italic>l</italic></bold> lacrimal <bold><italic>m</italic></bold> maxilla <bold><italic>n</italic></bold> nasal <bold><italic>pd</italic></bold> predentary <bold><italic>pf</italic></bold> prefrontal <bold><italic>pm</italic></bold> premaxilla <bold><italic>po</italic></bold> postorbital <bold><italic>q</italic></bold> quadrate <bold><italic>qj</italic></bold> quadratojugal <bold><italic>sa</italic></bold> surangular. Scale bar equals 1 cm in <bold>A</bold> and <bold>C</bold> and 5 mm in <bold>B</bold>.</p></caption><graphic xmlns:xlink="http://www.w3.org/1999/xlink" xlink:href="ZooKeys-226-001-g009.jpg" position="float" orientation="portrait" xlink:type="simple"/></fig><table-wrap id="T1" position="float" orientation="portrait"><label>Table 1.</label><caption><p>Specimens currently known for established heterodontosaurid species. Asterisks indicate holotypic, lectotypic and paralectotyopic specimens. Localities in England and southern Africa are shown in Figure 1. Erroneous spellings for some of the localities in southern Africa are given in parentheses.</p></caption><table><tbody><tr><th rowspan="1" colspan="1"><bold>Taxon</bold></th><th rowspan="1" colspan="1"><bold>Specimen</bold></th><th rowspan="1" colspan="1"><bold>Locality</bold></th><th rowspan="1" colspan="1"><bold>Brief Description</bold></th></tr><tr><td rowspan="1" colspan="1"><italic><tp:taxon-name>Abrictosaurus consors</tp:taxon-name></italic></td><td rowspan="1" colspan="1">*NHMUK RU B54</td><td rowspan="1" colspan="1">Nosi (“Noosi“)</td><td rowspan="1" colspan="1">Skull and partial skeleton</td></tr><tr><td rowspan="1" colspan="1"/><td rowspan="1" colspan="1">NHMUK no number</td><td rowspan="1" colspan="1">“ “</td><td rowspan="1" colspan="1">Partial fragmentary skeleton</td></tr><tr><td rowspan="1" colspan="1"><italic><tp:taxon-name>Echinodon becklesii</tp:taxon-name></italic></td><td rowspan="1" colspan="1">*NHMUK 48209, 48210</td><td rowspan="1" colspan="1">Mammal Pit</td><td rowspan="1" colspan="1">Partial skull (lectotypes)</td></tr><tr><td rowspan="1" colspan="1"/><td rowspan="1" colspan="1">*NHMUK 48211</td><td rowspan="1" colspan="1">“ “</td><td rowspan="1" colspan="1">Right maxilla</td></tr><tr><td rowspan="1" colspan="1"/><td rowspan="1" colspan="1">*NHMUK 48212</td><td rowspan="1" colspan="1">“ “</td><td rowspan="1" colspan="1">Right maxilla</td></tr><tr><td rowspan="1" colspan="1"/><td rowspan="1" colspan="1">*NHMUK 48213</td><td rowspan="1" colspan="1">“ “</td><td rowspan="1" colspan="1">Left dentary</td></tr><tr><td rowspan="1" colspan="1"/><td rowspan="1" colspan="1">*NHMUK 48214</td><td rowspan="1" colspan="1">“ “</td><td rowspan="1" colspan="1">Right edentulous dentary</td></tr><tr><td rowspan="1" colspan="1"/><td rowspan="1" colspan="1">*NHMUK 48215a</td><td rowspan="1" colspan="1">“ “</td><td rowspan="1" colspan="1">Right dentary</td></tr><tr><td rowspan="1" colspan="1"/><td rowspan="1" colspan="1">*NHMUK 48215b</td><td rowspan="1" colspan="1">“ “</td><td rowspan="1" colspan="1">Left dentary</td></tr><tr><td rowspan="1" colspan="1"/><td rowspan="1" colspan="1">NHMUK 48229</td><td rowspan="1" colspan="1">“ “</td><td rowspan="1" colspan="1">Jaw fragment</td></tr><tr><td rowspan="1" colspan="1"/><td rowspan="1" colspan="1">NHMUK 40723</td><td rowspan="1" colspan="1">“ “</td><td rowspan="1" colspan="1">Dentary fragment</td></tr><tr><td rowspan="1" colspan="1"/><td rowspan="1" colspan="1">DORCM GS 1164-5, 1167, 1171</td><td rowspan="1" colspan="1">Lovell’s Quarry</td><td rowspan="1" colspan="1">Isolated teeth</td></tr><tr><td rowspan="1" colspan="1"/><td rowspan="1" colspan="1">DORCM GS 1194, 1212-6, 1222-3</td><td rowspan="1" colspan="1">Sunnydown Farm</td><td rowspan="1" colspan="1">Isolated teeth</td></tr><tr><td rowspan="1" colspan="1"><italic><tp:taxon-name>Fruitadens haagarorum</tp:taxon-name></italic></td><td rowspan="1" colspan="1">*LACM 115747</td><td rowspan="1" colspan="1">Fruita Paleontological Area</td><td rowspan="1" colspan="1">Partial jaws and postcranial skeleton</td></tr><tr><td rowspan="1" colspan="1"/><td rowspan="1" colspan="1">LACM 115727</td><td rowspan="1" colspan="1">“ “</td><td rowspan="1" colspan="1">Partial postcranial skeleton</td></tr><tr><td rowspan="1" colspan="1"/><td rowspan="1" colspan="1">LACM 120478</td><td rowspan="1" colspan="1">“ “</td><td rowspan="1" colspan="1">Partial fore- and hind limbs of a subadult</td></tr><tr><td rowspan="1" colspan="1"/><td rowspan="1" colspan="1">LACM 120602</td><td rowspan="1" colspan="1">“ “</td><td rowspan="1" colspan="1">Distal caudal vertebrae, distal limb bone</td></tr><tr><td rowspan="1" colspan="1"/><td rowspan="1" colspan="1">LACM 128258</td><td rowspan="1" colspan="1">“ “</td><td rowspan="1" colspan="1">Premaxilla, maxilla, dentaries and vertebrae of a subadult</td></tr><tr><td rowspan="1" colspan="1"/><td rowspan="1" colspan="1">LACM 128303</td><td rowspan="1" colspan="1">“ “</td><td rowspan="1" colspan="1">Partial left dentary</td></tr><tr><td rowspan="1" colspan="1"><italic><tp:taxon-name>Heterodontosaurus tucki</tp:taxon-name></italic></td><td rowspan="1" colspan="1">*SAM-PK-K337</td><td rowspan="1" colspan="1">Tyinindini (“Tyindini“); </td><td rowspan="1" colspan="1">Adult skull and partial skeleton</td></tr><tr><td rowspan="1" colspan="1"/><td rowspan="1" colspan="1">SAM-PK-K1332</td><td rowspan="1" colspan="1">Voisana</td><td rowspan="1" colspan="1">Adult skull and nearly complete skeleton</td></tr><tr><td rowspan="1" colspan="1"/><td rowspan="1" colspan="1">SAM-PK-K10487</td><td rowspan="1" colspan="1">“ “</td><td rowspan="1" colspan="1">Anterior portion of juvenile skull</td></tr><tr><td rowspan="1" colspan="1"/><td rowspan="1" colspan="1">SAM-PK-K1334</td><td rowspan="1" colspan="1">“ “</td><td rowspan="1" colspan="1">Partial left maxilla</td></tr><tr><td rowspan="1" colspan="1"/><td rowspan="1" colspan="1">SAM-PK-K1326</td><td rowspan="1" colspan="1">“ “</td><td rowspan="1" colspan="1">Partial maxilla</td></tr><tr><td rowspan="1" colspan="1"/><td rowspan="1" colspan="1">SAM-PK-K1328</td><td rowspan="1" colspan="1">southern Africa</td><td rowspan="1" colspan="1">Vertebrae, partial pelvic girdle and parts of forelimb and hind limb; </td></tr><tr><td rowspan="1" colspan="1"/><td rowspan="1" colspan="1">NM QR 1788</td><td rowspan="1" colspan="1">Tushielaw</td><td rowspan="1" colspan="1">Fragmentary snout from an adult</td></tr><tr><td rowspan="1" colspan="1"/><td rowspan="1" colspan="1">AMNH 24000</td><td rowspan="1" colspan="1">southern Africa</td><td rowspan="1" colspan="1">Posterior portion of juvenile skull</td></tr><tr><td rowspan="1" colspan="1"/><td rowspan="1" colspan="1"/><td rowspan="1" colspan="1"/><td rowspan="1" colspan="1"/></tr><tr><td rowspan="1" colspan="1"><italic><tp:taxon-name>Lycorhinus angustidens</tp:taxon-name></italic></td><td rowspan="1" colspan="1">*SAM-PK-K3606</td><td rowspan="1" colspan="1">Paballong</td><td rowspan="1" colspan="1">Partial left dentary (now a natural mold)</td></tr><tr><td rowspan="1" colspan="1"/><td rowspan="1" colspan="1">*UCRC PVC10</td><td rowspan="1" colspan="1"><italic>—</italic></td><td rowspan="1" colspan="1">Silicone cast from natural mold of holotypic specimen</td></tr><tr><td rowspan="1" colspan="1"/><td rowspan="1" colspan="1">NHMUK RU A100</td><td rowspan="1" colspan="1">Paballong</td><td rowspan="1" colspan="1">Partial disarticulated skull</td></tr><tr><td rowspan="1" colspan="1"/><td rowspan="1" colspan="1">BP/1/4244</td><td rowspan="1" colspan="1">Buck Camp</td><td rowspan="1" colspan="1">Maxilla</td></tr><tr><td rowspan="1" colspan="1"/><td rowspan="1" colspan="1">BP/1/5253</td><td rowspan="1" colspan="1">Bamboeskloof Farm</td><td rowspan="1" colspan="1">Maxilla</td></tr><tr><td rowspan="1" colspan="1"><italic><tp:taxon-name>Manidens condorensis</tp:taxon-name></italic></td><td rowspan="1" colspan="1">MPEF-PV 3211</td><td rowspan="1" colspan="1">Queso Rallado</td><td rowspan="1" colspan="1">Partial disarticulated skull and skeleton lacking limbs</td></tr><tr><td rowspan="1" colspan="1"/><td rowspan="1" colspan="1">MPEF-PV 1718, 1719, 1786, 3810, 3811; </td><td rowspan="1" colspan="1">“ “</td><td rowspan="1" colspan="1">Isolated teeth</td></tr><tr><td rowspan="1" colspan="1"><italic><tp:taxon-name>Pegomastax africanus</tp:taxon-name></italic> gen. n. sp. n.</td><td rowspan="1" colspan="1">SAM-PK-K10488</td><td rowspan="1" colspan="1">Voisana</td><td rowspan="1" colspan="1">Postorbital, right and left dentaries, and predentary</td></tr><tr><td rowspan="1" colspan="1"><italic><tp:taxon-name>Pisanosaurus mertii</tp:taxon-name></italic></td><td rowspan="1" colspan="1">*PVL 2577</td><td rowspan="1" colspan="1">Agua de Las Catas</td><td rowspan="1" colspan="1">Right maxilla and dentary, a few vertebrae, an impression of the central portion of the right pelvic girdle, and partial right hind limb</td></tr><tr><td rowspan="1" colspan="1"><italic><tp:taxon-name>Tianyulong confuciusi</tp:taxon-name></italic></td><td rowspan="1" colspan="1">*STMN 26-3</td><td rowspan="1" colspan="1">Liaoning</td><td rowspan="1" colspan="1">Partial articulated skeleton with skull</td></tr><tr><td rowspan="1" colspan="1"/><td rowspan="1" colspan="1">IVPP V17090</td><td rowspan="1" colspan="1">“ “</td><td rowspan="1" colspan="1">Partial articulated skeleton with skull</td></tr></tbody></table></table-wrap><table-wrap id="T3" position="float" orientation="portrait"><label>Table 3.</label><caption><p>Skull, axial, and long bone lengths (mm, above) and proportions (%, below) in the best known heterodontosaurids. Measurements average long bone lengths when both sides are available. Parentheses indicate estimated length or proportion.</p></caption><table><tbody><tr><th rowspan="1" colspan="2"/><th rowspan="1" colspan="1">STMN 26-3<italic><tp:taxon-name>Tianyulong</tp:taxon-name></italic></th><th rowspan="1" colspan="1"><italic><tp:taxon-name>Tianyulong</tp:taxon-name></italic> IVPP V17090</th><th rowspan="1" colspan="1">LACM 120478<italic><tp:taxon-name>Fruitadens</tp:taxon-name></italic></th><th rowspan="1" colspan="1">LACM 115747<italic><tp:taxon-name>Fruitadens</tp:taxon-name></italic></th><th rowspan="1" colspan="1">NHMUK 48215<italic><tp:taxon-name>Echinodon</tp:taxon-name></italic></th><th rowspan="1" colspan="1">Kayenta taxon; MCZ9092</th><th rowspan="1" colspan="1">NHMUK RU A100<italic><tp:taxon-name>Lycorhinus</tp:taxon-name></italic></th><th rowspan="1" colspan="1">MPEF-PV 3211<italic><tp:taxon-name>Manidens</tp:taxon-name></italic></th><th rowspan="1" colspan="1">SAM-PK-K10488<italic><tp:taxon-name>Pegomastax</tp:taxon-name></italic></th><th rowspan="1" colspan="1">NHMUK RU B54<italic><tp:taxon-name>Abrictosaurus</tp:taxon-name></italic></th><th rowspan="1" colspan="1"><italic><tp:taxon-name>Heterodontosaurus</tp:taxon-name></italic>; SAM-PK-K1332</th></tr><tr><td rowspan="10" colspan="1">Length; (mm)</td><td rowspan="1" colspan="1">Skull<sup>1</sup></td><td rowspan="1" colspan="1">(67)</td><td rowspan="1" colspan="1">65</td><td rowspan="1" colspan="1">(60)<sup>6</sup></td><td rowspan="1" colspan="1">(75)<sup>8</sup></td><td rowspan="1" colspan="1">(62)<sup>9</sup></td><td rowspan="1" colspan="1">(53)<sup>9</sup></td><td rowspan="1" colspan="1">(145)<sup>9</sup></td><td rowspan="1" colspan="1">(71)<sup>9</sup></td><td rowspan="1" colspan="1">(73)<sup>9</sup></td><td rowspan="1" colspan="1">(82)</td><td rowspan="1" colspan="1">115<sup>10</sup></td></tr><tr><td rowspan="1" colspan="1">Humerus</td><td rowspan="1" colspan="1">33</td><td rowspan="1" colspan="1">(27)</td><td rowspan="1" colspan="1">37</td><td rowspan="1" colspan="1">(46)<sup>8</sup></td><td rowspan="1" colspan="1"/><td rowspan="1" colspan="1">—</td><td rowspan="1" colspan="1"/><td rowspan="1" colspan="1">—</td><td rowspan="1" colspan="1">—</td><td rowspan="1" colspan="1">50</td><td rowspan="1" colspan="1">83</td></tr><tr><td rowspan="1" colspan="1">Radius</td><td rowspan="1" colspan="1">—</td><td rowspan="1" colspan="1">17</td><td rowspan="1" colspan="1">—</td><td rowspan="1" colspan="1">—</td><td rowspan="1" colspan="1"/><td rowspan="1" colspan="1">—</td><td rowspan="1" colspan="1"/><td rowspan="1" colspan="1">—</td><td rowspan="1" colspan="1">—</td><td rowspan="1" colspan="1">(36)</td><td rowspan="1" colspan="1">58</td></tr><tr><td rowspan="1" colspan="1">Metacarpal 3</td><td rowspan="1" colspan="1">—</td><td rowspan="1" colspan="1">5</td><td rowspan="1" colspan="1">—</td><td rowspan="1" colspan="1">—</td><td rowspan="1" colspan="1"/><td rowspan="1" colspan="1">—</td><td rowspan="1" colspan="1"/><td rowspan="1" colspan="1">—</td><td rowspan="1" colspan="1">—</td><td rowspan="1" colspan="1">15</td><td rowspan="1" colspan="1">22</td></tr><tr><td rowspan="1" colspan="1">Femur</td><td rowspan="1" colspan="1">(54)<sup>5</sup></td><td rowspan="1" colspan="1">51</td><td rowspan="1" colspan="1">(62)<sup>7</sup></td><td rowspan="1" colspan="1">(78)<sup>8</sup></td><td rowspan="1" colspan="1"/><td rowspan="1" colspan="1">—</td><td rowspan="1" colspan="1"/><td rowspan="1" colspan="1">—</td><td rowspan="1" colspan="1">—</td><td rowspan="1" colspan="1">78</td><td rowspan="1" colspan="1">112</td></tr><tr><td rowspan="1" colspan="1">Tibiotarsus</td><td rowspan="1" colspan="1">82</td><td rowspan="1" colspan="1">73</td><td rowspan="1" colspan="1">74</td><td rowspan="1" colspan="1">(93)<sup>8</sup></td><td rowspan="1" colspan="1"/><td rowspan="1" colspan="1">—</td><td rowspan="1" colspan="1"/><td rowspan="1" colspan="1">—</td><td rowspan="1" colspan="1">—</td><td rowspan="1" colspan="1">100</td><td rowspan="1" colspan="1">145</td></tr><tr><td rowspan="1" colspan="1">Metatarsal 3</td><td rowspan="1" colspan="1">(44)</td><td rowspan="1" colspan="1">(43)</td><td rowspan="1" colspan="1">—</td><td rowspan="1" colspan="1">—</td><td rowspan="1" colspan="1"/><td rowspan="1" colspan="1">—</td><td rowspan="1" colspan="1"/><td rowspan="1" colspan="1">—</td><td rowspan="1" colspan="1">—</td><td rowspan="1" colspan="1">53</td><td rowspan="1" colspan="1">68</td></tr><tr><td rowspan="1" colspan="1">Body length<sup>2</sup></td><td rowspan="1" colspan="1">(450)</td><td rowspan="1" colspan="1">—</td><td rowspan="1" colspan="1">—</td><td rowspan="1" colspan="1">—</td><td rowspan="1" colspan="1"/><td rowspan="1" colspan="1">—</td><td rowspan="1" colspan="1"/><td rowspan="1" colspan="1">—</td><td rowspan="1" colspan="1">—</td><td rowspan="1" colspan="1">—</td><td rowspan="1" colspan="1">(1080)</td></tr><tr><td rowspan="1" colspan="1">Neck &amp; trunk (precaudal column)</td><td rowspan="1" colspan="1">(102)</td><td rowspan="1" colspan="1">—</td><td rowspan="1" colspan="1">—</td><td rowspan="1" colspan="1">—</td><td rowspan="1" colspan="1"/><td rowspan="1" colspan="1">—</td><td rowspan="1" colspan="1"/><td rowspan="1" colspan="1">—</td><td rowspan="1" colspan="1">—</td><td rowspan="1" colspan="1">—</td><td rowspan="1" colspan="1">(324)</td></tr><tr><td rowspan="1" colspan="1">Caudal column</td><td rowspan="1" colspan="1">(296)</td><td rowspan="1" colspan="1">—</td><td rowspan="1" colspan="1">—</td><td rowspan="1" colspan="1">—</td><td rowspan="1" colspan="1"/><td rowspan="1" colspan="1">—</td><td rowspan="1" colspan="1"/><td rowspan="1" colspan="1">—</td><td rowspan="1" colspan="1">—</td><td rowspan="1" colspan="1">—</td><td rowspan="1" colspan="1">(659)</td></tr><tr><td rowspan="5" colspan="1">Proportion; (%)</td><td rowspan="1" colspan="1">Skull/body length</td><td rowspan="1" colspan="1">(12)</td><td rowspan="1" colspan="1">—</td><td rowspan="1" colspan="1">—</td><td rowspan="1" colspan="1">—</td><td rowspan="1" colspan="1"/><td rowspan="1" colspan="1">—</td><td rowspan="1" colspan="1"/><td rowspan="1" colspan="1">—</td><td rowspan="1" colspan="1">—</td><td rowspan="1" colspan="1">—</td><td rowspan="1" colspan="1">(9)</td></tr><tr><td rowspan="1" colspan="1">Skull/femur</td><td rowspan="1" colspan="1">(125)</td><td rowspan="1" colspan="1">127</td><td rowspan="1" colspan="1">(97)</td><td rowspan="1" colspan="1">(97)</td><td rowspan="1" colspan="1"/><td rowspan="1" colspan="1">—</td><td rowspan="1" colspan="1"/><td rowspan="1" colspan="1">—</td><td rowspan="1" colspan="1">—</td><td rowspan="1" colspan="1">(105)</td><td rowspan="1" colspan="1">103</td></tr><tr><td rowspan="1" colspan="1">Precaudal/body length</td><td rowspan="1" colspan="1">(30)</td><td rowspan="1" colspan="1">—</td><td rowspan="1" colspan="1">—</td><td rowspan="1" colspan="1">—</td><td rowspan="1" colspan="1"/><td rowspan="1" colspan="1">—</td><td rowspan="1" colspan="1"/><td rowspan="1" colspan="1">—</td><td rowspan="1" colspan="1">—</td><td rowspan="1" colspan="1">—</td><td rowspan="1" colspan="1">(23)</td></tr><tr><td rowspan="1" colspan="1">Caudal/body length</td><td rowspan="1" colspan="1">(65)</td><td rowspan="1" colspan="1">—</td><td rowspan="1" colspan="1">—</td><td rowspan="1" colspan="1">—</td><td rowspan="1" colspan="1"/><td rowspan="1" colspan="1">—</td><td rowspan="1" colspan="1"/><td rowspan="1" colspan="1">—</td><td rowspan="1" colspan="1">—</td><td rowspan="1" colspan="1">—</td><td rowspan="1" colspan="1">(61)</td></tr><tr><td rowspan="1" colspan="1">Humerus/forelimb<sup>3</sup></td><td rowspan="1" colspan="1">—</td><td rowspan="1" colspan="1">53</td><td rowspan="1" colspan="1">—</td><td rowspan="1" colspan="1">—</td><td rowspan="1" colspan="1"/><td rowspan="1" colspan="1">—</td><td rowspan="1" colspan="1"/><td rowspan="1" colspan="1">—</td><td rowspan="1" colspan="1">—</td><td rowspan="1" colspan="1">(50)</td><td rowspan="1" colspan="1">51</td></tr><tr><td rowspan="8" colspan="1">Proportion; (%)</td><td rowspan="1" colspan="1">Radius/forelimb</td><td rowspan="1" colspan="1">—</td><td rowspan="1" colspan="1">36</td><td rowspan="1" colspan="1">—</td><td rowspan="1" colspan="1">—</td><td rowspan="1" colspan="1"/><td rowspan="1" colspan="1">—</td><td rowspan="1" colspan="1"/><td rowspan="1" colspan="1">—</td><td rowspan="1" colspan="1">—</td><td rowspan="1" colspan="1">(36)</td><td rowspan="1" colspan="1">36</td></tr><tr><td rowspan="1" colspan="1">Metacarpal 3/forelimb</td><td rowspan="1" colspan="1">—</td><td rowspan="1" colspan="1">10</td><td rowspan="1" colspan="1">—</td><td rowspan="1" colspan="1">—</td><td rowspan="1" colspan="1"/><td rowspan="1" colspan="1">—</td><td rowspan="1" colspan="1"/><td rowspan="1" colspan="1">—</td><td rowspan="1" colspan="1">—</td><td rowspan="1" colspan="1">(15)</td><td rowspan="1" colspan="1">14</td></tr><tr><td rowspan="1" colspan="1">Tibiotarsus/femur</td><td rowspan="1" colspan="1">152</td><td rowspan="1" colspan="1">143</td><td rowspan="1" colspan="1">(119)</td><td rowspan="1" colspan="1">(119)</td><td rowspan="1" colspan="1"/><td rowspan="1" colspan="1">—</td><td rowspan="1" colspan="1"/><td rowspan="1" colspan="1">—</td><td rowspan="1" colspan="1">—</td><td rowspan="1" colspan="1">128</td><td rowspan="1" colspan="1">130</td></tr><tr><td rowspan="1" colspan="1">Femur/hind limb<sup>4</sup></td><td rowspan="1" colspan="1">30</td><td rowspan="1" colspan="1">31</td><td rowspan="1" colspan="1">—</td><td rowspan="1" colspan="1">—</td><td rowspan="1" colspan="1"/><td rowspan="1" colspan="1">—</td><td rowspan="1" colspan="1"/><td rowspan="1" colspan="1">—</td><td rowspan="1" colspan="1">—</td><td rowspan="1" colspan="1">34</td><td rowspan="1" colspan="1">35</td></tr><tr><td rowspan="1" colspan="1">Tibiotarsus/hind limb</td><td rowspan="1" colspan="1">46</td><td rowspan="1" colspan="1">44</td><td rowspan="1" colspan="1">—</td><td rowspan="1" colspan="1">—</td><td rowspan="1" colspan="1"/><td rowspan="1" colspan="1">—</td><td rowspan="1" colspan="1"/><td rowspan="1" colspan="1">—</td><td rowspan="1" colspan="1">—</td><td rowspan="1" colspan="1">43</td><td rowspan="1" colspan="1">45</td></tr><tr><td rowspan="1" colspan="1">Metatarsal 3/hind limb</td><td rowspan="1" colspan="1">24</td><td rowspan="1" colspan="1">26</td><td rowspan="1" colspan="1">—</td><td rowspan="1" colspan="1">—</td><td rowspan="1" colspan="1"/><td rowspan="1" colspan="1">—</td><td rowspan="1" colspan="1"/><td rowspan="1" colspan="1">—</td><td rowspan="1" colspan="1">—</td><td rowspan="1" colspan="1">23</td><td rowspan="1" colspan="1">21</td></tr><tr><td rowspan="1" colspan="1">Humerus/femur</td><td rowspan="1" colspan="1">61</td><td rowspan="1" colspan="1">53</td><td rowspan="1" colspan="1">(60)</td><td rowspan="1" colspan="1">(60)</td><td rowspan="1" colspan="1"/><td rowspan="1" colspan="1">—</td><td rowspan="1" colspan="1"/><td rowspan="1" colspan="1">—</td><td rowspan="1" colspan="1">—</td><td rowspan="1" colspan="1">64</td><td rowspan="1" colspan="1">74</td></tr><tr><td rowspan="1" colspan="1">Forelimb/hind limb</td><td rowspan="1" colspan="1">—</td><td rowspan="1" colspan="1">29</td><td rowspan="1" colspan="1">—</td><td rowspan="1" colspan="1">—</td><td rowspan="1" colspan="1"/><td rowspan="1" colspan="1">—</td><td rowspan="1" colspan="1"/><td rowspan="1" colspan="1">—</td><td rowspan="1" colspan="1">—</td><td rowspan="1" colspan="1">(44)</td><td rowspan="1" colspan="1">50</td></tr></tbody></table><table-wrap-foot><fn><p><sup>1</sup>Skull length is measured or estimated from the tip of the premaxilla to the posterior edge of the squamosal.; <sup>2</sup>Body length is composed of three successive lengths: functional skull length (measured from the premaxilla to the occipital condyle) + precaudal column length (as measured with natural curves) + caudal column.; <sup>3</sup>Forelimb length equals the sum of humerus + radius + metacarpal 3.; <sup>4</sup>Hind limb length equals the sum of femur + tibia + metatarsal 4.; <sup>5</sup>The reported length of the left femur (51 mm) is more reliable than the considerably shorter length estimate (40 mm) for the incomplete right femur (<xref ref-type="bibr" rid="B144">Zheng et al. 2009</xref>). The left femur, in addition, is missing the proximal portion of the head (<xref ref-type="bibr" rid="B144">Zheng et al. 2009</xref>; Supplemental Information), and so the length estimate used here is 54 mm.; <sup>6</sup>Based on the dentary of a subadult specimen (LACM 128258) with a length of approximately 24 mm (<xref ref-type="bibr" rid="B21">Butler et al. 2010</xref>: fig. 2d). The dentary is missing its anteriormost end and the coronoid process, which when restored yields a total length estimate of approximately 27 mm. The dentary in <italic><tp:taxon-name>Heterodontosaurus</tp:taxon-name></italic> is approximately 45% of total skull length, which suggests approximately 60 mm for total skull length in subadult <italic><tp:taxon-name>Fruitadens</tp:taxon-name></italic>.; <sup>7</sup>Femur length was estimated by adding the preserved portion (42.2 mm; <xref ref-type="bibr" rid="B21">Butler et al. 2010</xref>: fig. 2j) to an estimate of the missing portion of the shaft proximal to the fourth trochanter, based on the femora of <italic><tp:taxon-name>Heterodontosaurus</tp:taxon-name></italic> (Santa Luca 1984: fig. 18B) and <italic><tp:taxon-name>Abrictosaurus</tp:taxon-name></italic> (NHMUK RU B54). The preserved portion of the femur in LACM 120478 is estimated to be 68% of femur length.; <sup>8</sup>Skull and long bone estimated measurements for adult <italic><tp:taxon-name>Fruitadens</tp:taxon-name></italic> are based on two overlapping tibial dimensions (transverse width of proximal and distal ends, 79% and 81% of the adult), which suggest the subadult (LACM 120478) is approximately 80% the size of the adult (LACM 115747). All adult estimated measurements are scaled up accordingly from the subadult specimen, as there are no complete long bones known in adult material (LACM 115727, 115747).; <sup>9</sup>Skull length estimated from dentary length (<italic><tp:taxon-name>Echinodon</tp:taxon-name></italic>, 28 mm; Kayenta taxon, ~24 mm; <italic><tp:taxon-name>Lycorhinus</tp:taxon-name></italic>, 65 mm; <italic><tp:taxon-name>Manidens</tp:taxon-name></italic>, ~32 mm; <italic><tp:taxon-name>Pegomastax</tp:taxon-name></italic>, ~33 mm), assuming that dentary length (dentary anterior extremity to tip of coronoid process) is approximately 45% of total skull length (tip of the premaxilla to the posterior edge of the squamosal) as in <italic><tp:taxon-name>Heterodontosaurus</tp:taxon-name></italic>.; <sup>10</sup>The jaws of a large heterodontosaurid, tentatively referred to <italic><tp:taxon-name>Heterodontosaurus tucki</tp:taxon-name></italic> (NM QR 1788; <xref ref-type="bibr" rid="B98">Porro et al. 2011</xref>), are approximately 175% the size of SAM-PK- K1332, resulting in an estimated skull length of approximately 200 mm (the skull length estimate of 166 mm by Porro et al. 2010 is for a different measure of skull length).</p></fn></table-wrap-foot></table-wrap><fig id="F2" position="float" orientation="portrait"><label>Figure 2.</label><caption><p>Early heterodontosaurid discoveries. <bold>A</bold> Lithographic drawing of the right and left premaxillae and the anterior portion of the left maxilla in lateral view of <italic><tp:taxon-name>Echinodon becklesii</tp:taxon-name></italic> (NHMUK 48209; from <xref ref-type="bibr" rid="B91">Owen 1861</xref>) <bold>B</bold> Drawing of lower jaws in dorsal view of <italic><tp:taxon-name>Geranosaurus atavus</tp:taxon-name></italic> (SAM-PK-K1871; from <xref ref-type="bibr" rid="B15">Broom 1911</xref>) <bold>C</bold> Photograph of the posterior portion of a subadult skull in right lateral view of <italic><tp:taxon-name>Heterodontosaurus tucki</tp:taxon-name></italic> (AMNH 24000). Scale bars equal 1 cm in <bold>A</bold> and 2 cm in <bold>B</bold> and <bold>C</bold>.</p></caption><graphic xmlns:xlink="http://www.w3.org/1999/xlink" xlink:href="ZooKeys-226-001-g002.jpg" position="float" orientation="portrait" xlink:type="simple"/></fig></tp:treatment-sec><ref-list><ref id="B21"><mixed-citation xmlns:xlink="http://www.w3.org/1999/xlink" xlink:type="simple"><person-group><name name-style="western"><surname>Butler</surname><given-names>RJ</given-names></name><name name-style="western"><surname>Galton</surname><given-names>PM</given-names></name><name name-style="western"><surname>Porro</surname><given-names>LB</given-names></name><name name-style="western"><surname>Chiappe</surname><given-names>LM</given-names></name><name name-style="western"><surname>Henderson DM et</surname><given-names>al.</given-names></name></person-group> (<year>2010</year>)<article-title> Lower limits of ornithischian dinosaur body size inferred from a new Upper Jurassic heterodontosaurid from North America.</article-title><source>Proceedings of the Royal Society B: Biological Sciences </source><volume>277</volume>: <fpage>375</fpage>-<lpage>381</lpage>. doi: <ext-link ext-link-type="uri" xlink:href="http://dx.doi.org/10.1098/rspb.2009.1494" xlink:type="simple">10.1098/rspb.2009.1494</ext-link></mixed-citation></ref><ref id="B144"><mixed-citation xmlns:xlink="http://www.w3.org/1999/xlink" xlink:type="simple"><person-group><name name-style="western"><surname>Zheng</surname><given-names>XT</given-names></name><name name-style="western"><surname>You</surname><given-names>HL</given-names></name><name name-style="western"><surname>Xu</surname><given-names>X</given-names></name><name name-style="western"><surname>Dong</surname><given-names>ZM</given-names></name></person-group> (<year>2009</year>)<source> Early Cretaceous heterodontosaurid dinosaur with integumentary structures. Nature 458: 333–336. doi: <ext-link ext-link-type="uri" xlink:href="http://dx.doi.org/10.1038/nature07856" xlink:type="simple">10.1038/nature07856</ext-link></source></mixed-citation></ref><ref id="B98"><mixed-citation xmlns:xlink="http://www.w3.org/1999/xlink" xlink:type="simple"><person-group><name name-style="western"><surname>Porro</surname><given-names>LB</given-names></name><name name-style="western"><surname>Butler</surname><given-names>RJ</given-names></name><name name-style="western"><surname>Barrett</surname><given-names>PM</given-names></name><name name-style="western"><surname>Moore-Fay</surname><given-names>S</given-names></name><name name-style="western"><surname>Abel</surname><given-names>RL</given-names></name></person-group> (<year>2011</year>)<article-title> New heterodontosaurids specimens from the Lower Jurassic of southern Africa and the early ornithischian dinosaur radiation.</article-title><source>Earth and Environmental Transactions of the Royal Society of Edinburgh </source><volume>101</volume>: <fpage>351</fpage>-<lpage>366</lpage>. doi: <ext-link ext-link-type="uri" xlink:href="http://dx.doi.org/10.1017/S175569101102010X" xlink:type="simple">10.1017/S175569101102010X</ext-link></mixed-citation></ref><ref id="B27"><mixed-citation xmlns:xlink="http://www.w3.org/1999/xlink" xlink:type="simple"><person-group><name name-style="western"><surname>Callison</surname><given-names>G</given-names></name><name name-style="western"><surname>Quimby</surname><given-names>HM</given-names></name></person-group> (<year>1984</year>)<source> Tiny dinosaurs: are they fully grown? Journal of Vertebrate Paleontology 3: 200–209. </source>doi: <ext-link ext-link-type="uri" xlink:href="http://dx.doi.org/10.1080/02724634.1984.10011975" xlink:type="simple">10.1080/02724634.1984.10011975</ext-link></mixed-citation></ref><ref id="B26"><mixed-citation xmlns:xlink="http://www.w3.org/1999/xlink" xlink:type="simple"><person-group><name name-style="western"><surname>Callison</surname><given-names>G</given-names></name></person-group> (<year>1987</year>)<article-title> Fruita: a place for wee fossils.</article-title> In: <person-group><name name-style="western"><surname>Averett</surname><given-names>WR</given-names></name></person-group> (<role>Ed</role>). <issue-title>Paleontology and Geology of the Dinosaur Triangle: Guidebook for 1987 Field Trip.</issue-title><source>Museum of Western Colorado, Grand Junction</source>: <fpage>91</fpage>-<lpage>96</lpage>.</mixed-citation></ref><ref id="B67"><mixed-citation xmlns:xlink="http://www.w3.org/1999/xlink" xlink:type="simple"><person-group><name name-style="western"><surname>Kirkland</surname><given-names>JI</given-names></name></person-group> (<year>2006</year>)<article-title> Fruita Paleontological Area (Upper Jurassic, Morrison Formation), western Colorado: an example of terrestrial taphofacies analysis.</article-title> In: <person-group><name name-style="western"><surname>Foster</surname><given-names>JR</given-names></name><name name-style="western"><surname>Lucas</surname><given-names>SJ</given-names></name></person-group> (<role>Eds</role>). <issue-title>, Paleontology and Geology of the Upper Jurassic Morrison Formation.</issue-title><source>New Mexico Museum of Natural History and Science</source>: <fpage>67</fpage>-<lpage>95</lpage>.</mixed-citation></ref><ref id="B47"><mixed-citation xmlns:xlink="http://www.w3.org/1999/xlink" xlink:type="simple"><person-group><name name-style="western"><surname>Galton</surname><given-names>PM</given-names></name></person-group> (<year>2007</year>)<article-title> Teeth of ornithischian dinosaurs (mostly Ornithopoda) from the Morrison Formation (Upper Jurassic) of the western United States.</article-title> In: <person-group><name name-style="western"><surname>Carpenter</surname><given-names>K</given-names></name></person-group> (<role>Ed</role>). <issue-title>Horns and Beaks: Ceratopsian and Ornithopod Dinosaurs.</issue-title><source>Indiana University Press, Bloomington. Indiana University Press, Bloomington</source>: <fpage>17</fpage>-<lpage>47</lpage>.</mixed-citation></ref><ref id="B22"><mixed-citation xmlns:xlink="http://www.w3.org/1999/xlink" xlink:type="simple"><person-group><name name-style="western"><surname>Butler</surname><given-names>RJ</given-names></name><name name-style="western"><surname>Porro</surname><given-names>LB</given-names></name><name name-style="western"><surname>Galton</surname><given-names>PM</given-names></name><name name-style="western"><surname>Chiappe</surname><given-names>LM</given-names></name></person-group> (<year>2012</year>)<source> Anatomy and cranial functional morphology of the small-bodied dinosaur <italic>Fruitadens haagarorum</italic> from the Upper Jurassic of the USA. PLoS One 7: e31556. </source>doi: <ext-link ext-link-type="uri" xlink:href="http://dx.doi.org/10.1371/journal.pone.0031556." xlink:type="simple">10.1371/journal.pone.0031556.</ext-link></mixed-citation></ref><ref id="B66"><mixed-citation xmlns:xlink="http://www.w3.org/1999/xlink" xlink:type="simple"><person-group><name name-style="western"><surname>Kirkland</surname><given-names>JI</given-names></name><name name-style="western"><surname>Scheetz</surname><given-names>RD</given-names></name><name name-style="western"><surname>Foster</surname><given-names>JR</given-names></name></person-group> (<year>2005</year>)<article-title> Jurassic and Lower Cretaceous dinosaur quarries of western Colorado and eastern Utah.</article-title> In: <person-group><name name-style="western"><surname>Gigi</surname><given-names>R</given-names></name></person-group> (<role>Ed</role>). <issue-title>Rocky Mountain Section of the Geological Socierty of America Field Trip Guidebook.</issue-title><source>Field Trip 402. Grand Junction Geological Society, Grand Junction</source>: <fpage>1</fpage>-<lpage>26</lpage>.</mixed-citation></ref><ref id="B51"><mixed-citation xmlns:xlink="http://www.w3.org/1999/xlink" xlink:type="simple"><person-group><name name-style="western"><surname>Gradstein</surname><given-names>FM</given-names></name><name name-style="western"><surname>Ogg</surname><given-names>JG</given-names></name></person-group> (<year>2009</year>)<article-title> The geologic time scale.</article-title> In: <person-group><name name-style="western"><surname>Hedges</surname><given-names>SB</given-names></name><name name-style="western"><surname>Kumar</surname><given-names>S</given-names></name></person-group> (<role>Eds</role>). <issue-title>, The Timetree of Life.</issue-title><source>Oxford University Press, Oxford</source>: <fpage>26</fpage>-<lpage>34</lpage>.</mixed-citation></ref><ref id="B46"><mixed-citation xmlns:xlink="http://www.w3.org/1999/xlink" xlink:type="simple"><person-group><name name-style="western"><surname>Galton</surname><given-names>PM</given-names></name></person-group> (<year>2002</year>)<source> New material of ornithischian (?heterodontosaurid) dinosaur <italic>Echinodon</italic> (Early Cretaceous, southern England) from the Late Jurassic of Fruita near Grand Junction, Colorado, USA. Journal of Vertebrate Paleontology 22: 55A-56A.</source></mixed-citation></ref><ref id="B109"><mixed-citation xmlns:xlink="http://www.w3.org/1999/xlink" xlink:type="simple"><person-group><name name-style="western"><surname>Sereno</surname><given-names>PC</given-names></name></person-group> (<year>1990</year>)<article-title> Clades and grades in dinosaur systematics.</article-title> In: <person-group><name name-style="western"><surname>Carpenter</surname><given-names>K</given-names></name><name name-style="western"><surname>Currie</surname><given-names>PJ</given-names></name></person-group> (<role>Eds</role>). <issue-title>, Dinosaur Systematics: Perspectives and Approaches.</issue-title><source>Cambridge University Press, Cambridge</source>: <fpage>9</fpage>-<lpage>20</lpage>. doi: <ext-link ext-link-type="uri" xlink:href="http://dx.doi.org/10.1017/CBO9780511608377.004" xlink:type="simple">10.1017/CBO9780511608377.004</ext-link></mixed-citation></ref><ref id="B91"><mixed-citation xmlns:xlink="http://www.w3.org/1999/xlink" xlink:type="simple"><person-group><name name-style="western"><surname>Owen</surname><given-names>R</given-names></name></person-group> (<year>1861</year>)<article-title> Monograph on the fossil Reptilia of the Wealden and Purbeck Formations. Part V. Lacertilia.</article-title><source>Palaeontographical Society Monographs </source><volume>12</volume>: <fpage>31</fpage>-<lpage>39</lpage>.</mixed-citation></ref><ref id="B15"><mixed-citation xmlns:xlink="http://www.w3.org/1999/xlink" xlink:type="simple"><person-group><name name-style="western"><surname>Broom</surname><given-names>R</given-names></name></person-group> (<year>1911</year>)<article-title> On the dinosaurs of the Stormberg, South Africa.</article-title><source>Annals of the South African Museum </source><volume>7</volume>: <fpage>291</fpage>-<lpage>307</lpage>.</mixed-citation></ref></ref-list></tp:taxon-treatment>
