# Supplementary material for: Taxonomy, morphology, masticatory function and phylogeny of heterodontosaurid dinosaurs
Source: Zookeys. 2012 Oct 3;(226):1–225. doi: 10.3897/zookeys.223.2840 (PMC3491919; doi:10.3897/zookeys.223.2840)
Supplement: XML Treatment for Tianyulong confuciusi [file zookeys.223.2840-treatment4.xml]

<!DOCTYPE tp:taxon-treatment
  PUBLIC "-//TaxonX//DTD Taxonomic Treatment Publishing DTD v0 20100105//EN" "tax-treatment-NSO.dtd">
<tp:taxon-treatment xmlns:tp="http://www.plazi.org/taxpub"><tp:treatment-meta><mixed-citation publication-type="journal"><person-group><name><surname>Sereno</surname><given-names>Paul C.</given-names></name></person-group><article-title>Taxonomy, morphology, masticatory function and phylogeny of heterodontosaurid dinosaurs</article-title><source>Zookeys</source><day>3</day><month>10</month><year>2012</year><volume>2012</volume><issue>226</issue><fpage>1</fpage><lpage>225</lpage><pub-id pub-id-type="doi">10.3897/zookeys.223.2840</pub-id></mixed-citation></tp:treatment-meta><tp:nomenclature><tp:taxon-name>
                            <tp:taxon-name-part taxon-name-part-type="genus">Tianyulong</tp:taxon-name-part>
                            <tp:taxon-name-part taxon-name-part-type="species">confuciusi</tp:taxon-name-part>
                        <object-id xmlns:xlink="http://www.w3.org/1999/xlink" xlink:type="simple">http://species-id.net/wiki/Tianyulong_confuciusi</object-id>
								</tp:taxon-name><tp:taxon-authority>Zheng et al., 2009</tp:taxon-authority><xref ref-type="fig" rid="F9">Figs 9C</xref><xref ref-type="fig" rid="F20">20</xref><xref ref-type="fig" rid="F21"/><xref ref-type="fig" rid="F22"/><xref ref-type="fig" rid="F23"/><xref ref-type="fig" rid="F24"/><xref ref-type="fig" rid="F25"/><xref ref-type="fig" rid="F26"/><xref ref-type="fig" rid="F27"/><xref ref-type="fig" rid="F28"/><xref ref-type="fig" rid="F29"/><xref ref-type="fig" rid="F30">30</xref><xref ref-type="table" rid="T1">Tables 1</xref><xref ref-type="table" rid="T3">3</xref><xref ref-type="table" rid="T4"/><xref ref-type="table" rid="T5">5</xref><tp:nomenclature-citation-list><tp:nomenclature-citation><tp:taxon-name>Tianyulong confuciusi</tp:taxon-name><comment><xref ref-type="bibr" rid="B144">Zheng et al. (2009</xref>, Figs 1, 2)</comment></tp:nomenclature-citation></tp:nomenclature-citation-list></tp:nomenclature><tp:treatment-sec sec-type="Holotype"><title>Holotype.</title><p>STMN 26-3, partial skeleton laying on its left side preserving most of the skull in left lateral view, the ventral portion of a skull and articulated skeleton lacking the mid and distal caudal vertebrae, right coracoid, left carpus, portions of the left manus, and portions of the right hindlimb (<xref ref-type="table" rid="T3">Table 3</xref>; <xref ref-type="bibr" rid="B144">Zheng et al. 2009</xref>).</p></tp:treatment-sec><tp:treatment-sec sec-type="Referred material"><title>Referred material.</title><p>IVPP V17090 (<xref ref-type="fig" rid="F20">Fig. 20</xref>), partial skeleton laying on its left side preserving a nearly complete skull, an articulated portion of the column including the posterior dorsal vertebrae, sacral vertebrae, and proximal one-half of the tail with numerous, aligned epaxial and hypaxial ossified tendons, proximal portions of both scapulae, both coracoids, most of both forelimbs including an articulated left carpus and manus in ventral view, and both hindlimbs with right pes mostly in ventral view and left pes mostly in dorsal view (<xref ref-type="table" rid="T4">Tables 4</xref>, <xref ref-type="table" rid="T5">5</xref>).</p></tp:treatment-sec><tp:treatment-sec sec-type="Type locality"><title>Type locality.</title><p>Jianchang County, Liaoning Province, PRC; collected privately but localities are probably in the vicinity <named-content xmlns:xlink="http://www.w3.org/1999/xlink" content-type="dwc:verbatimCoordinates" xlink:type="simple">N41°20', E119°40'</named-content>.</p></tp:treatment-sec><tp:treatment-sec sec-type="Horizon"><title>Horizon.</title><p>Probably from the Lujiatun Beds of the Yixian Formation, Jehol Group; Lower Cretaceous (Barremian-Aptian), ca. 125 Ma (<xref ref-type="bibr" rid="B140">Xu and Norell 2006</xref>; <xref ref-type="bibr" rid="B51">Gradstein and Ogg 2009</xref>).</p></tp:treatment-sec><tp:treatment-sec sec-type="Revised diagnosis"><title>Revised diagnosis.</title><p>Heterodontosaurid with (1) only two premaxillary teeth, (2) rectangular dentary ramus with parallel dorsal and ventral margins, (3) extremely reduced forelimb that is less than 30% the length of the hindlimb, (4) manual digit III and metacarpal 3 shorter than manual digit II and metacarpal 2, respectively, (5) tail increased in length, (6) subtriangular chevrons in mid caudal vertebrae, and (7) numerous parallel ossified epaxial and hypaxial ossified tendons in the mid and distal regions of the tail.</p></tp:treatment-sec><tp:treatment-sec sec-type="Comments"><title>Comments.</title><p>The holotype is a mature skeleton as evidenced by fusion of sacral centra, fusion or tight articulation of the neural arch and centrum of all other preserved vertebrae, and fusion between the tibia and proximal tarsals and between the bases of the metatarsals. The stratigraphic origin and geological age of <italic><tp:taxon-name>Tianyulong</tp:taxon-name></italic> remain uncertain, because all currently known specimens were collected privately (X. Xu, pers. comm.). The initial description of <italic><tp:taxon-name>Tianyulong</tp:taxon-name></italic> only reported a general area (“Jianchang County, Liaoning Province”) and horizon (“Jehol Group, Early Cretaceous”) (<xref ref-type="bibr" rid="B144">Zheng et al. 2009</xref>: 333). Upper Jurassic formations underlying the Jehol Group also have yielded specimens with integument preservation and a similar taphonomic attributes (<xref ref-type="bibr" rid="B61">Hu et al. 2009</xref>), and so the assignment of <italic><tp:taxon-name>Tianyulong</tp:taxon-name></italic> to the Yixian Formation with a Lower Cretaceous (Barremian-Aptian) age awaits confirmation.</p></tp:treatment-sec><tp:treatment-sec sec-type="Description"><title>Description.</title><p>The following brief description is based on two skeletons, the holotype (STMN 26-3; <xref ref-type="fig" rid="F9">Fig. 9C</xref>) and a referred specimen (IVPP V17090; <xref ref-type="fig" rid="F20">20</xref><xref ref-type="fig" rid="F21"/><xref ref-type="fig" rid="F22"/><xref ref-type="fig" rid="F23"/><xref ref-type="fig" rid="F24"/><xref ref-type="fig" rid="F25"/><xref ref-type="fig" rid="F26"/><xref ref-type="fig" rid="F27"/><xref ref-type="fig" rid="F28"/><xref ref-type="fig" rid="F29"/>–<xref ref-type="fig" rid="F30">30</xref>). Four additional skeletons of varying completeness are catalogued in the collections of the Shandong Tianyu Museum of Nature. Further preparation and study of all<!--PageBreak--> of these specimens of <italic><tp:taxon-name>Tianyulong</tp:taxon-name></italic> is needed before attempting a reliable skull reconstruction. The present description focuses on the most important features, culminating in a skeletal reconstruction (<xref ref-type="fig" rid="F30">Fig. 30</xref>) and a set of comparative measurements (Tables 3–5).</p></tp:treatment-sec><tp:treatment-sec sec-type="Cranium"><title>Cranium.</title><p>The cranium is well represented in the holotype and referred specimens, although several portions remain poorly understood (<xref ref-type="fig" rid="F20">Figs 20</xref><xref ref-type="fig" rid="F22"/>–<xref ref-type="fig" rid="F23">23</xref>). Little is known of the posterodorsal portion of the cranium, which is broken away in the holotype (STMN 26-3; <xref ref-type="bibr" rid="B144">Zheng et al. 2009</xref>; <xref ref-type="fig" rid="F9">Fig. 9C</xref>) and disarticulated and only partially prepared in the referred specimen (<xref ref-type="fig" rid="F21">Fig. 21</xref>). Likewise, virtually nothing is known about the palate and braincase. The shape of the skull is similar to that in <italic><tp:taxon-name>Heterodontosaurus</tp:taxon-name></italic>; both are subtriangular in lateral view with a gently concave roof over the antorbital region. Both crania also are preserved in a similar manner, with jaws in occlusion and the premaxilla and predentary in close approximation (<xref ref-type="fig" rid="F21">Fig. 21</xref>).
<fig id="F20" position="float" orientation="portrait"><label>Figure 20.</label><caption><p>Partial skeleton of the heterodontosaurid <italic><tp:taxon-name>Tianyulong confuciusi</tp:taxon-name></italic> from the Lower Cretaceous Jehol Group of China. Partial skeleton mainly in right lateral view (IVPP V17090). Enlargements of subsequent figures are shown in red. Scale bar equals 10 cm.</p></caption><graphic xmlns:xlink="http://www.w3.org/1999/xlink" xlink:href="ZooKeys-226-001-g020.jpg" position="float" orientation="portrait" xlink:type="simple"/></fig>
<fig id="F21" position="float" orientation="portrait"><label>Figure 21.</label><caption><p>Skull of the heterodontosaurid <italic><tp:taxon-name>Tianyulong confuciusi</tp:taxon-name></italic> from the Lower Cretaceous Jehol Group of China. Skull in right lateral view (IVPP V17090). Enlargements of subsequent figures are shown in red. Scale bar equals 2 cm.</p></caption><graphic xmlns:xlink="http://www.w3.org/1999/xlink" xlink:href="ZooKeys-226-001-g021.jpg" position="float" orientation="portrait" xlink:type="simple"/></fig>
<fig id="F22" position="float" orientation="portrait"><label>Figure 22.</label><caption><p>Anterior portion of skull of the heterodontosaurid <italic><tp:taxon-name>Tianyulong confuciusi</tp:taxon-name></italic> from the Lower Cretaceous Jehol Group of China. Snout in right lateral view (IVPP V17090). Scale bar equals 5 mm.</p></caption><graphic xmlns:xlink="http://www.w3.org/1999/xlink" xlink:href="ZooKeys-226-001-g022.jpg" position="float" orientation="portrait" xlink:type="simple"/></fig>
<fig id="F23" position="float" orientation="portrait"><label>Figure 23.</label><caption><p>Anterior portion of skull of the heterodontosaurid <italic><tp:taxon-name>Tianyulong confuciusi</tp:taxon-name></italic> from the Lower Cretaceous Jehol Group of China. Snout in right lateral view (IVPP V17090). Hatching indicates broken bone; dashed lines indicate estimated edges; tone indicates matrix. Scale bar equals 5 mm. Abbreviations: <bold><italic>ad1</italic></bold> alveolus of dentary tooth 1 <bold><italic>antfe</italic></bold> antorbital fenestra <bold><italic>be</italic></bold> buccal emargination <bold><italic>d</italic></bold> dentary <bold><italic>d1</italic></bold>, <bold><italic>5</italic></bold>, <bold><italic>9</italic></bold> dentary tooth 1, 5, 9 <bold><italic>en</italic></bold> external naris <bold><italic>fo</italic></bold> foramen <bold><italic>l</italic></bold> left <bold><italic>m</italic></bold> maxilla <bold><italic>m4</italic></bold>, <bold><italic>9</italic></bold> maxillary tooth 4, 9 <bold><italic>n</italic></bold> nasal <bold><italic>nf</italic></bold> narial fossa <bold><italic>pd</italic></bold> predentary <bold><italic>pm</italic></bold> premaxilla <bold><italic>pm1</italic></bold>, <bold><italic>2</italic></bold> premaxillary tooth 1, 2 <bold><italic>r</italic></bold> right.</p></caption><graphic xmlns:xlink="http://www.w3.org/1999/xlink" xlink:href="ZooKeys-226-001-g023.jpg" position="float" orientation="portrait" xlink:type="simple"/></fig></p><p><!--PageBreak-->In both skulls the alveolar margin of the premaxilla is tilted slightly anteroventrally and is positioned ventral to the maxillary tooth row (<xref ref-type="fig" rid="F22">Figs 22</xref>, <xref ref-type="fig" rid="F23">23</xref>). A horizontal line along the maxillary crowns at mid height passes above the premaxillary alveolar margin and closer to the ventral margin of the external naris. Approximately 60% of the length of the premaxillary alveolar margin is edentulous, the posterior 40% of its length accommodating two premaxillary teeth. In both skulls the posterior end of the alveolar margin curves posterodorsally, exposing a portion of the root of the caniniform second premaxillary tooth. Dorsal to this root, the premaxilla forms the anterior portion of an inset, arched diastema for the large dentary caniniform tooth. The narial fossa extends ventrally near the alveolar margin, and the external naris is dorsoventrally elongate as in <italic><tp:taxon-name>Heterodontosaurus</tp:taxon-name></italic>. The posterolateral process of the premaxilla also is very similar in shape and articular contacts to that in <italic><tp:taxon-name>Heterodontosaurus</tp:taxon-name></italic>. This process expands in width above the caniniform tooth and then tapers to a narrow tip, which in the holotype appears to establish point contact with the anterior tip of the lacrimal (STMN 26-3; <xref ref-type="bibr" rid="B144">Zheng et al. 2009</xref>).</p><p>The subtriangular maxilla forms the posterior portion of the inset, arched diastema (<xref ref-type="fig" rid="F9">Fig. 9C</xref>). Most of the lateral aspect of the maxilla is occupied by the subtriangular antorbital fossa, which is bordered ventrally by a sharp, slightly arched rim. The buccal emargination ventral to this rim is narrow compared to that in <italic><tp:taxon-name>Echinodon</tp:taxon-name></italic> and <italic><tp:taxon-name>Lycorhinus</tp:taxon-name></italic>. The jugal appears to lack the horn and flange that characterizes <italic><tp:taxon-name>Heterodontosaurus</tp:taxon-name></italic> and <italic><tp:taxon-name>Manidens</tp:taxon-name></italic>.</p></tp:treatment-sec><tp:treatment-sec sec-type="Lower jaw"><title>Lower jaw.</title><p>The predentary is a small, wedge-shaped bone that lacks discrete processes (<xref ref-type="fig" rid="F22">Figs 22</xref>, <xref ref-type="fig" rid="F23">23</xref>). The predentary had been shown with a long ventral process (<xref ref-type="bibr" rid="B144">Zheng et al. 2009</xref>: fig. 1d; Fig. 9C), but a portion of this process is actually the ventral margin of the dentary. All but the posterodorsal corner of the predentary is positioned anterior to the premaxillary caniniform tooth.</p><p>The dentary ramus is straight and parallel-sided for most of its length (<xref ref-type="fig" rid="F21">Fig. 21</xref>) in contrast to most heterodontosaurids, which exhibit a posterior deepening of the ramus. At its anterior end, a ventral protuberance is present in both the holotypic and referred skulls (<xref ref-type="fig" rid="F22">Figs 22</xref>, <xref ref-type="fig" rid="F23">23</xref>). Anterior to the protuberance, the dentary end is strongly beveled as in <italic><tp:taxon-name>Echinodon</tp:taxon-name></italic> (<xref ref-type="fig" rid="F17">Fig. 17</xref>). The ventral rim of the well developed buccal emargination is marked by diverging impressed vessel tracts (<xref ref-type="fig" rid="F22">Figs 22</xref>, <xref ref-type="fig" rid="F23">23</xref>).</p><p>The sutures between the postdentary bones are poorly preserved in the two available specimens. The coronoid process rises well above the level of the dentary crowns as in <italic><tp:taxon-name>Heterodontosaurus</tp:taxon-name></italic>, but the jaw articulation is not dropped relative to the occlusal plane (<xref ref-type="fig" rid="F9">Figs 9C</xref>, <xref ref-type="fig" rid="F21">21</xref>). As best seen in the holotypic skull, a line drawn through the zone of occlusion between the cheek tooth rows passes just ventral to the jaw articulation (<xref ref-type="fig" rid="F9">Fig. 9C</xref>). The coronoid process of the dentary was shown as a deep ramus rather than a more slender process (<xref ref-type="bibr" rid="B144">Zheng et al. 2009</xref>), an interpretation that may have incorporated portions of the adjacent surangular (<xref ref-type="fig" rid="F9">Fig. 9C</xref>). An external mandibular fenestra appears to have been present (<xref ref-type="bibr" rid="B144">Zheng et al. 2009</xref>). There is no evidence for the presence of an external mandibular fossa around the fenestra or for an incised vessel tract to a large anterior surangular foramen, both of which characterize <italic><tp:taxon-name>Lycorhinus</tp:taxon-name></italic>, <italic><tp:taxon-name>Manidens</tp:taxon-name></italic> and <italic><tp:taxon-name>Heterodontosaurus</tp:taxon-name></italic>.</p></tp:treatment-sec><tp:treatment-sec sec-type="Premaxillary teeth"><title>Premaxillary teeth.</title><p>There are two premaxillary teeth, the first a small tooth known only from its broken base and the second a large caniniform tooth (<xref ref-type="fig" rid="F22">Figs 22</xref>,<!--PageBreak--> <xref ref-type="fig" rid="F23">23</xref>). The caniniform premaxillary tooth, the base of which is better preserved in the holotype skull, has a gentle posterior recurvature. Mesial and distal carinae are present, at least the latter with serrations. Only the larger distal premaxillary tooth was shown in the initial drawing of the holotypic skull (<xref ref-type="fig" rid="F9">Fig. 9C</xref>). As in all heterodontosaurids and neornithischians, there is a substantial edentulous border preceding the first premaxillary tooth.</p></tp:treatment-sec><tp:treatment-sec sec-type="Dentary teeth"><title>Dentary teeth.</title><p>The total number of dentary teeth in <italic><tp:taxon-name>Tianyulong</tp:taxon-name></italic> cannot be established with certainty based on the holotype, although referred skulls suggest there are 10 dentary teeth. An enlarged caniniform is the first tooth in the dentary series; no trace of a leading rudimentary crown is present. The dentary caniniform tooth is followed by a postcaniniform crown without a significant intervening gap, similar to the condition in <italic><tp:taxon-name>Echinodon</tp:taxon-name></italic> and <italic><tp:taxon-name>Fruitadens</tp:taxon-name></italic>. The first postcaniniform tooth in the holotypic skull can be seen in the photographs slightly dislodged toward the caniniform <!--PageBreak-->tooth (<xref ref-type="bibr" rid="B144">Zheng et al. 2009</xref>: fig. 1e). It was omitted in a drawing of the holotypic skull (<xref ref-type="fig" rid="F9">Fig. 9C</xref>), leaving the impression that a postcaniniform diastema may be present in <italic><tp:taxon-name>Tianyulong</tp:taxon-name></italic>. The first dentary tooth has a subconical crown that is slightly smaller than that of more distal dentary teeth. This differs from the substantially smaller tooth immediately distal to the caniniform tooth in <italic><tp:taxon-name>Fruitadens</tp:taxon-name></italic> (<xref ref-type="fig" rid="F9">Fig. 9A</xref>). A referred specimen in the Shandong Tianyu Museum of Nature collections confirms the morphology, size and position of the first postcaniniform dentary tooth.<!--PageBreak--></p><p>Successive dentary crowns 3-10 become slightly larger in the holotypic and referred skulls. In these postcaniniform dentary teeth, the bulbous cingulum has well-defined margins, a cingular ectoloph raised above the remainder of the crown surface including the primary ridge. The cingulum curves apically, terminating mesially and distally in prominent apically projecting denticles. Toward the posterior end of the dentary series, the prominence of the apical, mesial and distal basal denticles gives the crown a tricuspid appearance. The penultimate tooth, dentary tooth 9, is the largest in the series. The most distal tooth, dentary tooth 10, has a considerably smaller crown, as seen in several referred skulls.</p></tp:treatment-sec><tp:treatment-sec sec-type="Maxillary teeth"><title>Maxillary teeth.</title><p>The total number of maxillary teeth is currently unknown given the available evidence in the holotypic and referred skulls. In the right maxillary series of the holotypic skull, the crowns of the smallest teeth just behind the caniniform dentary tooth are broken at their bases (<xref ref-type="fig" rid="F9">Fig. 9C</xref>). This pair is followed by three crowns, a gap for a missing sixth maxillary tooth, and a final set of three teeth, all of which have crowns that are progressively larger in size (<xref ref-type="bibr" rid="B144">Zheng et al. 2009</xref>: fig. 1d). Probably at least two additional teeth with progressively smaller crowns were present at the distal end of the maxillary series. Taking these two into account, a total of 11 maxillary teeth likely were present in the holotypic skull.</p><p>Maxillary and dentary crowns are subtriangular, the dentary crowns somewhat deeper than opposing maxillary crowns as in <italic><tp:taxon-name>Echinodon</tp:taxon-name></italic>. All have similar features in labial view (<xref ref-type="fig" rid="F24">Fig. 24</xref>). The bulbous cingulum is well-defined from the remainder of the crown surface as in the largest crowns in <italic><tp:taxon-name>Fruitadens</tp:taxon-name></italic>, and the root is tapered rather than swollen. The cingulum curves apically as a prominent cingular ectoloph along the mesial and distal crowns edges, terminating in prominent basal denticles mesially and distally. Arching of the alveolar margins is not pronounced as in <italic><tp:taxon-name>Abrictosaurus</tp:taxon-name></italic> and <italic><tp:taxon-name>Heterodontosaurus</tp:taxon-name></italic>. The dentary alveolar margin is straight; the opposing maxillary margin is gently arched in both holotypic and referred skulls (<xref ref-type="fig" rid="F22">Figs 22</xref>, <xref ref-type="fig" rid="F23">23</xref>).</p><fig id="F24" position="float" orientation="portrait"><label>Figure 24.</label><caption><p>Maxillary dentition of the heterodontosaurid <italic><tp:taxon-name>Tianyulong confuciusi</tp:taxon-name></italic> from the Lower Cretaceous Jehol Group of China. Right maxillary teeth ?6-9 in lateral view (IVPP V17090). Hatching indicates broken bone; dashed lines indicate estimated edges; tone indicates matrix. Scale bar equals 3 mm. Abbreviations: <bold><italic>cel</italic></bold> cingular ectoloph <bold><italic>ci</italic></bold> cingulum <bold><italic>m6</italic></bold> <bold><italic>9</italic></bold> maxillary tooth 6 9 <bold><italic>ne</italic></bold> neck <bold><italic>pri</italic></bold> primary ridge <bold><italic>rt</italic></bold> root.</p></caption><graphic xmlns:xlink="http://www.w3.org/1999/xlink" xlink:href="ZooKeys-226-001-g024.jpg" position="float" orientation="portrait" xlink:type="simple"/></fig></tp:treatment-sec><tp:treatment-sec sec-type="Axial skeleton"><title>Axial skeleton.</title><p>Theholotype preserves the posterior one-half of the cervical series (C5-9), and much of the dorsal column is preserved in the referred skeleton. Centrum length is nearly constant, measuring approximately 5 mm (<xref ref-type="fig" rid="F30">Fig. 30</xref>; <!--PageBreak--><!--PageBreak--><!--PageBreak--><xref ref-type="table" rid="T4">Table 4</xref>). In <italic><tp:taxon-name>Heterodontosaurus</tp:taxon-name></italic>, in contrast, centrum length decreases in posterior cervical vertebrae by approximately 20% (<xref ref-type="fig" rid="F72">Fig. 72</xref>, <xref ref-type="table" rid="T7">Table 7</xref>). Posterior dorsal centra have deeply concave sides and join as a gently arched series (<xref ref-type="fig" rid="F20">Fig. 20</xref>). Their hatchet-shaped neural spines are longer than deep and nearly touch at their anterior and posterior extremities (IVPP V17090). In <italic><tp:taxon-name>Heterodontosaurus</tp:taxon-name></italic>, in contrast, the neural spines of the posterior dorsal vertebrae are deeper than long and well separated (<xref ref-type="fig" rid="F72">Fig. 72</xref>). The sacral vertebrae are fused in IVPP V17090, and it is possible to measure only the centrum length of S1 (<xref ref-type="table" rid="T4">Table 4</xref>).</p><p><!--PageBreak-->The proximal one-half of the caudal series is preserved in the holotypic skeleton and nearly as much in the referred skeleton (<xref ref-type="fig" rid="F25">Fig. 25</xref>). The tail is very long, exceeding the length of the precaudal column by the twentieth caudal vertebra (<xref ref-type="fig" rid="F30">Fig. 30</xref>). Caudal centra increase in length by approximately 40% from the first to the tenth caudal vertebra. By the seventh caudal vertebra, the neural arch is low and hatchet-shaped and the opposing chevrons subtriangular rather than strap-shaped (<xref ref-type="fig" rid="F25">Fig. 25</xref>). At this point in<!--PageBreak--> the tail, a sheath of parallel ossified tendons are present spanning the neural spines and chevrons. By the thirteenth caudal vertebra, the neural spines are reduced to a ridge, and the chevrons are boat-shaped (<xref ref-type="fig" rid="F25">Fig. 25</xref>). Although a few epaxial ossified tendons are present near the neural arches of the posterior dorsal, sacral and anterior caudal vertebrae (IVPP V17090), the sheath of ossified tendons starting around the seventh caudal vertebra would have stiffened mid and distal portions of the tail. The caudal structure in <italic><tp:taxon-name>Tianyulong</tp:taxon-name></italic> is remarkably similar to that in dromaeosaurid theropods (<xref ref-type="bibr" rid="B90">Ostrom 1969</xref>), the neural spines and chevrons changing in a similar manner distally and the parallel sheath of ossified tendons equivalent to the parallel, attenuated processes of the prezygapophyses and chevrons. Probably the more mobile tail base and stiffened mid and distal tail functioned in a similar manner as a balancing beam to enhance maneuverability.</p><fig id="F25" position="float" orientation="portrait"><label>Figure 25.</label><caption><p>Tail of the heterodontosaurid <italic><tp:taxon-name>Tianyulong confuciusi</tp:taxon-name></italic> from the Lower Cretaceous Jehol Group of China. Anterior caudal vertebrae and ossified tendons in left lateral view, from the seventh to the thirteenth caudal vertebra. Hatching indicates broken bone; dashed lines indicate estimated edges; tone indicates matrix. Scale bar equals 1 cm. Abbreviations: <bold><italic>CA</italic></bold> caudal <bold><italic>ch</italic></bold> chevron <bold><italic>epot</italic></bold> epaxial ossified tendons <bold><italic>hyot</italic></bold> hypaxial ossified tendons <bold><italic>ns</italic></bold> neural spine <bold><italic>poz</italic></bold> postzygapophyses <bold><italic>prz</italic></bold> prezygapohpysis.</p></caption><graphic xmlns:xlink="http://www.w3.org/1999/xlink" xlink:href="ZooKeys-226-001-g025.jpg" position="float" orientation="portrait" xlink:type="simple"/></fig></tp:treatment-sec><tp:treatment-sec sec-type="Pectoral girdle"><title>Pectoral girdle.</title><p>Both scapulocoracoids are preserved in opposition in the referred skeleton (<xref ref-type="fig" rid="F20">Fig. 20</xref>; IVPP V17090). The right forelimb is disarticulated dorsally, the humerus displaced from its articulation in the glenoid. The proximal end of the right humerus is exposed, the remainder of the bone damaged or embedded as it crosses a crack in the slab to a small corner of bone, the medial epicondyle. The right humerus has an estimated length of 28 mm. The left humerus, with an estimated length of 26 mm, lies in articulation with the glenoid of the scapulocoracoid proximally and the remainder of the left forelimb distally. The holotypic skeleton preserves both scapulocoracoids and humeri but little of the distal forelimb (<xref ref-type="bibr" rid="B144">Zheng et al. 2009</xref>: suppl. info.). Overlapping limb bone measurements suggest that the holotypic skeleton (STMN 26-3) is approximately 15% larger than the referred skeleton (IVPP V17090; <xref ref-type="table" rid="T3">Table 3</xref>).</p><p><!--PageBreak-->Proximally, the scapula broadens gradually to the acromial process as in <italic><tp:taxon-name>Heterodontosaurus</tp:taxon-name></italic> (Santa Luca 1984). The neck is narrow as is most of the slender, straight strap-shaped blade (STMN 26-3; <xref ref-type="bibr" rid="B144">Zheng et al. 2009</xref>: suppl. info.). The distal end of the blade is not well exposed in either specimen. Expansion in width of the distal end of the blade, if present, would be proportionately less than in <italic><tp:taxon-name>Heterodontosaurus</tp:taxon-name></italic>. The coracoid has a subquadrate body and a prominent hook-shaped posterior process (STMN 26-3).</p></tp:treatment-sec><tp:treatment-sec sec-type="Forelimb"><title>Forelimb.</title><p>The humerus, which is best preserved in STMN 26-3, has a bulbous head, prominent deltopectoral crest, gently curved shaft and prominent distal condyles as in <italic><tp:taxon-name>Heterodontosaurus</tp:taxon-name></italic>. The olecranon process of the ulna, also best exposed in STMN 26-3, is very prominent proximally as in <italic><tp:taxon-name>Heterodontosaurus</tp:taxon-name></italic>. The radius tapers at mid-shaft and expands distally as in <italic><tp:taxon-name>Heterodontosaurus</tp:taxon-name></italic> to broadly contact a well ossified, but poorly preserved, carpus (<xref ref-type="fig" rid="F26">Figs 26</xref>, <xref ref-type="fig" rid="F27">27</xref>).<!--PageBreak--><!--PageBreak--></p><p>The manus probably retained all five digits as in <italic><tp:taxon-name>Heterodontosaurus</tp:taxon-name></italic>, although only fragments of digits IV and V remain (<xref ref-type="fig" rid="F26">Figs 26</xref>, <xref ref-type="fig" rid="F27">27</xref>; <xref ref-type="table" rid="T5">Table 5</xref>; IVPP V17090). The proportions of the manual digits are most unusual among ornithischians including <italic><tp:taxon-name>Heterodontosaurus</tp:taxon-name></italic>. Digit II and metacarpal 2 are longer than digit III and metacarpal 3. This mismatch in length is due to the shortening of all bones in digit III, as metacarpal 1 is also longer than metacarpal 3 (<xref ref-type="fig" rid="F26">Figs 26</xref>, <xref ref-type="fig" rid="F27">27</xref>). The block-shaped bases and divided distal condyles of metacarpals 1-3 are well exposed. Metacarpal 1 has a particularly broad base as in <italic><tp:taxon-name>Heterodontosaurus</tp:taxon-name></italic>. The phalangeal formula 2-3-4-?-? is typical for the inner three digits of basal dinosaurs and archosaurs in general.</p><p>The two phalanges of manual digit I diverge medially from the others. The nonungual phalanges have proximal intercondylar processes articulating between paired distal condyles with well-formed collateral ligament pits as in <italic><tp:taxon-name>Heterodontosaurus</tp:taxon-name></italic>. The penultimate phalanges in digits II and III, in addition, are longer than the preceding phalanges, suggesting an enhanced grasping function for the manus in <italic><tp:taxon-name>Tianyulong</tp:taxon-name></italic> as in <italic><tp:taxon-name>Heterodontosaurus</tp:taxon-name></italic>. The unguals are transversely compressed and trenchant, that on digit I longer than those on digits II and III (<xref ref-type="fig" rid="F26">Figs 26</xref>, <xref ref-type="fig" rid="F27">27</xref>).</p><fig id="F26" position="float" orientation="portrait"><label>Figure 26.</label><caption><p>Forearm and manus of the heterodontosaurid <italic><tp:taxon-name>Tianyulong confuciusi</tp:taxon-name></italic> from the Lower Cretaceous Jehol Group of China. Left ulna, radius and manus for the most part in anterior or ventral view. Scale bar equals 5 mm.</p></caption><graphic xmlns:xlink="http://www.w3.org/1999/xlink" xlink:href="ZooKeys-226-001-g026.jpg" position="float" orientation="portrait" xlink:type="simple"/></fig><fig id="F27" position="float" orientation="portrait"><label>Figure 27.</label><caption><p>Forearm and manus of the heterodontosaurid <italic><tp:taxon-name>Tianyulong confuciusi</tp:taxon-name></italic> from the Lower Cretaceous Jehol Group of China. Left ulna, radius and manus for the most part in anterior or ventral view. Hatching indicates broken bone; dashed lines indicate estimated edges; tone indicates matrix. Scale bar equals 5 mm. Abbreviations: <bold><italic>I-III</italic></bold> digits I-III <bold><italic>mc1-5</italic></bold> metacarpal 1-5 <bold><italic>ph</italic></bold> phalanx <bold><italic>ra</italic></bold> radius <bold><italic>ul</italic></bold> ulna <bold><italic>un</italic></bold> ungual.</p></caption><graphic xmlns:xlink="http://www.w3.org/1999/xlink" xlink:href="ZooKeys-226-001-g027.jpg" position="float" orientation="portrait" xlink:type="simple"/></fig></tp:treatment-sec><tp:treatment-sec sec-type="Pelvic girdle"><title>Pelvic girdle.</title><p>Little can be said about the ilium, which is poorly preserved in both skeletons. The ischia and pubes are preserved in lateral view (STMN 26-3; <xref ref-type="bibr" rid="B144">Zheng et al. 2009</xref>: suppl. Info). The ischial shaft is gently dorsally bowed, a curve not present in <italic><tp:taxon-name>Heterodontosaurus</tp:taxon-name></italic>. The ischial shaft is transversely compressed and lacks any flanges or processes, including the lateral flange of <italic><tp:taxon-name>Heterodontosaurus</tp:taxon-name></italic> (Santa Luca 1984) or the obturator process present in many ornithischians.</p><p>Of the pubis, only the postpubic process is preserved (STMN 26-3; <xref ref-type="bibr" rid="B144">Zheng et al. 2009</xref>). Its shaft is rod-shaped and very slender as in <italic><tp:taxon-name>Heterodontosaurus</tp:taxon-name></italic> but only one-half its length. The process tapers to a slender tip just beyond the midpoint of the ischial shaft.</p></tp:treatment-sec><tp:treatment-sec sec-type="Hindlimb"><title>Hindlimb.</title><p>The femoral head is large and round, and the femoral shaft is robust with a proximally placed pendant fourth trochanter (IVPP V17090). Whether the anterior trochanter is separate as in the Kayenta heterodontosaurid and <italic><tp:taxon-name>Abrictosaurus</tp:taxon-name></italic> or fused with the greater trochanter as in <italic><tp:taxon-name>Fruitadens</tp:taxon-name></italic> cannot be determined. The tibia is extremely elongate, measuring more than 140% the length of the femur (<xref ref-type="table" rid="T3">Table 3</xref>). The cnemial crest is lower than in <italic><tp:taxon-name>Heterodontosaurus</tp:taxon-name></italic>, so that in medial view the anterior margin of the proximal end of the tibia is straight rather than convex (<xref ref-type="fig" rid="F20">Fig. 20</xref>). <!--PageBreak-->The posterior condyles expand farther away from the central axis of the shaft. A fibular crest on the tibia supports the proximal end of the fibula, which has a swollen anterior trochanter (STMN 26-3; <xref ref-type="bibr" rid="B144">Zheng et al. 2009</xref>: suppl. info.). Distally, the fibula tapers to a slender rod. The tibia, fibula and proximal tarsals appear fused as a tibiotarsus as in most specimens of <italic><tp:taxon-name>Heterodontosaurus</tp:taxon-name></italic>. The distal tarsals are dislodged on one side of the referred skeleton and thus may not have coossified with the metatarsus.</p><p>In the pes, the proximal ends of metatarsal 1-4 appear to be coossified. Pedal digit I is very short, the tip of its ungual extending just beyond the condyles of metatarsal 2 (<xref ref-type="fig" rid="F28">Figs 28</xref>, <xref ref-type="fig" rid="F29">29</xref>). That ungual, however, is quite large, equaling the length of the ungual on digit II and exceeding the length of the ungual on digit IV. Pedal digit III, in contrast, is slightly longer relative to pedal digits II and IV, a proportion that fits with other cursorial adaptations of the hindlimb. There is no trace of pedal digit V, which may owe its absence in <italic><tp:taxon-name>Tianyulong</tp:taxon-name></italic> to postmortem loss. The unguals are transversely compressed and taper to slender tips (<xref ref-type="table" rid="T5">Table 5</xref>). Several of the unguals preserve portions of the keratinous claw sheath (<xref ref-type="fig" rid="F28">Figs 28</xref>, <xref ref-type="fig" rid="F29">29</xref>).</p><fig id="F28" position="float" orientation="portrait"><label>Figure 28.</label><caption><p>Pes of the heterodontosaurid <italic><tp:taxon-name>Tianyulong confuciusi</tp:taxon-name></italic> from the Lower Cretaceous Jehol Group of China. Left pedal phalanges (left) in dorsal and medial views; right pedal phalanges (right) in ventral and lateral views. Scale bar equals 1 cm.</p></caption><graphic xmlns:xlink="http://www.w3.org/1999/xlink" xlink:href="ZooKeys-226-001-g028.jpg" position="float" orientation="portrait" xlink:type="simple"/></fig><fig id="F29" position="float" orientation="portrait"><label>Figure 29.</label><caption><p>Pes of the heterodontosaurid <italic><tp:taxon-name>Tianyulong confuciusi</tp:taxon-name></italic> from the Lower Cretaceous Jehol Group of China. Left pedal phalanges (left) in dorsal and medial views; right pedal phalanges (right) in ventral and lateral views. Hatching indicates broken bone; dashed lines indicate estimated edges; tone indicates matrix. Scale bar equals 1 cm. Abbreviations: <bold><italic>I-IV</italic></bold> digits I-IV <bold><italic>csh</italic></bold> claw sheath <bold><italic>mc1-4</italic></bold> metacarpal 1-4 <bold><italic>ph</italic></bold> phalanx <bold><italic>un</italic></bold> ungual.</p></caption><graphic xmlns:xlink="http://www.w3.org/1999/xlink" xlink:href="ZooKeys-226-001-g029.jpg" position="float" orientation="portrait" xlink:type="simple"/></fig></tp:treatment-sec><tp:treatment-sec sec-type="Skeletal reconstruction"><title>Skeletal reconstruction.</title><p><italic><tp:taxon-name>Tianyulong</tp:taxon-name></italic> has very unusual skeletal proportions that differ from those in <italic><tp:taxon-name>Heterodontosaurus</tp:taxon-name></italic> and, to the extent that comparisons are possible, other heterodontosaurids (<xref ref-type="fig" rid="F30">Figs 30</xref>, <xref ref-type="fig" rid="F72">72</xref>; <xref ref-type="table" rid="T3">Tables 3</xref><xref ref-type="table" rid="T4"/><xref ref-type="table" rid="T5"/><xref ref-type="table" rid="T6"/><xref ref-type="table" rid="T7"/><xref ref-type="table" rid="T8"/>–<xref ref-type="table" rid="T9">9</xref>). The skull is proportionately very large and the hindlimbs are very long, whereas the neck and trunk are proportionately small and the forelimbs are reduced in length. Using <italic><tp:taxon-name>Archaeopteryx</tp:taxon-name></italic> for initial comparison (<xref ref-type="bibr" rid="B134">Wellnhofer 1993</xref>), the skull of <italic><tp:taxon-name>Tianyulong</tp:taxon-name></italic> is 25% longer than in the Eichstätt specimen, which has a nearly identical femoral length (<xref ref-type="table" rid="T5">Table 5</xref>). The tibiofemoral ratio in this specimen of <italic><tp:taxon-name>Archaeopteryx</tp:taxon-name></italic> is high (140%), although still slightly lower than in <italic><tp:taxon-name>Tianyulong</tp:taxon-name></italic> (143%). The humerus, in contrast, is approximately 48% the length of that in <italic><tp:taxon-name>Archaeopteryx</tp:taxon-name></italic>. As discussed further below (see Discussion, Body size and proportions), these unusual proportions give this small-bodied heterodontosaurid the appearance of a large-headed, short-armed, long-legged dwarf (<xref ref-type="fig" rid="F30">Fig. 30</xref>) with very different proportions than in <italic><tp:taxon-name>Heterodontosaurus</tp:taxon-name></italic> (<xref ref-type="fig" rid="F72">Fig. 72</xref>).</p><fig id="F30" position="float" orientation="portrait"><label>Figure 30.</label><caption><p>Skeleton of the heterodontosaurid <italic><tp:taxon-name>Tianyulong confuciusi</tp:taxon-name></italic> from the Lower Cretaceous Jehol Group of China. Silhouette skeletal reconstruction in lateral view showing preserved bones and integumental fibers (based on IVPP V17090). Distal most caudal vertebrae unknown.</p></caption><graphic xmlns:xlink="http://www.w3.org/1999/xlink" xlink:href="ZooKeys-226-001-g030.jpg" position="float" orientation="portrait" xlink:type="simple"/></fig><table-wrap id="T4" position="float" orientation="portrait"><label>Table 4.</label><caption><p>Measurements (mm) of the cranium and axial skeleton of the Early Cretaceous heterodontosaurid <italic><tp:taxon-name>Tianyulong confuciusi</tp:taxon-name></italic> (IVPP V17090). Parentheses indicate estimated measurement. Identification of dorsal vertebral number based on the vertebral count in <italic><tp:taxon-name>Heterodontosaurus</tp:taxon-name></italic>.; </p></caption><table><tbody><tr><th rowspan="1" colspan="1"><bold>Region</bold></th><th rowspan="1" colspan="1"><bold>Measurement</bold></th><th rowspan="1" colspan="1"/></tr><tr><td rowspan="6" colspan="1">Cranium</td><td rowspan="1" colspan="1">Length, premaxilla to posterior edge of squamosal</td><td rowspan="1" colspan="1">65</td></tr><tr><td rowspan="1" colspan="1">Preorbital length, anterior rim of orbit to tip of premaxilla</td><td rowspan="1" colspan="1">30</td></tr><tr><td rowspan="1" colspan="1">Occiput height, quadrate condyle to parietal occipital flange</td><td rowspan="1" colspan="1">(23)</td></tr><tr><td rowspan="1" colspan="1">Antorbital fossa maximum length</td><td rowspan="1" colspan="1">15</td></tr><tr><td rowspan="1" colspan="1">Antorbital fossa maximum height</td><td rowspan="1" colspan="1">9</td></tr><tr><td rowspan="1" colspan="1">Quadrate height</td><td rowspan="1" colspan="1">(15)</td></tr><tr><td rowspan="6" colspan="1">Dorsal Vertebrae</td><td rowspan="1" colspan="1">D7 centrum length</td><td rowspan="1" colspan="1">5</td></tr><tr><td rowspan="1" colspan="1">D8 centrum length</td><td rowspan="1" colspan="1">5</td></tr><tr><td rowspan="1" colspan="1">D9 centrum length</td><td rowspan="1" colspan="1">5</td></tr><tr><td rowspan="1" colspan="1">D10 centrum length</td><td rowspan="1" colspan="1">5</td></tr><tr><td rowspan="1" colspan="1">D11 centrum length</td><td rowspan="1" colspan="1">5</td></tr><tr><td rowspan="1" colspan="1">D12 centrum length</td><td rowspan="1" colspan="1">5</td></tr><tr><td rowspan="1" colspan="1">Sacral Vertebrae</td><td rowspan="1" colspan="1">S1 centrum length</td><td rowspan="1" colspan="1">5</td></tr><tr><td rowspan="13" colspan="1">Caudal Vertebrae</td><td rowspan="1" colspan="1">CA1 centrum length</td><td rowspan="1" colspan="1">—</td></tr><tr><td rowspan="1" colspan="1">CA2 centrum length</td><td rowspan="1" colspan="1">5</td></tr><tr><td rowspan="1" colspan="1">CA3 centrum length</td><td rowspan="1" colspan="1">5</td></tr><tr><td rowspan="1" colspan="1">CA4 centrum length</td><td rowspan="1" colspan="1">6</td></tr><tr><td rowspan="1" colspan="1">CA5 centrum length</td><td rowspan="1" colspan="1">6</td></tr><tr><td rowspan="1" colspan="1">CA6 centrum length</td><td rowspan="1" colspan="1">6</td></tr><tr><td rowspan="1" colspan="1">CA7 centrum length</td><td rowspan="1" colspan="1">7</td></tr><tr><td rowspan="1" colspan="1">CA8 centrum length</td><td rowspan="1" colspan="1">7</td></tr><tr><td rowspan="1" colspan="1">CA9 centrum length</td><td rowspan="1" colspan="1">8</td></tr><tr><td rowspan="1" colspan="1">CA10 centrum length</td><td rowspan="1" colspan="1">8</td></tr><tr><td rowspan="1" colspan="1">CA11 centrum length</td><td rowspan="1" colspan="1">8</td></tr><tr><td rowspan="1" colspan="1">CA12 centrum length</td><td rowspan="1" colspan="1">8</td></tr><tr><td rowspan="1" colspan="1">CA13 centrum length</td><td rowspan="1" colspan="1">8</td></tr></tbody></table></table-wrap><table-wrap id="T5" position="float" orientation="portrait"><label>Table 5.</label><caption><p>Measurements (mm) of the girdles and limb bones of the Early Cretaceous heterodontosaurid <italic><tp:taxon-name>Tianyulong confuciusi</tp:taxon-name></italic> (IVPP V17090). Measurements are from the right side for paired bones except as indicated. Parentheses indicate estimated measurement.</p></caption><table><tbody><tr><td rowspan="1" colspan="1"><bold>Structure</bold></td><td rowspan="1" colspan="1"><bold>Measurement</bold></td><td rowspan="1" colspan="1"/></tr><tr><td rowspan="5" colspan="1">Pectoral girdle</td><td rowspan="1" colspan="1">Scapula length</td><td rowspan="1" colspan="1">(23)</td></tr><tr><td rowspan="1" colspan="1">Scapular blade, minimum neck width</td><td rowspan="1" colspan="1">2</td></tr><tr><td rowspan="1" colspan="1">Scapular blade, distal width</td><td rowspan="1" colspan="1">—</td></tr><tr><td rowspan="1" colspan="1">Coracoid length</td><td rowspan="1" colspan="1">4</td></tr><tr><td rowspan="1" colspan="1">Coracoid height</td><td rowspan="1" colspan="1">7</td></tr><tr><td rowspan="4" colspan="1">Proximal forelimb</td><td rowspan="1" colspan="1">Humerus length</td><td rowspan="1" colspan="1">(27)</td></tr><tr><td rowspan="1" colspan="1">Radius + carpus + manus (radial head to tip of digit II)</td><td rowspan="1" colspan="1">38<sup>1</sup></td></tr><tr><td rowspan="1" colspan="1">Radius length</td><td rowspan="1" colspan="1">17</td></tr><tr><td rowspan="1" colspan="1">Ulna length</td><td rowspan="1" colspan="1">(19)<sup>1</sup></td></tr><tr><td rowspan="4" colspan="1">Manual digit I</td><td rowspan="1" colspan="1">Manual digit I length</td><td rowspan="1" colspan="1">16<sup>1</sup></td></tr><tr><td rowspan="1" colspan="1">Metacarpal 1 length</td><td rowspan="1" colspan="1">6<sup>1</sup></td></tr><tr><td rowspan="1" colspan="1">Phalanx I-1 length</td><td rowspan="1" colspan="1">5<sup>1</sup></td></tr><tr><td rowspan="1" colspan="1">Ungual I-2 length</td><td rowspan="1" colspan="1">4<sup>1</sup></td></tr><tr><td rowspan="5" colspan="1">Manual digit II</td><td rowspan="1" colspan="1">Manual digit II length</td><td rowspan="1" colspan="1">21<sup>1</sup></td></tr><tr><td rowspan="1" colspan="1">Metacarpal 2 length</td><td rowspan="1" colspan="1">7<sup>1</sup></td></tr><tr><td rowspan="1" colspan="1">Phalanx II-1 length</td><td rowspan="1" colspan="1">3.5<sup>1</sup></td></tr><tr><td rowspan="1" colspan="1">Phalanx II-2 length</td><td rowspan="1" colspan="1">4<sup>1</sup></td></tr><tr><td rowspan="1" colspan="1">Ungual II-3 length</td><td rowspan="1" colspan="1">4<sup>1</sup></td></tr><tr><td rowspan="6" colspan="1">Manual digit III</td><td rowspan="1" colspan="1">Manual digit III length</td><td rowspan="1" colspan="1">16<sup>1</sup></td></tr><tr><td rowspan="1" colspan="1">Metacarpal 3 length</td><td rowspan="1" colspan="1">5<sup>1</sup></td></tr><tr><td rowspan="1" colspan="1">Phalanx III-1 length</td><td rowspan="1" colspan="1">2.5<sup>1</sup></td></tr><tr><td rowspan="1" colspan="1">Phalanx III-2 length</td><td rowspan="1" colspan="1">2<sup>1</sup></td></tr><tr><td rowspan="1" colspan="1">Phalanx III-3 length</td><td rowspan="1" colspan="1">3<sup>1</sup></td></tr><tr><td rowspan="1" colspan="1">Ungual III-4 length</td><td rowspan="1" colspan="1">3<sup>1</sup></td></tr><tr><td rowspan="4" colspan="1">Proximal hind limb</td><td rowspan="1" colspan="1">Femur length</td><td rowspan="1" colspan="1">51</td></tr><tr><td rowspan="1" colspan="1">Tibiotarsus length</td><td rowspan="1" colspan="1">73</td></tr><tr><td rowspan="1" colspan="1">Tibiotarsus proximal end, anteroposterior length</td><td rowspan="1" colspan="1">11</td></tr><tr><td rowspan="1" colspan="1">Tibiotarsus mid shaft, anteroposterior diameter</td><td rowspan="1" colspan="1">5</td></tr><tr><td rowspan="3" colspan="1">Pedal digit I</td><td rowspan="1" colspan="1">Metatarsal 1 length</td><td rowspan="1" colspan="1">25<sup>1</sup></td></tr><tr><td rowspan="1" colspan="1">Phalanx I-1 length</td><td rowspan="1" colspan="1">6<sup>1</sup></td></tr><tr><td rowspan="1" colspan="1">Ungual I-2 length</td><td rowspan="1" colspan="1">9<sup>1</sup></td></tr><tr><td rowspan="4" colspan="1">Pedal digit II</td><td rowspan="1" colspan="1">Metatarsal 2 length</td><td rowspan="1" colspan="1">(39)<sup>1</sup></td></tr><tr><td rowspan="1" colspan="1">Phalanx II-1 length</td><td rowspan="1" colspan="1">10.5<sup>1</sup></td></tr><tr><td rowspan="1" colspan="1">Phalanx II-2 length</td><td rowspan="1" colspan="1">9.5<sup>1</sup></td></tr><tr><td rowspan="1" colspan="1">Ungual II-3 length</td><td rowspan="1" colspan="1">9<sup>1</sup></td></tr><tr><td rowspan="3" colspan="1">Pedal digit III</td><td rowspan="1" colspan="1">Metatarsal 3 length</td><td rowspan="1" colspan="1">(43)<sup>1</sup></td></tr><tr><td rowspan="1" colspan="1">Phalanx III-1 length</td><td rowspan="1" colspan="1">12<sup>1</sup></td></tr><tr><td rowspan="1" colspan="1">Phalanx III-2 length</td><td rowspan="1" colspan="1">9<sup>1</sup></td></tr><tr><td rowspan="2" colspan="1"/><td rowspan="1" colspan="1">Phalanx III-3 length</td><td rowspan="1" colspan="1">8<sup>1</sup></td></tr><tr><td rowspan="1" colspan="1">Ungual III-4 length</td><td rowspan="1" colspan="1">8<sup>1</sup></td></tr><tr><td rowspan="6" colspan="1">Pedal digit IV</td><td rowspan="1" colspan="1">Metatarsal 4 length</td><td rowspan="1" colspan="1">(40)<sup>1</sup></td></tr><tr><td rowspan="1" colspan="1">Phalanx IV-1 length</td><td rowspan="1" colspan="1">8</td></tr><tr><td rowspan="1" colspan="1">Phalanx IV-2 length</td><td rowspan="1" colspan="1">6</td></tr><tr><td rowspan="1" colspan="1">Phalanx IV-3 length</td><td rowspan="1" colspan="1">5</td></tr><tr><td rowspan="1" colspan="1">Phalanx IV-4 length</td><td rowspan="1" colspan="1">6</td></tr><tr><td rowspan="1" colspan="1">Ungual IV-5 length</td><td rowspan="1" colspan="1">6</td></tr></tbody></table><table-wrap-foot><fn><p><sup>1</sup>Left.</p></fn></table-wrap-foot></table-wrap></tp:treatment-sec><tp:treatment-sec><!--Section generated to contain objects referenced in tp:taxon-treatment.--><fig id="F9" position="float" orientation="portrait"><label>Figure 9.</label><caption><p>More recent heterodontosaurid discoveries from northern locales. <bold>A</bold> Jaws of <italic><tp:taxon-name>Fruitadens haagarorum</tp:taxon-name></italic> from the Upper Jurassic Morrison Formation in Colorado, USA (based on LACM 115747, 128258; reversed from <xref ref-type="bibr" rid="B21">Butler et al. 2010</xref>) <bold>B</bold> Left dentary in lateral view of an undescribed heterodontosaurid from the Lower Jurassic Kayenta Formation of Arizona (from Sereno et al. unpublished) <bold>C</bold> Partial skull of <italic><tp:taxon-name>Tianyulong confuciusi</tp:taxon-name></italic> from the Yixian Formation of Liaoning Province, PRC (STMN 26-3; reversed from <xref ref-type="bibr" rid="B144">Zheng et al. 2009</xref>). Abbreviations: <bold><italic>a</italic></bold> angular <bold><italic>ad 9</italic></bold>,<italic><bold>10</bold></italic> alveolus for dentary tooth 9, 10 <bold><italic>adf</italic></bold>  anterior dentary foramen <bold><italic>antfo</italic></bold> antorbital fossa <bold><italic>apd</italic></bold> articular surface for the predentary <bold><italic>d</italic></bold> dentary <bold><italic>d1</italic></bold>, <bold><italic>2</italic></bold>, <bold><italic>8</italic></bold> dentary tooth 1, 2, 8 <bold><italic>emf</italic></bold> external mandibular fenestra <bold><italic>en</italic></bold> external nares <bold><italic>j</italic></bold> jugal <bold><italic>l</italic></bold> lacrimal <bold><italic>m</italic></bold> maxilla <bold><italic>n</italic></bold> nasal <bold><italic>pd</italic></bold> predentary <bold><italic>pf</italic></bold> prefrontal <bold><italic>pm</italic></bold> premaxilla <bold><italic>po</italic></bold> postorbital <bold><italic>q</italic></bold> quadrate <bold><italic>qj</italic></bold> quadratojugal <bold><italic>sa</italic></bold> surangular. Scale bar equals 1 cm in <bold>A</bold> and <bold>C</bold> and 5 mm in <bold>B</bold>.</p></caption><graphic xmlns:xlink="http://www.w3.org/1999/xlink" xlink:href="ZooKeys-226-001-g009.jpg" position="float" orientation="portrait" xlink:type="simple"/></fig><table-wrap id="T1" position="float" orientation="portrait"><label>Table 1.</label><caption><p>Specimens currently known for established heterodontosaurid species. Asterisks indicate holotypic, lectotypic and paralectotyopic specimens. Localities in England and southern Africa are shown in Figure 1. Erroneous spellings for some of the localities in southern Africa are given in parentheses.</p></caption><table><tbody><tr><th rowspan="1" colspan="1"><bold>Taxon</bold></th><th rowspan="1" colspan="1"><bold>Specimen</bold></th><th rowspan="1" colspan="1"><bold>Locality</bold></th><th rowspan="1" colspan="1"><bold>Brief Description</bold></th></tr><tr><td rowspan="1" colspan="1"><italic><tp:taxon-name>Abrictosaurus consors</tp:taxon-name></italic></td><td rowspan="1" colspan="1">*NHMUK RU B54</td><td rowspan="1" colspan="1">Nosi (“Noosi“)</td><td rowspan="1" colspan="1">Skull and partial skeleton</td></tr><tr><td rowspan="1" colspan="1"/><td rowspan="1" colspan="1">NHMUK no number</td><td rowspan="1" colspan="1">“ “</td><td rowspan="1" colspan="1">Partial fragmentary skeleton</td></tr><tr><td rowspan="1" colspan="1"><italic><tp:taxon-name>Echinodon becklesii</tp:taxon-name></italic></td><td rowspan="1" colspan="1">*NHMUK 48209, 48210</td><td rowspan="1" colspan="1">Mammal Pit</td><td rowspan="1" colspan="1">Partial skull (lectotypes)</td></tr><tr><td rowspan="1" colspan="1"/><td rowspan="1" colspan="1">*NHMUK 48211</td><td rowspan="1" colspan="1">“ “</td><td rowspan="1" colspan="1">Right maxilla</td></tr><tr><td rowspan="1" colspan="1"/><td rowspan="1" colspan="1">*NHMUK 48212</td><td rowspan="1" colspan="1">“ “</td><td rowspan="1" colspan="1">Right maxilla</td></tr><tr><td rowspan="1" colspan="1"/><td rowspan="1" colspan="1">*NHMUK 48213</td><td rowspan="1" colspan="1">“ “</td><td rowspan="1" colspan="1">Left dentary</td></tr><tr><td rowspan="1" colspan="1"/><td rowspan="1" colspan="1">*NHMUK 48214</td><td rowspan="1" colspan="1">“ “</td><td rowspan="1" colspan="1">Right edentulous dentary</td></tr><tr><td rowspan="1" colspan="1"/><td rowspan="1" colspan="1">*NHMUK 48215a</td><td rowspan="1" colspan="1">“ “</td><td rowspan="1" colspan="1">Right dentary</td></tr><tr><td rowspan="1" colspan="1"/><td rowspan="1" colspan="1">*NHMUK 48215b</td><td rowspan="1" colspan="1">“ “</td><td rowspan="1" colspan="1">Left dentary</td></tr><tr><td rowspan="1" colspan="1"/><td rowspan="1" colspan="1">NHMUK 48229</td><td rowspan="1" colspan="1">“ “</td><td rowspan="1" colspan="1">Jaw fragment</td></tr><tr><td rowspan="1" colspan="1"/><td rowspan="1" colspan="1">NHMUK 40723</td><td rowspan="1" colspan="1">“ “</td><td rowspan="1" colspan="1">Dentary fragment</td></tr><tr><td rowspan="1" colspan="1"/><td rowspan="1" colspan="1">DORCM GS 1164-5, 1167, 1171</td><td rowspan="1" colspan="1">Lovell’s Quarry</td><td rowspan="1" colspan="1">Isolated teeth</td></tr><tr><td rowspan="1" colspan="1"/><td rowspan="1" colspan="1">DORCM GS 1194, 1212-6, 1222-3</td><td rowspan="1" colspan="1">Sunnydown Farm</td><td rowspan="1" colspan="1">Isolated teeth</td></tr><tr><td rowspan="1" colspan="1"><italic><tp:taxon-name>Fruitadens haagarorum</tp:taxon-name></italic></td><td rowspan="1" colspan="1">*LACM 115747</td><td rowspan="1" colspan="1">Fruita Paleontological Area</td><td rowspan="1" colspan="1">Partial jaws and postcranial skeleton</td></tr><tr><td rowspan="1" colspan="1"/><td rowspan="1" colspan="1">LACM 115727</td><td rowspan="1" colspan="1">“ “</td><td rowspan="1" colspan="1">Partial postcranial skeleton</td></tr><tr><td rowspan="1" colspan="1"/><td rowspan="1" colspan="1">LACM 120478</td><td rowspan="1" colspan="1">“ “</td><td rowspan="1" colspan="1">Partial fore- and hind limbs of a subadult</td></tr><tr><td rowspan="1" colspan="1"/><td rowspan="1" colspan="1">LACM 120602</td><td rowspan="1" colspan="1">“ “</td><td rowspan="1" colspan="1">Distal caudal vertebrae, distal limb bone</td></tr><tr><td rowspan="1" colspan="1"/><td rowspan="1" colspan="1">LACM 128258</td><td rowspan="1" colspan="1">“ “</td><td rowspan="1" colspan="1">Premaxilla, maxilla, dentaries and vertebrae of a subadult</td></tr><tr><td rowspan="1" colspan="1"/><td rowspan="1" colspan="1">LACM 128303</td><td rowspan="1" colspan="1">“ “</td><td rowspan="1" colspan="1">Partial left dentary</td></tr><tr><td rowspan="1" colspan="1"><italic><tp:taxon-name>Heterodontosaurus tucki</tp:taxon-name></italic></td><td rowspan="1" colspan="1">*SAM-PK-K337</td><td rowspan="1" colspan="1">Tyinindini (“Tyindini“); </td><td rowspan="1" colspan="1">Adult skull and partial skeleton</td></tr><tr><td rowspan="1" colspan="1"/><td rowspan="1" colspan="1">SAM-PK-K1332</td><td rowspan="1" colspan="1">Voisana</td><td rowspan="1" colspan="1">Adult skull and nearly complete skeleton</td></tr><tr><td rowspan="1" colspan="1"/><td rowspan="1" colspan="1">SAM-PK-K10487</td><td rowspan="1" colspan="1">“ “</td><td rowspan="1" colspan="1">Anterior portion of juvenile skull</td></tr><tr><td rowspan="1" colspan="1"/><td rowspan="1" colspan="1">SAM-PK-K1334</td><td rowspan="1" colspan="1">“ “</td><td rowspan="1" colspan="1">Partial left maxilla</td></tr><tr><td rowspan="1" colspan="1"/><td rowspan="1" colspan="1">SAM-PK-K1326</td><td rowspan="1" colspan="1">“ “</td><td rowspan="1" colspan="1">Partial maxilla</td></tr><tr><td rowspan="1" colspan="1"/><td rowspan="1" colspan="1">SAM-PK-K1328</td><td rowspan="1" colspan="1">southern Africa</td><td rowspan="1" colspan="1">Vertebrae, partial pelvic girdle and parts of forelimb and hind limb; </td></tr><tr><td rowspan="1" colspan="1"/><td rowspan="1" colspan="1">NM QR 1788</td><td rowspan="1" colspan="1">Tushielaw</td><td rowspan="1" colspan="1">Fragmentary snout from an adult</td></tr><tr><td rowspan="1" colspan="1"/><td rowspan="1" colspan="1">AMNH 24000</td><td rowspan="1" colspan="1">southern Africa</td><td rowspan="1" colspan="1">Posterior portion of juvenile skull</td></tr><tr><td rowspan="1" colspan="1"/><td rowspan="1" colspan="1"/><td rowspan="1" colspan="1"/><td rowspan="1" colspan="1"/></tr><tr><td rowspan="1" colspan="1"><italic><tp:taxon-name>Lycorhinus angustidens</tp:taxon-name></italic></td><td rowspan="1" colspan="1">*SAM-PK-K3606</td><td rowspan="1" colspan="1">Paballong</td><td rowspan="1" colspan="1">Partial left dentary (now a natural mold)</td></tr><tr><td rowspan="1" colspan="1"/><td rowspan="1" colspan="1">*UCRC PVC10</td><td rowspan="1" colspan="1"><italic>—</italic></td><td rowspan="1" colspan="1">Silicone cast from natural mold of holotypic specimen</td></tr><tr><td rowspan="1" colspan="1"/><td rowspan="1" colspan="1">NHMUK RU A100</td><td rowspan="1" colspan="1">Paballong</td><td rowspan="1" colspan="1">Partial disarticulated skull</td></tr><tr><td rowspan="1" colspan="1"/><td rowspan="1" colspan="1">BP/1/4244</td><td rowspan="1" colspan="1">Buck Camp</td><td rowspan="1" colspan="1">Maxilla</td></tr><tr><td rowspan="1" colspan="1"/><td rowspan="1" colspan="1">BP/1/5253</td><td rowspan="1" colspan="1">Bamboeskloof Farm</td><td rowspan="1" colspan="1">Maxilla</td></tr><tr><td rowspan="1" colspan="1"><italic><tp:taxon-name>Manidens condorensis</tp:taxon-name></italic></td><td rowspan="1" colspan="1">MPEF-PV 3211</td><td rowspan="1" colspan="1">Queso Rallado</td><td rowspan="1" colspan="1">Partial disarticulated skull and skeleton lacking limbs</td></tr><tr><td rowspan="1" colspan="1"/><td rowspan="1" colspan="1">MPEF-PV 1718, 1719, 1786, 3810, 3811; </td><td rowspan="1" colspan="1">“ “</td><td rowspan="1" colspan="1">Isolated teeth</td></tr><tr><td rowspan="1" colspan="1"><italic><tp:taxon-name>Pegomastax africanus</tp:taxon-name></italic> gen. n. sp. n.</td><td rowspan="1" colspan="1">SAM-PK-K10488</td><td rowspan="1" colspan="1">Voisana</td><td rowspan="1" colspan="1">Postorbital, right and left dentaries, and predentary</td></tr><tr><td rowspan="1" colspan="1"><italic><tp:taxon-name>Pisanosaurus mertii</tp:taxon-name></italic></td><td rowspan="1" colspan="1">*PVL 2577</td><td rowspan="1" colspan="1">Agua de Las Catas</td><td rowspan="1" colspan="1">Right maxilla and dentary, a few vertebrae, an impression of the central portion of the right pelvic girdle, and partial right hind limb</td></tr><tr><td rowspan="1" colspan="1"><italic><tp:taxon-name>Tianyulong confuciusi</tp:taxon-name></italic></td><td rowspan="1" colspan="1">*STMN 26-3</td><td rowspan="1" colspan="1">Liaoning</td><td rowspan="1" colspan="1">Partial articulated skeleton with skull</td></tr><tr><td rowspan="1" colspan="1"/><td rowspan="1" colspan="1">IVPP V17090</td><td rowspan="1" colspan="1">“ “</td><td rowspan="1" colspan="1">Partial articulated skeleton with skull</td></tr></tbody></table></table-wrap><table-wrap id="T3" position="float" orientation="portrait"><label>Table 3.</label><caption><p>Skull, axial, and long bone lengths (mm, above) and proportions (%, below) in the best known heterodontosaurids. Measurements average long bone lengths when both sides are available. Parentheses indicate estimated length or proportion.</p></caption><table><tbody><tr><th rowspan="1" colspan="2"/><th rowspan="1" colspan="1">STMN 26-3<italic><tp:taxon-name>Tianyulong</tp:taxon-name></italic></th><th rowspan="1" colspan="1"><italic><tp:taxon-name>Tianyulong</tp:taxon-name></italic> IVPP V17090</th><th rowspan="1" colspan="1">LACM 120478<italic><tp:taxon-name>Fruitadens</tp:taxon-name></italic></th><th rowspan="1" colspan="1">LACM 115747<italic><tp:taxon-name>Fruitadens</tp:taxon-name></italic></th><th rowspan="1" colspan="1">NHMUK 48215<italic><tp:taxon-name>Echinodon</tp:taxon-name></italic></th><th rowspan="1" colspan="1">Kayenta taxon; MCZ9092</th><th rowspan="1" colspan="1">NHMUK RU A100<italic><tp:taxon-name>Lycorhinus</tp:taxon-name></italic></th><th rowspan="1" colspan="1">MPEF-PV 3211<italic><tp:taxon-name>Manidens</tp:taxon-name></italic></th><th rowspan="1" colspan="1">SAM-PK-K10488<italic><tp:taxon-name>Pegomastax</tp:taxon-name></italic></th><th rowspan="1" colspan="1">NHMUK RU B54<italic><tp:taxon-name>Abrictosaurus</tp:taxon-name></italic></th><th rowspan="1" colspan="1"><italic><tp:taxon-name>Heterodontosaurus</tp:taxon-name></italic>; SAM-PK-K1332</th></tr><tr><td rowspan="10" colspan="1">Length; (mm)</td><td rowspan="1" colspan="1">Skull<sup>1</sup></td><td rowspan="1" colspan="1">(67)</td><td rowspan="1" colspan="1">65</td><td rowspan="1" colspan="1">(60)<sup>6</sup></td><td rowspan="1" colspan="1">(75)<sup>8</sup></td><td rowspan="1" colspan="1">(62)<sup>9</sup></td><td rowspan="1" colspan="1">(53)<sup>9</sup></td><td rowspan="1" colspan="1">(145)<sup>9</sup></td><td rowspan="1" colspan="1">(71)<sup>9</sup></td><td rowspan="1" colspan="1">(73)<sup>9</sup></td><td rowspan="1" colspan="1">(82)</td><td rowspan="1" colspan="1">115<sup>10</sup></td></tr><tr><td rowspan="1" colspan="1">Humerus</td><td rowspan="1" colspan="1">33</td><td rowspan="1" colspan="1">(27)</td><td rowspan="1" colspan="1">37</td><td rowspan="1" colspan="1">(46)<sup>8</sup></td><td rowspan="1" colspan="1"/><td rowspan="1" colspan="1">—</td><td rowspan="1" colspan="1"/><td rowspan="1" colspan="1">—</td><td rowspan="1" colspan="1">—</td><td rowspan="1" colspan="1">50</td><td rowspan="1" colspan="1">83</td></tr><tr><td rowspan="1" colspan="1">Radius</td><td rowspan="1" colspan="1">—</td><td rowspan="1" colspan="1">17</td><td rowspan="1" colspan="1">—</td><td rowspan="1" colspan="1">—</td><td rowspan="1" colspan="1"/><td rowspan="1" colspan="1">—</td><td rowspan="1" colspan="1"/><td rowspan="1" colspan="1">—</td><td rowspan="1" colspan="1">—</td><td rowspan="1" colspan="1">(36)</td><td rowspan="1" colspan="1">58</td></tr><tr><td rowspan="1" colspan="1">Metacarpal 3</td><td rowspan="1" colspan="1">—</td><td rowspan="1" colspan="1">5</td><td rowspan="1" colspan="1">—</td><td rowspan="1" colspan="1">—</td><td rowspan="1" colspan="1"/><td rowspan="1" colspan="1">—</td><td rowspan="1" colspan="1"/><td rowspan="1" colspan="1">—</td><td rowspan="1" colspan="1">—</td><td rowspan="1" colspan="1">15</td><td rowspan="1" colspan="1">22</td></tr><tr><td rowspan="1" colspan="1">Femur</td><td rowspan="1" colspan="1">(54)<sup>5</sup></td><td rowspan="1" colspan="1">51</td><td rowspan="1" colspan="1">(62)<sup>7</sup></td><td rowspan="1" colspan="1">(78)<sup>8</sup></td><td rowspan="1" colspan="1"/><td rowspan="1" colspan="1">—</td><td rowspan="1" colspan="1"/><td rowspan="1" colspan="1">—</td><td rowspan="1" colspan="1">—</td><td rowspan="1" colspan="1">78</td><td rowspan="1" colspan="1">112</td></tr><tr><td rowspan="1" colspan="1">Tibiotarsus</td><td rowspan="1" colspan="1">82</td><td rowspan="1" colspan="1">73</td><td rowspan="1" colspan="1">74</td><td rowspan="1" colspan="1">(93)<sup>8</sup></td><td rowspan="1" colspan="1"/><td rowspan="1" colspan="1">—</td><td rowspan="1" colspan="1"/><td rowspan="1" colspan="1">—</td><td rowspan="1" colspan="1">—</td><td rowspan="1" colspan="1">100</td><td rowspan="1" colspan="1">145</td></tr><tr><td rowspan="1" colspan="1">Metatarsal 3</td><td rowspan="1" colspan="1">(44)</td><td rowspan="1" colspan="1">(43)</td><td rowspan="1" colspan="1">—</td><td rowspan="1" colspan="1">—</td><td rowspan="1" colspan="1"/><td rowspan="1" colspan="1">—</td><td rowspan="1" colspan="1"/><td rowspan="1" colspan="1">—</td><td rowspan="1" colspan="1">—</td><td rowspan="1" colspan="1">53</td><td rowspan="1" colspan="1">68</td></tr><tr><td rowspan="1" colspan="1">Body length<sup>2</sup></td><td rowspan="1" colspan="1">(450)</td><td rowspan="1" colspan="1">—</td><td rowspan="1" colspan="1">—</td><td rowspan="1" colspan="1">—</td><td rowspan="1" colspan="1"/><td rowspan="1" colspan="1">—</td><td rowspan="1" colspan="1"/><td rowspan="1" colspan="1">—</td><td rowspan="1" colspan="1">—</td><td rowspan="1" colspan="1">—</td><td rowspan="1" colspan="1">(1080)</td></tr><tr><td rowspan="1" colspan="1">Neck &amp; trunk (precaudal column)</td><td rowspan="1" colspan="1">(102)</td><td rowspan="1" colspan="1">—</td><td rowspan="1" colspan="1">—</td><td rowspan="1" colspan="1">—</td><td rowspan="1" colspan="1"/><td rowspan="1" colspan="1">—</td><td rowspan="1" colspan="1"/><td rowspan="1" colspan="1">—</td><td rowspan="1" colspan="1">—</td><td rowspan="1" colspan="1">—</td><td rowspan="1" colspan="1">(324)</td></tr><tr><td rowspan="1" colspan="1">Caudal column</td><td rowspan="1" colspan="1">(296)</td><td rowspan="1" colspan="1">—</td><td rowspan="1" colspan="1">—</td><td rowspan="1" colspan="1">—</td><td rowspan="1" colspan="1"/><td rowspan="1" colspan="1">—</td><td rowspan="1" colspan="1"/><td rowspan="1" colspan="1">—</td><td rowspan="1" colspan="1">—</td><td rowspan="1" colspan="1">—</td><td rowspan="1" colspan="1">(659)</td></tr><tr><td rowspan="5" colspan="1">Proportion; (%)</td><td rowspan="1" colspan="1">Skull/body length</td><td rowspan="1" colspan="1">(12)</td><td rowspan="1" colspan="1">—</td><td rowspan="1" colspan="1">—</td><td rowspan="1" colspan="1">—</td><td rowspan="1" colspan="1"/><td rowspan="1" colspan="1">—</td><td rowspan="1" colspan="1"/><td rowspan="1" colspan="1">—</td><td rowspan="1" colspan="1">—</td><td rowspan="1" colspan="1">—</td><td rowspan="1" colspan="1">(9)</td></tr><tr><td rowspan="1" colspan="1">Skull/femur</td><td rowspan="1" colspan="1">(125)</td><td rowspan="1" colspan="1">127</td><td rowspan="1" colspan="1">(97)</td><td rowspan="1" colspan="1">(97)</td><td rowspan="1" colspan="1"/><td rowspan="1" colspan="1">—</td><td rowspan="1" colspan="1"/><td rowspan="1" colspan="1">—</td><td rowspan="1" colspan="1">—</td><td rowspan="1" colspan="1">(105)</td><td rowspan="1" colspan="1">103</td></tr><tr><td rowspan="1" colspan="1">Precaudal/body length</td><td rowspan="1" colspan="1">(30)</td><td rowspan="1" colspan="1">—</td><td rowspan="1" colspan="1">—</td><td rowspan="1" colspan="1">—</td><td rowspan="1" colspan="1"/><td rowspan="1" colspan="1">—</td><td rowspan="1" colspan="1"/><td rowspan="1" colspan="1">—</td><td rowspan="1" colspan="1">—</td><td rowspan="1" colspan="1">—</td><td rowspan="1" colspan="1">(23)</td></tr><tr><td rowspan="1" colspan="1">Caudal/body length</td><td rowspan="1" colspan="1">(65)</td><td rowspan="1" colspan="1">—</td><td rowspan="1" colspan="1">—</td><td rowspan="1" colspan="1">—</td><td rowspan="1" colspan="1"/><td rowspan="1" colspan="1">—</td><td rowspan="1" colspan="1"/><td rowspan="1" colspan="1">—</td><td rowspan="1" colspan="1">—</td><td rowspan="1" colspan="1">—</td><td rowspan="1" colspan="1">(61)</td></tr><tr><td rowspan="1" colspan="1">Humerus/forelimb<sup>3</sup></td><td rowspan="1" colspan="1">—</td><td rowspan="1" colspan="1">53</td><td rowspan="1" colspan="1">—</td><td rowspan="1" colspan="1">—</td><td rowspan="1" colspan="1"/><td rowspan="1" colspan="1">—</td><td rowspan="1" colspan="1"/><td rowspan="1" colspan="1">—</td><td rowspan="1" colspan="1">—</td><td rowspan="1" colspan="1">(50)</td><td rowspan="1" colspan="1">51</td></tr><tr><td rowspan="8" colspan="1">Proportion; (%)</td><td rowspan="1" colspan="1">Radius/forelimb</td><td rowspan="1" colspan="1">—</td><td rowspan="1" colspan="1">36</td><td rowspan="1" colspan="1">—</td><td rowspan="1" colspan="1">—</td><td rowspan="1" colspan="1"/><td rowspan="1" colspan="1">—</td><td rowspan="1" colspan="1"/><td rowspan="1" colspan="1">—</td><td rowspan="1" colspan="1">—</td><td rowspan="1" colspan="1">(36)</td><td rowspan="1" colspan="1">36</td></tr><tr><td rowspan="1" colspan="1">Metacarpal 3/forelimb</td><td rowspan="1" colspan="1">—</td><td rowspan="1" colspan="1">10</td><td rowspan="1" colspan="1">—</td><td rowspan="1" colspan="1">—</td><td rowspan="1" colspan="1"/><td rowspan="1" colspan="1">—</td><td rowspan="1" colspan="1"/><td rowspan="1" colspan="1">—</td><td rowspan="1" colspan="1">—</td><td rowspan="1" colspan="1">(15)</td><td rowspan="1" colspan="1">14</td></tr><tr><td rowspan="1" colspan="1">Tibiotarsus/femur</td><td rowspan="1" colspan="1">152</td><td rowspan="1" colspan="1">143</td><td rowspan="1" colspan="1">(119)</td><td rowspan="1" colspan="1">(119)</td><td rowspan="1" colspan="1"/><td rowspan="1" colspan="1">—</td><td rowspan="1" colspan="1"/><td rowspan="1" colspan="1">—</td><td rowspan="1" colspan="1">—</td><td rowspan="1" colspan="1">128</td><td rowspan="1" colspan="1">130</td></tr><tr><td rowspan="1" colspan="1">Femur/hind limb<sup>4</sup></td><td rowspan="1" colspan="1">30</td><td rowspan="1" colspan="1">31</td><td rowspan="1" colspan="1">—</td><td rowspan="1" colspan="1">—</td><td rowspan="1" colspan="1"/><td rowspan="1" colspan="1">—</td><td rowspan="1" colspan="1"/><td rowspan="1" colspan="1">—</td><td rowspan="1" colspan="1">—</td><td rowspan="1" colspan="1">34</td><td rowspan="1" colspan="1">35</td></tr><tr><td rowspan="1" colspan="1">Tibiotarsus/hind limb</td><td rowspan="1" colspan="1">46</td><td rowspan="1" colspan="1">44</td><td rowspan="1" colspan="1">—</td><td rowspan="1" colspan="1">—</td><td rowspan="1" colspan="1"/><td rowspan="1" colspan="1">—</td><td rowspan="1" colspan="1"/><td rowspan="1" colspan="1">—</td><td rowspan="1" colspan="1">—</td><td rowspan="1" colspan="1">43</td><td rowspan="1" colspan="1">45</td></tr><tr><td rowspan="1" colspan="1">Metatarsal 3/hind limb</td><td rowspan="1" colspan="1">24</td><td rowspan="1" colspan="1">26</td><td rowspan="1" colspan="1">—</td><td rowspan="1" colspan="1">—</td><td rowspan="1" colspan="1"/><td rowspan="1" colspan="1">—</td><td rowspan="1" colspan="1"/><td rowspan="1" colspan="1">—</td><td rowspan="1" colspan="1">—</td><td rowspan="1" colspan="1">23</td><td rowspan="1" colspan="1">21</td></tr><tr><td rowspan="1" colspan="1">Humerus/femur</td><td rowspan="1" colspan="1">61</td><td rowspan="1" colspan="1">53</td><td rowspan="1" colspan="1">(60)</td><td rowspan="1" colspan="1">(60)</td><td rowspan="1" colspan="1"/><td rowspan="1" colspan="1">—</td><td rowspan="1" colspan="1"/><td rowspan="1" colspan="1">—</td><td rowspan="1" colspan="1">—</td><td rowspan="1" colspan="1">64</td><td rowspan="1" colspan="1">74</td></tr><tr><td rowspan="1" colspan="1">Forelimb/hind limb</td><td rowspan="1" colspan="1">—</td><td rowspan="1" colspan="1">29</td><td rowspan="1" colspan="1">—</td><td rowspan="1" colspan="1">—</td><td rowspan="1" colspan="1"/><td rowspan="1" colspan="1">—</td><td rowspan="1" colspan="1"/><td rowspan="1" colspan="1">—</td><td rowspan="1" colspan="1">—</td><td rowspan="1" colspan="1">(44)</td><td rowspan="1" colspan="1">50</td></tr></tbody></table><table-wrap-foot><fn><p><sup>1</sup>Skull length is measured or estimated from the tip of the premaxilla to the posterior edge of the squamosal.; <sup>2</sup>Body length is composed of three successive lengths: functional skull length (measured from the premaxilla to the occipital condyle) + precaudal column length (as measured with natural curves) + caudal column.; <sup>3</sup>Forelimb length equals the sum of humerus + radius + metacarpal 3.; <sup>4</sup>Hind limb length equals the sum of femur + tibia + metatarsal 4.; <sup>5</sup>The reported length of the left femur (51 mm) is more reliable than the considerably shorter length estimate (40 mm) for the incomplete right femur (<xref ref-type="bibr" rid="B144">Zheng et al. 2009</xref>). The left femur, in addition, is missing the proximal portion of the head (<xref ref-type="bibr" rid="B144">Zheng et al. 2009</xref>; Supplemental Information), and so the length estimate used here is 54 mm.; <sup>6</sup>Based on the dentary of a subadult specimen (LACM 128258) with a length of approximately 24 mm (<xref ref-type="bibr" rid="B21">Butler et al. 2010</xref>: fig. 2d). The dentary is missing its anteriormost end and the coronoid process, which when restored yields a total length estimate of approximately 27 mm. The dentary in <italic><tp:taxon-name>Heterodontosaurus</tp:taxon-name></italic> is approximately 45% of total skull length, which suggests approximately 60 mm for total skull length in subadult <italic><tp:taxon-name>Fruitadens</tp:taxon-name></italic>.; <sup>7</sup>Femur length was estimated by adding the preserved portion (42.2 mm; <xref ref-type="bibr" rid="B21">Butler et al. 2010</xref>: fig. 2j) to an estimate of the missing portion of the shaft proximal to the fourth trochanter, based on the femora of <italic><tp:taxon-name>Heterodontosaurus</tp:taxon-name></italic> (Santa Luca 1984: fig. 18B) and <italic><tp:taxon-name>Abrictosaurus</tp:taxon-name></italic> (NHMUK RU B54). The preserved portion of the femur in LACM 120478 is estimated to be 68% of femur length.; <sup>8</sup>Skull and long bone estimated measurements for adult <italic><tp:taxon-name>Fruitadens</tp:taxon-name></italic> are based on two overlapping tibial dimensions (transverse width of proximal and distal ends, 79% and 81% of the adult), which suggest the subadult (LACM 120478) is approximately 80% the size of the adult (LACM 115747). All adult estimated measurements are scaled up accordingly from the subadult specimen, as there are no complete long bones known in adult material (LACM 115727, 115747).; <sup>9</sup>Skull length estimated from dentary length (<italic><tp:taxon-name>Echinodon</tp:taxon-name></italic>, 28 mm; Kayenta taxon, ~24 mm; <italic><tp:taxon-name>Lycorhinus</tp:taxon-name></italic>, 65 mm; <italic><tp:taxon-name>Manidens</tp:taxon-name></italic>, ~32 mm; <italic><tp:taxon-name>Pegomastax</tp:taxon-name></italic>, ~33 mm), assuming that dentary length (dentary anterior extremity to tip of coronoid process) is approximately 45% of total skull length (tip of the premaxilla to the posterior edge of the squamosal) as in <italic><tp:taxon-name>Heterodontosaurus</tp:taxon-name></italic>.; <sup>10</sup>The jaws of a large heterodontosaurid, tentatively referred to <italic><tp:taxon-name>Heterodontosaurus tucki</tp:taxon-name></italic> (NM QR 1788; <xref ref-type="bibr" rid="B98">Porro et al. 2011</xref>), are approximately 175% the size of SAM-PK- K1332, resulting in an estimated skull length of approximately 200 mm (the skull length estimate of 166 mm by Porro et al. 2010 is for a different measure of skull length).</p></fn></table-wrap-foot></table-wrap><fig id="F17" position="float" orientation="portrait"><label>Figure 17.</label><caption><p>Dentary end of <italic><tp:taxon-name>Echinodon becklesii</tp:taxon-name></italic> from the Lower Cretaceous Purbeck Formation of England. Anterior end of the left dentary in lateral view (NHMUK 48215b). Stereopair (<bold>A</bold>) and line drawing (<bold>B</bold>). Scale bar equals 5 mm. Hatching indicates broken bone; dashed lines indicate estimated edges; tone indicates matrix. Abbreviations: <bold><italic>ad2</italic></bold>, <bold><italic>3</italic></bold> alveolus for dentary tooth 2, 3 <bold><italic>adf</italic></bold> anterior dentary foramen <bold><italic>apd</italic></bold> articular surface for the predentary <bold><italic>be</italic></bold> buccal emargination <bold><italic>d4</italic></bold>dentary tooth 4 <bold><italic>vc</italic></bold> vascular canal.</p></caption><graphic xmlns:xlink="http://www.w3.org/1999/xlink" xlink:href="ZooKeys-226-001-g017.jpg" position="float" orientation="portrait" xlink:type="simple"/></fig><fig id="F72" position="float" orientation="portrait"><label>Figure 72.</label><caption><p>Skeleton of <italic><tp:taxon-name>Heterodontosaurus tucki</tp:taxon-name></italic> from the Lower Jurassic Upper Elliot and Clarens formations of South Africa. Silhouette skeletal reconstruction in lateral view showing preserved bones (based on SAM-PK-K1332). Distal most caudal vertebrae unknown.</p></caption><graphic xmlns:xlink="http://www.w3.org/1999/xlink" xlink:href="ZooKeys-226-001-g072.jpg" position="float" orientation="portrait" xlink:type="simple"/></fig><table-wrap id="T7" position="float" orientation="portrait"><label>Table 7.</label><caption><p>Measurements (mm) of the skull and axial column of the holotypic skeleton of the South African heterodontosaurid <italic><tp:taxon-name>Heterodontosaurus tucki</tp:taxon-name></italic> (SAM-PK-K1332). Except for the ninth cervical centrum and the chevrons, measurements are from Santa Luca (1984). Parentheses indicate estimated measurement.</p></caption><table><tbody><tr><th rowspan="1" colspan="1"><bold>Region</bold></th><th rowspan="1" colspan="1"><bold>Measurement</bold></th><th rowspan="1" colspan="1"/></tr><tr><td rowspan="2" colspan="1">Cranium</td><td rowspan="1" colspan="1">Length, anterior tip to occipital condyle</td><td rowspan="1" colspan="1">115</td></tr><tr><td rowspan="1" colspan="1">Height, parietal to quadrate condyle</td><td rowspan="1" colspan="1">66</td></tr><tr><td rowspan="8" colspan="1">Cervical vertebrae</td><td rowspan="1" colspan="1">C2 centrum length</td><td rowspan="1" colspan="1">16</td></tr><tr><td rowspan="1" colspan="1">C3 centrum length</td><td rowspan="1" colspan="1">14</td></tr><tr><td rowspan="1" colspan="1">C4 centrum length</td><td rowspan="1" colspan="1">16</td></tr><tr><td rowspan="1" colspan="1">C5 centrum length</td><td rowspan="1" colspan="1">16</td></tr><tr><td rowspan="1" colspan="1">C6 centrum length</td><td rowspan="1" colspan="1">13</td></tr><tr><td rowspan="1" colspan="1">C7 centrum length</td><td rowspan="1" colspan="1">13</td></tr><tr><td rowspan="1" colspan="1">C8 centrum length</td><td rowspan="1" colspan="1">13</td></tr><tr><td rowspan="1" colspan="1">C9 centrum length</td><td rowspan="1" colspan="1">(13)</td></tr><tr><td rowspan="12" colspan="1">Dorsal vertebrae</td><td rowspan="1" colspan="1">D1 centrum length</td><td rowspan="1" colspan="1">(13)</td></tr><tr><td rowspan="1" colspan="1">D2 centrum length</td><td rowspan="1" colspan="1">13</td></tr><tr><td rowspan="1" colspan="1">D3 centrum length</td><td rowspan="1" colspan="1">14</td></tr><tr><td rowspan="1" colspan="1">D4 centrum length</td><td rowspan="1" colspan="1">(13)</td></tr><tr><td rowspan="1" colspan="1">D5 centrum length</td><td rowspan="1" colspan="1">15</td></tr><tr><td rowspan="1" colspan="1">D6 centrum length</td><td rowspan="1" colspan="1">15</td></tr><tr><td rowspan="1" colspan="1">D7 centrum length</td><td rowspan="1" colspan="1">15</td></tr><tr><td rowspan="1" colspan="1">D8 centrum length</td><td rowspan="1" colspan="1">15</td></tr><tr><td rowspan="1" colspan="1">D9 centrum length</td><td rowspan="1" colspan="1">15</td></tr><tr><td rowspan="1" colspan="1">D10 centrum length</td><td rowspan="1" colspan="1">—</td></tr><tr><td rowspan="1" colspan="1">D11 centrum length</td><td rowspan="1" colspan="1">(15)</td></tr><tr><td rowspan="1" colspan="1">D12 centrum length</td><td rowspan="1" colspan="1">15</td></tr><tr><td rowspan="6" colspan="1">Sacral vertebrae</td><td rowspan="1" colspan="1">S1 centrum length</td><td rowspan="1" colspan="1">14</td></tr><tr><td rowspan="1" colspan="1">S2 centrum length</td><td rowspan="1" colspan="1">(13)</td></tr><tr><td rowspan="1" colspan="1">S3 centrum length</td><td rowspan="1" colspan="1">—</td></tr><tr><td rowspan="1" colspan="1">S4 centrum length</td><td rowspan="1" colspan="1">—</td></tr><tr><td rowspan="1" colspan="1">S5 centrum length</td><td rowspan="1" colspan="1">—</td></tr><tr><td rowspan="1" colspan="1">S6 centrum length</td><td rowspan="1" colspan="1">14</td></tr><tr><td rowspan="10" colspan="1">Caudal vertebrae</td><td rowspan="1" colspan="1">CA1 centrum length</td><td rowspan="1" colspan="1">14</td></tr><tr><td rowspan="1" colspan="1">CA2 centrum length</td><td rowspan="1" colspan="1">—</td></tr><tr><td rowspan="1" colspan="1">CA3 centrum length</td><td rowspan="1" colspan="1">15</td></tr><tr><td rowspan="1" colspan="1">CA4 centrum length</td><td rowspan="1" colspan="1">(15)</td></tr><tr><td rowspan="1" colspan="1">CA5 centrum length</td><td rowspan="1" colspan="1">16</td></tr><tr><td rowspan="1" colspan="1">CA6 centrum length</td><td rowspan="1" colspan="1">16</td></tr><tr><td rowspan="1" colspan="1">CA7 centrum length</td><td rowspan="1" colspan="1">16</td></tr><tr><td rowspan="1" colspan="1">CA8 centrum length</td><td rowspan="1" colspan="1">17</td></tr><tr><td rowspan="1" colspan="1">CA9 centrum length</td><td rowspan="1" colspan="1">18</td></tr><tr><td rowspan="1" colspan="1">CA10 centrum length</td><td rowspan="1" colspan="1">18</td></tr><tr><td rowspan="18" colspan="1"/><td rowspan="1" colspan="1">CA11 centrum length</td><td rowspan="1" colspan="1">18</td></tr><tr><td rowspan="1" colspan="1">CA12 centrum length</td><td rowspan="1" colspan="1">—</td></tr><tr><td rowspan="1" colspan="1">?CA19 centrum length</td><td rowspan="1" colspan="1">16</td></tr><tr><td rowspan="1" colspan="1">?CA20 centrum length</td><td rowspan="1" colspan="1">16</td></tr><tr><td rowspan="1" colspan="1">?CA21 centrum length</td><td rowspan="1" colspan="1">16</td></tr><tr><td rowspan="1" colspan="1">?CA22 centrum length</td><td rowspan="1" colspan="1">17</td></tr><tr><td rowspan="1" colspan="1">?CA23 centrum length</td><td rowspan="1" colspan="1">16</td></tr><tr><td rowspan="1" colspan="1">?CA24 centrum length</td><td rowspan="1" colspan="1">17</td></tr><tr><td rowspan="1" colspan="1">?CA25 centrum length</td><td rowspan="1" colspan="1">16</td></tr><tr><td rowspan="1" colspan="1">?CA26 centrum length</td><td rowspan="1" colspan="1">16</td></tr><tr><td rowspan="1" colspan="1">?CA27 centrum length</td><td rowspan="1" colspan="1">16</td></tr><tr><td rowspan="1" colspan="1">?CA28 centrum length</td><td rowspan="1" colspan="1">17</td></tr><tr><td rowspan="1" colspan="1">?CA29 centrum length</td><td rowspan="1" colspan="1">16</td></tr><tr><td rowspan="1" colspan="1">?CA30 centrum length</td><td rowspan="1" colspan="1">16</td></tr><tr><td rowspan="1" colspan="1">?CA31 centrum length</td><td rowspan="1" colspan="1">—</td></tr><tr><td rowspan="1" colspan="1">?CA32 centrum length</td><td rowspan="1" colspan="1">16</td></tr><tr><td rowspan="1" colspan="1">?CA33 centrum length</td><td rowspan="1" colspan="1">16</td></tr><tr><td rowspan="1" colspan="1">?CA34 centrum length</td><td rowspan="1" colspan="1">—</td></tr><tr><td rowspan="23" colspan="1">Chevrons</td><td rowspan="1" colspan="1">Ch1 length</td><td rowspan="1" colspan="1">23</td></tr><tr><td rowspan="1" colspan="1">Ch2 length</td><td rowspan="1" colspan="1">23</td></tr><tr><td rowspan="1" colspan="1">Ch3 length</td><td rowspan="1" colspan="1">22</td></tr><tr><td rowspan="1" colspan="1">Ch4 length</td><td rowspan="1" colspan="1">23</td></tr><tr><td rowspan="1" colspan="1">Ch5 length</td><td rowspan="1" colspan="1">23</td></tr><tr><td rowspan="1" colspan="1">Ch6 length</td><td rowspan="1" colspan="1">24</td></tr><tr><td rowspan="1" colspan="1">Ch7 length</td><td rowspan="1" colspan="1">24</td></tr><tr><td rowspan="1" colspan="1">Ch8 length</td><td rowspan="1" colspan="1">24</td></tr><tr><td rowspan="1" colspan="1">Ch9 length</td><td rowspan="1" colspan="1">22</td></tr><tr><td rowspan="1" colspan="1">Ch10 length</td><td rowspan="1" colspan="1">17</td></tr><tr><td rowspan="1" colspan="1">Ch11 length</td><td rowspan="1" colspan="1">15</td></tr><tr><td rowspan="1" colspan="1">?Ch20 length</td><td rowspan="1" colspan="1">19</td></tr><tr><td rowspan="1" colspan="1">?Ch21 length</td><td rowspan="1" colspan="1">20</td></tr><tr><td rowspan="1" colspan="1">?Ch22 length</td><td rowspan="1" colspan="1">19</td></tr><tr><td rowspan="1" colspan="1">?Ch23 length</td><td rowspan="1" colspan="1">17</td></tr><tr><td rowspan="1" colspan="1">?Ch24 length</td><td rowspan="1" colspan="1">18</td></tr><tr><td rowspan="1" colspan="1">?Ch25 length</td><td rowspan="1" colspan="1">15</td></tr><tr><td rowspan="1" colspan="1">?Ch26 length</td><td rowspan="1" colspan="1">15</td></tr><tr><td rowspan="1" colspan="1">?Ch27 length</td><td rowspan="1" colspan="1">17</td></tr><tr><td rowspan="1" colspan="1">?Ch28 length</td><td rowspan="1" colspan="1">16</td></tr><tr><td rowspan="1" colspan="1">?Ch29 length</td><td rowspan="1" colspan="1">15</td></tr><tr><td rowspan="1" colspan="1">?Ch30 length</td><td rowspan="1" colspan="1">15</td></tr><tr><td rowspan="1" colspan="1">?Ch31 length</td><td rowspan="1" colspan="1">16</td></tr></tbody></table></table-wrap><table-wrap id="T6" position="float" orientation="portrait"><label>Table 6.</label><caption><p>Measurements (mm) of the holotypic skeleton of the South African heterodontosaurid <italic><tp:taxon-name>Abrictosaurus consors</tp:taxon-name></italic> (NHMUK RU B54). Measurements are rounded to the nearest millimeter and average right and left sides except where indicated. Parentheses indicate estimated measurement.</p></caption><table><tbody><tr><th rowspan="1" colspan="1"><bold>Structure</bold></th><th rowspan="1" colspan="1"><bold>Measurement</bold></th><th rowspan="1" colspan="1"/></tr><tr><td rowspan="1" colspan="1">Skull</td><td rowspan="1" colspan="1">Length</td><td rowspan="1" colspan="1">(100)</td></tr><tr><td rowspan="1" colspan="1">Scapula</td><td rowspan="1" colspan="1">Blade, minimum width</td><td rowspan="1" colspan="1">5</td></tr><tr><td rowspan="2" colspan="1">Humerus</td><td rowspan="1" colspan="1">Length</td><td rowspan="1" colspan="1">50</td></tr><tr><td rowspan="1" colspan="1">Deltopectoral crest length</td><td rowspan="1" colspan="1">17</td></tr><tr><td rowspan="1" colspan="1">Ulna</td><td rowspan="1" colspan="1">Length</td><td rowspan="1" colspan="1">(39)</td></tr><tr><td rowspan="1" colspan="1">Radius</td><td rowspan="1" colspan="1">Length</td><td rowspan="1" colspan="1">(36)</td></tr><tr><td rowspan="9" colspan="1">Manus</td><td rowspan="1" colspan="1">Metacarpal 1 length</td><td rowspan="1" colspan="1">13</td></tr><tr><td rowspan="1" colspan="1">Metacarpal 2 length</td><td rowspan="1" colspan="1">16</td></tr><tr><td rowspan="1" colspan="1">Metacarpal 3 length</td><td rowspan="1" colspan="1">15<sup>1</sup></td></tr><tr><td rowspan="1" colspan="1">Metacarpal 4 length</td><td rowspan="1" colspan="1">(9)<sup>1</sup></td></tr><tr><td rowspan="1" colspan="1">Metacarpal 5 length</td><td rowspan="1" colspan="1">4</td></tr><tr><td rowspan="1" colspan="1">Phalanx I-1 length</td><td rowspan="1" colspan="1">10</td></tr><tr><td rowspan="1" colspan="1">Phalanx II-1 length</td><td rowspan="1" colspan="1">8</td></tr><tr><td rowspan="1" colspan="1">Phalanx III-1 length</td><td rowspan="1" colspan="1">5</td></tr><tr><td rowspan="1" colspan="1">Phalanx V-1 length</td><td rowspan="1" colspan="1">2</td></tr><tr><td rowspan="6" colspan="1">Ilium</td><td rowspan="1" colspan="1">Blade length</td><td rowspan="1" colspan="1">62<sup>3</sup></td></tr><tr><td rowspan="1" colspan="1">Blade, height dorsal to acetabular rim</td><td rowspan="1" colspan="1">11</td></tr><tr><td rowspan="1" colspan="1">Preacetabular process length</td><td rowspan="1" colspan="1">21<sup>2</sup></td></tr><tr><td rowspan="1" colspan="1">Postacetabular process length</td><td rowspan="1" colspan="1">19</td></tr><tr><td rowspan="1" colspan="1">Pubic peduncle length</td><td rowspan="1" colspan="1">11</td></tr><tr><td rowspan="1" colspan="1">Ischial peduncle length</td><td rowspan="1" colspan="1">7</td></tr><tr><td rowspan="3" colspan="1">Femur</td><td rowspan="1" colspan="1">Length</td><td rowspan="1" colspan="1">78</td></tr><tr><td rowspan="1" colspan="1">Minimum shaft diameter</td><td rowspan="1" colspan="1">8</td></tr><tr><td rowspan="1" colspan="1">Head to distal end of fourth trochanter</td><td rowspan="1" colspan="1">30</td></tr><tr><td rowspan="2" colspan="1">Tibia</td><td rowspan="1" colspan="1">Length</td><td rowspan="1" colspan="1">100</td></tr><tr><td rowspan="1" colspan="1">Minimum shaft diameter</td><td rowspan="1" colspan="1">7</td></tr><tr><td rowspan="5" colspan="1">Pes</td><td rowspan="1" colspan="1">Digit III length</td><td rowspan="1" colspan="1">(108)</td></tr><tr><td rowspan="1" colspan="1">Metatarsal 1 length</td><td rowspan="1" colspan="1">31</td></tr><tr><td rowspan="1" colspan="1">Metatarsal 2 length</td><td rowspan="1" colspan="1">47</td></tr><tr><td rowspan="1" colspan="1">Metatarsal 3 length</td><td rowspan="1" colspan="1">53</td></tr><tr><td rowspan="1" colspan="1">Metatarsal 4 length</td><td rowspan="1" colspan="1">(48)</td></tr></tbody></table><table-wrap-foot><fn><p><sup>1</sup>Left.; <sup>2</sup>Right.; <sup>3</sup>Composite measurement based on overlap of right and left sides.</p></fn></table-wrap-foot></table-wrap><table-wrap id="T8" position="float" orientation="portrait"><label>Table 8.</label><caption><p>Measurements (mm) of the pectoral girdle and forelimb bones of the holotypic skeleton of the South African heterodontosaurid <italic><tp:taxon-name>Heterodontosaurus tucki</tp:taxon-name></italic> (SAM-PK-K1332). Except for the bones of manual digit V, measurements are from Santa Luca (1984), with right and left sides averaged when both are available. Parentheses indicate estimated measurement.</p></caption><table><tbody><tr><th rowspan="1" colspan="1"><bold>Structure</bold></th><th rowspan="1" colspan="1"><bold>Measurement</bold></th><th rowspan="1" colspan="1"/></tr><tr><td rowspan="3" colspan="1">Scapula</td><td rowspan="1" colspan="1">Blade length</td><td rowspan="1" colspan="1">86</td></tr><tr><td rowspan="1" colspan="1">Blade, minimum width of neck</td><td rowspan="1" colspan="1">8</td></tr><tr><td rowspan="1" colspan="1">Blade, maximum width at distal end</td><td rowspan="1" colspan="1">22</td></tr><tr><td rowspan="5" colspan="1">Humerus</td><td rowspan="1" colspan="1">Length</td><td rowspan="1" colspan="1">83</td></tr><tr><td rowspan="1" colspan="1">Proximal end, maximum width</td><td rowspan="1" colspan="1">21</td></tr><tr><td rowspan="1" colspan="1">Deltopectoral crest length</td><td rowspan="1" colspan="1">35</td></tr><tr><td rowspan="1" colspan="1">Shaft, minimum diameter</td><td rowspan="1" colspan="1">7</td></tr><tr><td rowspan="1" colspan="1">Distal end, maximum width</td><td rowspan="1" colspan="1">19</td></tr><tr><td rowspan="2" colspan="1">Ulna</td><td rowspan="1" colspan="1">Length</td><td rowspan="1" colspan="1">68</td></tr><tr><td rowspan="1" colspan="1">Shaft, minimum diameter</td><td rowspan="1" colspan="1">4</td></tr><tr><td rowspan="2" colspan="1">Radius</td><td rowspan="1" colspan="1">Length</td><td rowspan="1" colspan="1">58</td></tr><tr><td rowspan="1" colspan="1">Shaft, minimum diameter</td><td rowspan="1" colspan="1">4</td></tr><tr><td rowspan="3" colspan="1">Manual digit I</td><td rowspan="1" colspan="1">Metacarpal 1 length</td><td rowspan="1" colspan="1">18</td></tr><tr><td rowspan="1" colspan="1">Phalanx I-1 length</td><td rowspan="1" colspan="1">17</td></tr><tr><td rowspan="1" colspan="1">Ungual I-2 length</td><td rowspan="1" colspan="1">17</td></tr><tr><td rowspan="4" colspan="1">Manual digit II</td><td rowspan="1" colspan="1">Metacarpal 2 length</td><td rowspan="1" colspan="1">23</td></tr><tr><td rowspan="1" colspan="1">Phalanx II-1 length</td><td rowspan="1" colspan="1">15</td></tr><tr><td rowspan="1" colspan="1">Phalanx II-2 length</td><td rowspan="1" colspan="1">17</td></tr><tr><td rowspan="1" colspan="1">Ungual II-3 length</td><td rowspan="1" colspan="1">18</td></tr><tr><td rowspan="5" colspan="1">Manual digit III</td><td rowspan="1" colspan="1">Metacarpal 3 length</td><td rowspan="1" colspan="1">22</td></tr><tr><td rowspan="1" colspan="1">Phalanx III-1 length</td><td rowspan="1" colspan="1">14</td></tr><tr><td rowspan="1" colspan="1">Phalanx III-2 length</td><td rowspan="1" colspan="1">12</td></tr><tr><td rowspan="1" colspan="1">Phalanx III-3 length</td><td rowspan="1" colspan="1">15</td></tr><tr><td rowspan="1" colspan="1">Ungual III-4 length</td><td rowspan="1" colspan="1">17</td></tr><tr><td rowspan="3" colspan="1">Manualdigit IV</td><td rowspan="1" colspan="1">Metacarpal 4 length</td><td rowspan="1" colspan="1">15</td></tr><tr><td rowspan="1" colspan="1">Phalanx IV-1 length</td><td rowspan="1" colspan="1">7</td></tr><tr><td rowspan="1" colspan="1">Phalanx IV-2 length</td><td rowspan="1" colspan="1">5</td></tr><tr><td rowspan="3" colspan="1">Manual digit V</td><td rowspan="1" colspan="1">Metacarpal 5 length</td><td rowspan="1" colspan="1">7</td></tr><tr><td rowspan="1" colspan="1">Phalanx V-1 length</td><td rowspan="1" colspan="1">6</td></tr><tr><td rowspan="1" colspan="1">Phalanx V-2 length</td><td rowspan="1" colspan="1">4</td></tr></tbody></table></table-wrap><table-wrap id="T9" position="float" orientation="portrait"><label>Table 9.</label><caption><p>Measurements (mm) of the pelvic girdle and hind limb bones of the holotypic skeleton of the South African heterodontosaurid <italic><tp:taxon-name>Heterodontosaurus tucki</tp:taxon-name></italic> (SAM-PK-K1332). Except for metatarsal 5, measurements are from Santa Luca (1984), with right and left sides averaged when both are available.</p></caption><table><tbody><tr><th rowspan="1" colspan="1"><bold>Structure</bold></th><th rowspan="1" colspan="1"><bold>Measurement</bold></th><th rowspan="1" colspan="1"/></tr><tr><td rowspan="4" colspan="1">Ilium</td><td rowspan="1" colspan="1">Blade length</td><td rowspan="1" colspan="1">97</td></tr><tr><td rowspan="1" colspan="1">Blade, height dorsal to acetabular rim</td><td rowspan="1" colspan="1">15</td></tr><tr><td rowspan="1" colspan="1">Preacetabular process length</td><td rowspan="1" colspan="1">46</td></tr><tr><td rowspan="1" colspan="1">Postacetabular process length</td><td rowspan="1" colspan="1">24</td></tr><tr><td rowspan="3" colspan="1">Femur</td><td rowspan="1" colspan="1">Length</td><td rowspan="1" colspan="1">112</td></tr><tr><td rowspan="1" colspan="1">Minimum shaft diameter</td><td rowspan="1" colspan="1">9</td></tr><tr><td rowspan="1" colspan="1">Head to distal end of fourth trochanter</td><td rowspan="1" colspan="1">46</td></tr><tr><td rowspan="2" colspan="1">Tibiotarsus</td><td rowspan="1" colspan="1">Length</td><td rowspan="1" colspan="1">145</td></tr><tr><td rowspan="1" colspan="1">Minimum shaft diameter</td><td rowspan="1" colspan="1">9</td></tr><tr><td rowspan="3" colspan="1">Pedal digit I</td><td rowspan="1" colspan="1">Metatarsal 1 length</td><td rowspan="1" colspan="1">38</td></tr><tr><td rowspan="1" colspan="1">Phalanx I-1 length</td><td rowspan="1" colspan="1">17</td></tr><tr><td rowspan="1" colspan="1">Ungual I-2 length</td><td rowspan="1" colspan="1">18</td></tr><tr><td rowspan="4" colspan="1">Pedal digit II</td><td rowspan="1" colspan="1">Metatarsal 2 length</td><td rowspan="1" colspan="1">59</td></tr><tr><td rowspan="1" colspan="1">Phalanx II-1 length</td><td rowspan="1" colspan="1">19</td></tr><tr><td rowspan="1" colspan="1">Phalanx II-2 length</td><td rowspan="1" colspan="1">16</td></tr><tr><td rowspan="1" colspan="1">Ungual II-3 length</td><td rowspan="1" colspan="1">21</td></tr><tr><td rowspan="5" colspan="1">Pedal digit III</td><td rowspan="1" colspan="1">Metatarsal 3 length</td><td rowspan="1" colspan="1">68</td></tr><tr><td rowspan="1" colspan="1">Phalanx III-1 length</td><td rowspan="1" colspan="1">22</td></tr><tr><td rowspan="1" colspan="1">Phalanx III-2 length</td><td rowspan="1" colspan="1">16</td></tr><tr><td rowspan="1" colspan="1">Phalanx III-3 length</td><td rowspan="1" colspan="1">14</td></tr><tr><td rowspan="1" colspan="1">Ungual III-4 length</td><td rowspan="1" colspan="1">18</td></tr><tr><td rowspan="6" colspan="1">Pedal digit IV</td><td rowspan="1" colspan="1">Metatarsal 4 length</td><td rowspan="1" colspan="1">61</td></tr><tr><td rowspan="1" colspan="1">Phalanx IV-1 length</td><td rowspan="1" colspan="1">17</td></tr><tr><td rowspan="1" colspan="1">Phalanx IV-2 length</td><td rowspan="1" colspan="1">12</td></tr><tr><td rowspan="1" colspan="1">Phalanx IV-3 length</td><td rowspan="1" colspan="1">11</td></tr><tr><td rowspan="1" colspan="1">Phalanx IV-4 length</td><td rowspan="1" colspan="1">10</td></tr><tr><td rowspan="1" colspan="1">Ungual IV-5 length</td><td rowspan="1" colspan="1">16</td></tr><tr><td rowspan="1" colspan="1">Pedal digit V</td><td rowspan="1" colspan="1">Metatarsal 5</td><td rowspan="1" colspan="1">15</td></tr></tbody></table></table-wrap></tp:treatment-sec><ref-list><ref id="B21"><mixed-citation xmlns:xlink="http://www.w3.org/1999/xlink" xlink:type="simple"><person-group><name name-style="western"><surname>Butler</surname><given-names>RJ</given-names></name><name name-style="western"><surname>Galton</surname><given-names>PM</given-names></name><name name-style="western"><surname>Porro</surname><given-names>LB</given-names></name><name name-style="western"><surname>Chiappe</surname><given-names>LM</given-names></name><name name-style="western"><surname>Henderson DM et</surname><given-names>al.</given-names></name></person-group> (<year>2010</year>)<article-title> Lower limits of ornithischian dinosaur body size inferred from a new Upper Jurassic heterodontosaurid from North America.</article-title><source>Proceedings of the Royal Society B: Biological Sciences </source><volume>277</volume>: <fpage>375</fpage>-<lpage>381</lpage>. doi: <ext-link ext-link-type="uri" xlink:href="http://dx.doi.org/10.1098/rspb.2009.1494" xlink:type="simple">10.1098/rspb.2009.1494</ext-link></mixed-citation></ref><ref id="B144"><mixed-citation xmlns:xlink="http://www.w3.org/1999/xlink" xlink:type="simple"><person-group><name name-style="western"><surname>Zheng</surname><given-names>XT</given-names></name><name name-style="western"><surname>You</surname><given-names>HL</given-names></name><name name-style="western"><surname>Xu</surname><given-names>X</given-names></name><name name-style="western"><surname>Dong</surname><given-names>ZM</given-names></name></person-group> (<year>2009</year>)<source> Early Cretaceous heterodontosaurid dinosaur with integumentary structures. Nature 458: 333–336. doi: <ext-link ext-link-type="uri" xlink:href="http://dx.doi.org/10.1038/nature07856" xlink:type="simple">10.1038/nature07856</ext-link></source></mixed-citation></ref><ref id="B98"><mixed-citation xmlns:xlink="http://www.w3.org/1999/xlink" xlink:type="simple"><person-group><name name-style="western"><surname>Porro</surname><given-names>LB</given-names></name><name name-style="western"><surname>Butler</surname><given-names>RJ</given-names></name><name name-style="western"><surname>Barrett</surname><given-names>PM</given-names></name><name name-style="western"><surname>Moore-Fay</surname><given-names>S</given-names></name><name name-style="western"><surname>Abel</surname><given-names>RL</given-names></name></person-group> (<year>2011</year>)<article-title> New heterodontosaurids specimens from the Lower Jurassic of southern Africa and the early ornithischian dinosaur radiation.</article-title><source>Earth and Environmental Transactions of the Royal Society of Edinburgh </source><volume>101</volume>: <fpage>351</fpage>-<lpage>366</lpage>. doi: <ext-link ext-link-type="uri" xlink:href="http://dx.doi.org/10.1017/S175569101102010X" xlink:type="simple">10.1017/S175569101102010X</ext-link></mixed-citation></ref><ref id="B140"><mixed-citation xmlns:xlink="http://www.w3.org/1999/xlink" xlink:type="simple"><person-group><name name-style="western"><surname>Xu</surname><given-names>X</given-names></name><name name-style="western"><surname>Norell</surname><given-names>MA</given-names></name></person-group> (<year>2006</year>)<article-title> Non-avian dinosaur fossils from the Lower Cretaceous Jehol Group of western Liaoning, China.</article-title><source>Geological Journal </source><volume>41</volume>: <fpage>419</fpage>-<lpage>437</lpage>. doi: <ext-link ext-link-type="uri" xlink:href="http://dx.doi.org/10.1002/gj.1044" xlink:type="simple">10.1002/gj.1044</ext-link></mixed-citation></ref><ref id="B51"><mixed-citation xmlns:xlink="http://www.w3.org/1999/xlink" xlink:type="simple"><person-group><name name-style="western"><surname>Gradstein</surname><given-names>FM</given-names></name><name name-style="western"><surname>Ogg</surname><given-names>JG</given-names></name></person-group> (<year>2009</year>)<article-title> The geologic time scale.</article-title> In: <person-group><name name-style="western"><surname>Hedges</surname><given-names>SB</given-names></name><name name-style="western"><surname>Kumar</surname><given-names>S</given-names></name></person-group> (<role>Eds</role>). <issue-title>, The Timetree of Life.</issue-title><source>Oxford University Press, Oxford</source>: <fpage>26</fpage>-<lpage>34</lpage>.</mixed-citation></ref><ref id="B61"><mixed-citation xmlns:xlink="http://www.w3.org/1999/xlink" xlink:type="simple"><person-group><name name-style="western"><surname>Hu</surname><given-names>D</given-names></name><name name-style="western"><surname>Hou</surname><given-names>L</given-names></name><name name-style="western"><surname>Zhang</surname><given-names>L</given-names></name><name name-style="western"><surname>Xu</surname><given-names>X</given-names></name></person-group> (<year>2009</year>)<article-title> A pre-<italic>Archaeopteryx</italic> troodontid theropod from China with long feathers on the metatarsus.</article-title><source>Nature </source><volume>461</volume>: <fpage>640</fpage>-<lpage>643</lpage>. doi: <ext-link ext-link-type="uri" xlink:href="http://dx.doi.org/10.1038/nature08322" xlink:type="simple">10.1038/nature08322</ext-link></mixed-citation></ref><ref id="B90"><mixed-citation xmlns:xlink="http://www.w3.org/1999/xlink" xlink:type="simple"><person-group><name name-style="western"><surname>Ostrom</surname><given-names>JH</given-names></name></person-group> (<year>1969</year>)<article-title> Osteology of <italic>Deinonychus antirrhopus</italic>, an unusual theropod from the Lower Cretaceous of Montana.</article-title><source>Bulletin of the Peabody Museum of Natural History </source><volume>30</volume>: <fpage>1</fpage>-<lpage>165</lpage>.</mixed-citation></ref><ref id="B134"><mixed-citation xmlns:xlink="http://www.w3.org/1999/xlink" xlink:type="simple"><person-group><name name-style="western"><surname>Wellnhofer</surname><given-names>P</given-names></name></person-group> (<year>1993</year>)<article-title> Das siebte Exemplar von <italic>Archaeopteryx</italic> aus den Solnhofener Schichten.</article-title><source>Archaeopteryx </source><volume>11</volume>: <fpage>1</fpage>-<lpage>48</lpage>.</mixed-citation></ref></ref-list></tp:taxon-treatment>
