# Supplementary material for: Taxonomy, morphology, masticatory function and phylogeny of heterodontosaurid dinosaurs
Source: Zookeys. 2012 Oct 3;(226):1–225. doi: 10.3897/zookeys.223.2840 (PMC3491919; doi:10.3897/zookeys.223.2840)
Supplement: XML Treatment for Heterodontosaurinae [file zookeys.223.2840-treatment5.xml]

<!DOCTYPE tp:taxon-treatment
  PUBLIC "-//TaxonX//DTD Taxonomic Treatment Publishing DTD v0 20100105//EN" "tax-treatment-NSO.dtd">
<tp:taxon-treatment xmlns:tp="http://www.plazi.org/taxpub"><tp:treatment-meta><mixed-citation publication-type="journal"><person-group><name><surname>Sereno</surname><given-names>Paul C.</given-names></name></person-group><article-title>Taxonomy, morphology, masticatory function and phylogeny of heterodontosaurid dinosaurs</article-title><source>Zookeys</source><day>3</day><month>10</month><year>2012</year><volume>2012</volume><issue>226</issue><fpage>1</fpage><lpage>225</lpage><pub-id pub-id-type="doi">10.3897/zookeys.223.2840</pub-id></mixed-citation></tp:treatment-meta><tp:nomenclature><tp:taxon-name>
                            <tp:taxon-name-part taxon-name-part-type="subfamily">Heterodontosaurinae</tp:taxon-name-part>
								</tp:taxon-name><tp:taxon-authority>Kuhn, 1966</tp:taxon-authority></tp:nomenclature><tp:treatment-sec sec-type="Diagnosis"><title>Diagnosis.</title><p>Small-bodied ornithischians with the following features that likely would constitute synapomorphies in phylogenetic context: (1) cheek tooth crowns that are taller than wide, (2) jaw joint set below the axis of occlusion between maxillary and dentary teeth.</p></tp:treatment-sec><tp:treatment-sec sec-type="Phylogenetic definition"><title>Phylogenetic definition.</title><p>The most inclusive clade containing <italic><tp:taxon-name>Heterodontosaurus tucki</tp:taxon-name></italic> <xref ref-type="bibr" rid="B35">Crompton and Charig 1962</xref> but not <italic><tp:taxon-name>Tianyulong confuciusi</tp:taxon-name></italic> <xref ref-type="bibr" rid="B144">Zheng et al. 2009</xref>, <italic><tp:taxon-name>Fruitadens haagarorum</tp:taxon-name></italic> <xref ref-type="bibr" rid="B21">Butler et al. 2010</xref>, <italic><tp:taxon-name>Echinodon becklesii</tp:taxon-name></italic> <xref ref-type="bibr" rid="B91">Owen 1861</xref>. This stem-based phylogenetic definition for this new heterodontosaurid subgroup includes <italic><tp:taxon-name>Heterodontosaurus tucki</tp:taxon-name></italic> and other derived heterodontosaurid species but specifically excludes basal species with less modified teeth that retain subtriangular crowns enveloped in symmetrical enamel.<!--PageBreak--></p></tp:treatment-sec><tp:treatment-sec sec-type="Temporal and geographic range"><title>Temporal and geographic range.</title><p>Earliest Jurassic (Hettangian-Sinemurian) to Middle Jurassic or earliest Late Jurassic (Aalenian-Callovian), ca. 197-165 Ma (<xref ref-type="bibr" rid="B51">Gradstein and Ogg 2009</xref>; <xref ref-type="bibr" rid="B95">Pol et al. 2011</xref>); distribution limited to southern localities including Argentina and southern Africa (<xref ref-type="fig" rid="F1">Fig. 1B</xref>).</p></tp:treatment-sec><tp:treatment-sec sec-type="Comments"><title>Comments.</title><p>Authorship of family group names is given to the author of the first name coined within the family group (<xref ref-type="bibr" rid="B62">ICZN 1999</xref>), which in this case is <tp:taxon-name>Heterodontosauridae</tp:taxon-name> <xref ref-type="bibr" rid="B71">Kuhn 1966</xref>.</p></tp:treatment-sec><tp:treatment-sec><!--Section generated to contain objects referenced in tp:taxon-treatment.--><fig id="F1" position="float" orientation="portrait"><label>Figure 1.</label><caption><p>Heterodontosaurid localities. <bold>A</bold> Locality (red dot) for <italic><tp:taxon-name>Echinodon becklesii</tp:taxon-name></italic> on the southern coast of England <bold>B</bold> Heterodontosaurid localities in South Africa and Lesotho. Locality(ies)/taxon identification: Nosi/<italic><tp:taxon-name>Abrictosaurus consors</tp:taxon-name></italic>; Mlamli, Tushielaw, Tyinindini/<italic><tp:taxon-name>Heterodontosaurus tucki</tp:taxon-name></italic>; Bamboeskloof Farm, Buck Camp, Paballong/<italic><tp:taxon-name>Lycorhinus angustidens</tp:taxon-name></italic>; Maboloka/<tp:taxon-name>Heterodontosauridae</tp:taxon-name> incertae sedis; Voyizane/ <italic><tp:taxon-name>Pegomastax africanus</tp:taxon-name></italic> gen. n. sp. n.</p></caption><graphic xmlns:xlink="http://www.w3.org/1999/xlink" xlink:href="ZooKeys-226-001-g001.jpg" position="float" orientation="portrait" xlink:type="simple"/></fig></tp:treatment-sec><ref-list><ref id="B35"><mixed-citation xmlns:xlink="http://www.w3.org/1999/xlink" xlink:type="simple"><person-group><name name-style="western"><surname>Crompton</surname><given-names>AW</given-names></name><name name-style="western"><surname>Charig</surname><given-names>AJ</given-names></name></person-group> (<year>1962</year>)<article-title> A new ornithischian from the Upper Triassic of South Africa.</article-title><source>Nature </source><volume>196</volume>: <fpage>1074</fpage>-<lpage>1077</lpage>. doi: <ext-link ext-link-type="uri" xlink:href="http://dx.doi.org/10.1038/1961074a0" xlink:type="simple">10.1038/1961074a0</ext-link></mixed-citation></ref><ref id="B144"><mixed-citation xmlns:xlink="http://www.w3.org/1999/xlink" xlink:type="simple"><person-group><name name-style="western"><surname>Zheng</surname><given-names>XT</given-names></name><name name-style="western"><surname>You</surname><given-names>HL</given-names></name><name name-style="western"><surname>Xu</surname><given-names>X</given-names></name><name name-style="western"><surname>Dong</surname><given-names>ZM</given-names></name></person-group> (<year>2009</year>)<source> Early Cretaceous heterodontosaurid dinosaur with integumentary structures. Nature 458: 333–336. doi: <ext-link ext-link-type="uri" xlink:href="http://dx.doi.org/10.1038/nature07856" xlink:type="simple">10.1038/nature07856</ext-link></source></mixed-citation></ref><ref id="B21"><mixed-citation xmlns:xlink="http://www.w3.org/1999/xlink" xlink:type="simple"><person-group><name name-style="western"><surname>Butler</surname><given-names>RJ</given-names></name><name name-style="western"><surname>Galton</surname><given-names>PM</given-names></name><name name-style="western"><surname>Porro</surname><given-names>LB</given-names></name><name name-style="western"><surname>Chiappe</surname><given-names>LM</given-names></name><name name-style="western"><surname>Henderson DM et</surname><given-names>al.</given-names></name></person-group> (<year>2010</year>)<article-title> Lower limits of ornithischian dinosaur body size inferred from a new Upper Jurassic heterodontosaurid from North America.</article-title><source>Proceedings of the Royal Society B: Biological Sciences </source><volume>277</volume>: <fpage>375</fpage>-<lpage>381</lpage>. doi: <ext-link ext-link-type="uri" xlink:href="http://dx.doi.org/10.1098/rspb.2009.1494" xlink:type="simple">10.1098/rspb.2009.1494</ext-link></mixed-citation></ref><ref id="B91"><mixed-citation xmlns:xlink="http://www.w3.org/1999/xlink" xlink:type="simple"><person-group><name name-style="western"><surname>Owen</surname><given-names>R</given-names></name></person-group> (<year>1861</year>)<article-title> Monograph on the fossil Reptilia of the Wealden and Purbeck Formations. Part V. Lacertilia.</article-title><source>Palaeontographical Society Monographs </source><volume>12</volume>: <fpage>31</fpage>-<lpage>39</lpage>.</mixed-citation></ref><ref id="B51"><mixed-citation xmlns:xlink="http://www.w3.org/1999/xlink" xlink:type="simple"><person-group><name name-style="western"><surname>Gradstein</surname><given-names>FM</given-names></name><name name-style="western"><surname>Ogg</surname><given-names>JG</given-names></name></person-group> (<year>2009</year>)<article-title> The geologic time scale.</article-title> In: <person-group><name name-style="western"><surname>Hedges</surname><given-names>SB</given-names></name><name name-style="western"><surname>Kumar</surname><given-names>S</given-names></name></person-group> (<role>Eds</role>). <issue-title>, The Timetree of Life.</issue-title><source>Oxford University Press, Oxford</source>: <fpage>26</fpage>-<lpage>34</lpage>.</mixed-citation></ref><ref id="B95"><mixed-citation xmlns:xlink="http://www.w3.org/1999/xlink" xlink:type="simple"><person-group><name name-style="western"><surname>Pol</surname><given-names>D</given-names></name><name name-style="western"><surname>Rauhut</surname><given-names>OWM</given-names></name><name name-style="western"><surname>Becerra</surname><given-names>M</given-names></name></person-group> (<year>2011</year>)<article-title> A Middle Jurassic heterodontosaurid dinosaur from Patagonia and the evolution of heterodontosaurids.</article-title><source>Naturwissenschaften </source><volume>98</volume>: <fpage>369</fpage>-<lpage>379</lpage>.</mixed-citation></ref><ref id="B62"><mixed-citation xmlns:xlink="http://www.w3.org/1999/xlink" xlink:type="simple"><person-group><name name-style="western"><surname>ICZN</surname></name></person-group> (<role>Ed</role>) (<year>1999</year>) <source>International Code of Zoological Nomenclature. The International Trust for Zoological Nomenclature</source>. <ext-link ext-link-type="uri" xlink:href="http://iczn.org/code" xlink:type="simple">http://iczn.org/code</ext-link></mixed-citation></ref><ref id="B71"><mixed-citation xmlns:xlink="http://www.w3.org/1999/xlink" xlink:type="simple"><person-group><name name-style="western"><surname>Kuhn</surname><given-names>O</given-names></name></person-group> (<year>1966</year>)<source> Die Reptilien.</source><publisher-name>Verlag Oeben</publisher-name>, <publisher-loc>Krailling near Munich</publisher-loc>, <lpage>154</lpage> pp.</mixed-citation></ref></ref-list></tp:taxon-treatment>
