# Supplementary material for: Taxonomy, morphology, masticatory function and phylogeny of heterodontosaurid dinosaurs
Source: Zookeys. 2012 Oct 3;(226):1–225. doi: 10.3897/zookeys.223.2840 (PMC3491919; doi:10.3897/zookeys.223.2840)
Supplement: XML Treatment for Abrictosaurus consors [file zookeys.223.2840-treatment6.xml]

<!DOCTYPE tp:taxon-treatment
  PUBLIC "-//TaxonX//DTD Taxonomic Treatment Publishing DTD v0 20100105//EN" "tax-treatment-NSO.dtd">
<tp:taxon-treatment xmlns:tp="http://www.plazi.org/taxpub"><tp:treatment-meta><mixed-citation publication-type="journal"><person-group><name><surname>Sereno</surname><given-names>Paul C.</given-names></name></person-group><article-title>Taxonomy, morphology, masticatory function and phylogeny of heterodontosaurid dinosaurs</article-title><source>Zookeys</source><day>3</day><month>10</month><year>2012</year><volume>2012</volume><issue>226</issue><fpage>1</fpage><lpage>225</lpage><pub-id pub-id-type="doi">10.3897/zookeys.223.2840</pub-id></mixed-citation></tp:treatment-meta><tp:nomenclature><tp:taxon-name>
                            <tp:taxon-name-part taxon-name-part-type="genus">Abrictosaurus</tp:taxon-name-part>
                            <tp:taxon-name-part taxon-name-part-type="species">consors</tp:taxon-name-part>
                        <object-id xmlns:xlink="http://www.w3.org/1999/xlink" xlink:type="simple">http://species-id.net/wiki/Abrictosaurus_consors</object-id>
								</tp:taxon-name><tp:taxon-authority>(Thulborn, 1974)</tp:taxon-authority><xref ref-type="fig" rid="F5">Figs 5A</xref><xref ref-type="fig" rid="F31">31</xref><xref ref-type="fig" rid="F32"/><xref ref-type="fig" rid="F33"/><xref ref-type="fig" rid="F34"/><xref ref-type="fig" rid="F35"/><xref ref-type="fig" rid="F36"/><xref ref-type="fig" rid="F37">37</xref><xref ref-type="table" rid="T1">Tables 1</xref><xref ref-type="table" rid="T2"/><xref ref-type="table" rid="T3">3</xref><xref ref-type="table" rid="T6">6</xref><tp:nomenclature-citation-list><tp:nomenclature-citation><tp:taxon-name>Abrictosaurus consors</tp:taxon-name><comment> (Thulborn, 1974) – <xref ref-type="bibr" rid="B130">Thulborn (1974</xref>, Figs 2–4); <xref ref-type="bibr" rid="B59">Hopson (1975</xref>, fig. 3c, d); <xref ref-type="bibr" rid="B45">Galton (1986</xref>, fig. 16.6m); <xref ref-type="bibr" rid="B124">Smith (1997</xref>, fig. 3c, d); <xref ref-type="bibr" rid="B85">Norman et al. (2011</xref>, fig. 39A, B)</comment></tp:nomenclature-citation></tp:nomenclature-citation-list></tp:nomenclature><tp:treatment-sec sec-type="Holotype"><title>Holotype.</title><p>NHMUK RU B54, ventral portion of a skull and articulated skeleton lacking the mid and distal caudal vertebrae, right coracoid, left carpus, portions of the left manus, and portions of the right hindlimb (<xref ref-type="table" rid="T1">Table 1</xref>). The author and other researchers have examined fragmentary postcranial material of a second individual catalogued with the holotypic specimen before their transfer to the NHMUK collection. At present there is no evidence that this material pertains to <italic><tp:taxon-name>Abrictosaurus consors</tp:taxon-name></italic> (<xref ref-type="bibr" rid="B85">Norman et al. 2011</xref>: 236–237).</p></tp:treatment-sec><tp:treatment-sec sec-type="Type locality"><title>Type locality.</title><p>Stream-side exposure by the town Nosi (= “Noosi”), 8.2 km east of Whitehill, southern Lesotho; <named-content xmlns:xlink="http://www.w3.org/1999/xlink" content-type="dwc:verbatimCoordinates" xlink:type="simple">S30°03', E28°32'</named-content> (<xref ref-type="bibr" rid="B130">Thulborn 1974</xref>; <xref ref-type="bibr" rid="B68">Kitching and Raath 1984</xref>) (<xref ref-type="fig" rid="F1">Fig. 1B</xref>).</p></tp:treatment-sec><tp:treatment-sec sec-type="Horizon"><title>Horizon.</title><p>Top unit (dull red sandstone) of the Upper Elliot Formation; Lower Jurassic, Hettangian, ca. 202-197 Ma (<xref ref-type="bibr" rid="B130">Thulborn 1974</xref>; <xref ref-type="bibr" rid="B69">Knoll 2005</xref>; <xref ref-type="bibr" rid="B51">Gradstein and Ogg 2009</xref>).</p></tp:treatment-sec><tp:treatment-sec sec-type="Revised diagnosis"><title>Revised diagnosis.</title><p>Heterodontosaurid ornithischian characterized by the following autapomorphies: (1) premaxillary tooth 2 and 3 with tall, subcylindrical crowns, the latter possibly representing a reduced caniniform tooth; (2) dentary tooth 2 with subcylindrical crown, possibly representing a reduced caniniform tooth; (3) maxillary and dentary teeth with flat lateral and medial crown surfaces lacking discrete marginal or median ridges; and (4) maxillary crowns in the middle of the tooth row have deep parallel-sided crowns that do not expand in mesiodistal width toward their apex. Unlike other heterodontosaurids, there is no dentary or premaxillary caniniform teeth, although both the dentary and premaxillary have teeth with subcylindrical crowns that may be reduced caniniform teeth.</p></tp:treatment-sec><tp:treatment-sec sec-type="Comments"><title>Comments.</title><p>A small set of autapomorphies diagnose this genus and species, which otherwise closely resembles <italic><tp:taxon-name>Heterodontosaurus tucki</tp:taxon-name></italic>. The lengthy initial diagnosis for <italic><tp:taxon-name>Abrictosaurus consors</tp:taxon-name></italic> (as <italic><tp:taxon-name>Lycorhinus consors</tp:taxon-name></italic>; <xref ref-type="bibr" rid="B130">Thulborn 1974</xref>: 153–154) amounted to <!--PageBreak-->an abbreviated description. The only uniquely derived feature in the diagnosis (two premaxillary teeth) is erroneous, as the base of a third premaxillary tooth is present (<xref ref-type="fig" rid="F31">Fig. 31</xref>). The revised diagnosis in <xref ref-type="bibr" rid="B59">Hopson (1975</xref>: 304) is problematic, as it draws on features from the holotype of <italic><tp:taxon-name>Abrictosaurus consors</tp:taxon-name></italic> as well as from a specimen (NHMUK RU A100) that is referred below to <italic><tp:taxon-name>Lycorhinus angustidens</tp:taxon-name></italic> (<xref ref-type="table" rid="T2">Table 2</xref>).</p><p>The recent revision of the diagnosis by <xref ref-type="bibr" rid="B85">Norman et al. (2011</xref>: 236) included five features. Two of these partially overlap those enumerated in the diagnosis above, namely the absence of enlarged caniniform teeth and reduced ornamentation on cheek tooth crowns. One feature listed by Norman and colleagues (12-14 dentary teeth) is primitive with a broader distribution than <italic><tp:taxon-name>Abrictosaurus consors</tp:taxon-name></italic>. Another feature (dorsoventrally expanded anterior end of the dentary) is regarded here as a synapomorphy for derived heterodontosaurids including <italic><tp:taxon-name>Heterodontosaurus tucki</tp:taxon-name></italic>. The absence of a projecting maxillary ridge and buccal emargination, the final feature cited in the revised diagnosis of <xref ref-type="bibr" rid="B85">Norman et al. (2011)</xref>, is regarded here as an artifact of preservation. The neurovascular openings, everted rim on the maxilla, and form of the opposing depression on the dentary clearly indicate that <italic><tp:taxon-name>Abrictosaurus consors</tp:taxon-name></italic> had a buccal emargination comparable in depth to that in other heterodontosaurids (<xref ref-type="fig" rid="F34">Figs 34A</xref>, <xref ref-type="fig" rid="F35">35</xref>). Postmortem transverse compression of the skull has brought the mandibles together and flattened prominent facial features.</p><p><italic><tp:taxon-name>Abrictosaurus consors</tp:taxon-name></italic> is most similar in cranial and postcranial morphology to <italic><tp:taxon-name>Heterodontosaurus tucki</tp:taxon-name></italic>. They differ most noticeably in the absence of well-formed caniniform teeth in <italic><tp:taxon-name>Abrictosaurus consors</tp:taxon-name></italic> and in the shape and ornamentation of noncaniniform teeth. The presence and size of caniniform teeth may be the product of sexual dimorphism (<xref ref-type="bibr" rid="B130">Thulborn 1974</xref>), although the rarity of reduced caniniform teeth among the many specimens of heterodontosaurids now in collections argues against this interpretation (<xref ref-type="bibr" rid="B85">Norman et al. 2011</xref>).</p></tp:treatment-sec><tp:treatment-sec sec-type="Description"><title>Description.</title><p>The holotypic skeleton of <italic><tp:taxon-name>Abrictosaurus consors</tp:taxon-name></italic> (NHMUK RU B54), which is preserved for the most part in natural articulation, is the most complete specimen of a heterodontosaurid with the single exception of a nearly complete skeleton of <italic><tp:taxon-name>Heterodontosaurus tucki</tp:taxon-name></italic> (SAM-PK-K1332; <xref ref-type="bibr" rid="B106">Santa Luca et al. 1976</xref>; <xref ref-type="bibr" rid="B105">Santa Luca 1980</xref>). The following brief description of the holotypic specimen clarifies aspects of the morphology critical to the taxonomy and phylogenetic relationships of this important heterodontosaurid. The skull and skeleton require further preparation before a more detailed description is possible. The skull and femur of the single known specimen of <italic><tp:taxon-name>Abrictosaurus consors</tp:taxon-name></italic> are approximately 71% and 68% of the length of the skull and femur in <italic><tp:taxon-name>Heterodontosaurus tucki</tp:taxon-name></italic> (SAM-PK-K1332; <xref ref-type="table" rid="T3">Table 3</xref>), respectively. This suggests that <italic><tp:taxon-name>Abrictosaurus consors</tp:taxon-name></italic> probably grew to a comparable adult body size.</p><p>Preserved in two pieces, the skull is transversely compressed and better exposed in left lateral view (<xref ref-type="fig" rid="F31">Fig. 31</xref>). Much of the dorsal skull roof, braincase, and posterior end of the lower jaws are broken away. The postcranial skeleton is preserved on separate blocks, one preserving an articulated right forelimb (<xref ref-type="fig" rid="F36">Fig. 36</xref>) and the other the ilia, an ischium, sacrum and left hindlimb (<xref ref-type="fig" rid="F37">Fig. 37</xref>). The phalanges of the right manus cross onto the skull block and are partially exposed near the scleral ring in the left orbit (<xref ref-type="fig" rid="F31">Fig. 31</xref>).<!--PageBreak--><!--PageBreak--></p><fig id="F31" position="float" orientation="portrait"><label>Figure 31.</label><caption><p>Skull of <italic><tp:taxon-name>Abrictosaurus consors</tp:taxon-name></italic> from the Lower Jurassic Upper Elliot Formation of South Africa. Stereopair (<bold>A</bold>) and line drawing (<bold>B</bold>) of skull in left lateral view (NHMUK RU B54). Hatching indicates broken bone; dashed lines indicate estimated edges; tone indicates matrix. Scale bars equal 2 cm. Abbreviations: <bold><italic>a</italic></bold> angular <bold><italic>adf</italic></bold> anterior dentary foramen <bold><italic>aj</italic></bold> articular scar for the jugal <bold><italic>antfo</italic></bold> antorbital fossa <bold><italic>apmf</italic></bold> anterior premaxillary foramen <bold><italic>be</italic></bold> buccal emargination <bold><italic>d</italic></bold> dentary <bold><italic>d1</italic></bold>, <bold><italic>d14</italic></bold> dentary tooth 1, 14 <bold><italic>imf</italic></bold> internal mandibular fenestra <bold><italic>j</italic></bold> jugal <bold><italic>l</italic></bold> lacrimal or left <bold><italic>m</italic></bold> maxilla <bold><italic>Mc</italic></bold> Meckel’s canal <bold><italic>mph</italic></bold> manual phalanges <bold><italic>pap</italic></bold> palpebral <bold><italic>pd</italic></bold> predentary <bold><italic>pm</italic></bold> premaxilla <bold><italic>pm1</italic></bold>, <bold><italic>3</italic></bold> premaxillary tooth 1, 3 <bold><italic>po</italic></bold> postorbital <bold><italic>pra</italic></bold>  prearticular <bold><italic>q</italic></bold> quadrate <bold><italic>qj</italic></bold> quadratojugal <bold><italic>r</italic></bold> right <bold><italic>sa</italic></bold> surangular <bold><italic>scr</italic></bold> scleral ring <bold><italic>sp</italic></bold> splenial <bold><italic>un</italic></bold> ungual.</p></caption><graphic xmlns:xlink="http://www.w3.org/1999/xlink" xlink:href="ZooKeys-226-001-g031.jpg" position="float" orientation="portrait" xlink:type="simple"/></fig></tp:treatment-sec><tp:treatment-sec sec-type="Premaxilla"><title>Premaxilla.</title><p>Both premaxillae are partially preserved with the right shifted slightly ventral to the left. Portions that are broken on both sides include sections of the alveolar border, the internarial processes, and the distal end of both posterolateral processes (<xref ref-type="fig" rid="F31">Fig. 31</xref>). The posterior end of the alveolar margin on the left side was originally shown as complete (<xref ref-type="fig" rid="F34">Fig. 34A</xref>) but now is damaged (<xref ref-type="fig" rid="F31">Fig. 31</xref>). The premaxillary tooth row is set below the maxillary tooth row, although the “overhanging and hood-like” positioning of the premaxilla (<xref ref-type="bibr" rid="B130">Thulborn 1974</xref>: 154; <xref ref-type="fig" rid="F34">Fig. 34A</xref>) appears to have been enhanced by postmortem displacement. The form of the premaxilla is very similar to that in <italic><tp:taxon-name>Heterodontosaurus</tp:taxon-name></italic>. Although incomplete, the narial fossa is broad and extends toward the alveolar margin (<xref ref-type="fig" rid="F31">Figs 31</xref>, <xref ref-type="fig" rid="F35">35</xref>).</p><p>The posterolateral process of the premaxilla narrows slightly posterior to the external naris and then broadens in transverse width distally, which in <italic><tp:taxon-name>Heterodontosaurus</tp:taxon-name></italic> is directly related to the anterior margin of the arched premaxilla-maxilla diastema (<xref ref-type="fig" rid="F59">Fig. 59</xref>). In <italic><tp:taxon-name>Abrictosaurus</tp:taxon-name></italic> the region of a potential arched diastema, however, is incomplete on both sides (<xref ref-type="fig" rid="F31">Figs 31</xref>, <xref ref-type="fig" rid="F32">32</xref>). The lower dentition would not have necessitated a diastema, as there is no development of the typical heterodontosaurid dentary caniniform tooth (<xref ref-type="fig" rid="F35">Fig. 35</xref>).</p><p>Thulborn suggested, nonetheless, that caniniform crowns in heterodontosaurids might be sexually dimorphic, that NHMUK RU B54 may represent a female, and that a deep arched diastema may have been present in <italic><tp:taxon-name>Abrictosaurus</tp:taxon-name></italic> without an opposing lower caniniform tooth. <xref ref-type="bibr" rid="B85">Norman et al. (2011)</xref> presented a similar interpretation (<xref ref-type="fig" rid="F34">Fig. 34B</xref>). Although sexual dimorphism remains a plausible hypothesis, details in the region of the diastema on both sides suggest that only a small diastema could have been present in <italic><tp:taxon-name>Abrictosaurus</tp:taxon-name></italic>. First, the alveolar margin of the right maxilla, which is preserved farther anteriorly than the left, extends anteriorly as a horizontal border as far as the anterior end of the dentary. There is no hint of an arched embayment on the right side. Second, the left dentary tooth 2, which is positioned below the proposed diastema, is truncated by an oblique wear facet (<xref ref-type="fig" rid="F32">Fig. 32</xref>), indicating tooth-to-tooth contact with an opposing anterior maxillary crown (<xref ref-type="fig" rid="F31">Figs 31</xref>, <xref ref-type="fig" rid="F32">32</xref>). Although no maxil<!--PageBreak-->lary crowns are preserved in place above this tooth on either side, this planar wear facet suggests that a maxillary crown dorsal to this tooth was originally present on the anterior maxillary alveolar margin and that it has broken away (<xref ref-type="fig" rid="F35">Fig. 35</xref>). It seems doubtful, finally, that the hypertrophied tooth in a caniniform-diastema complex would be reduced, while the recessed fossa that houses such a crown upon jaw closure would be maintained.</p><fig id="F32" position="float" orientation="portrait"><label>Figure 32.</label><caption><p>Snout of A<italic>brictosaurus consors</italic> from the Lower Jurassic Upper Elliot Formation of South Africa. Stereopair of anterior end of skull in left lateral view (NHMUK RU B54). Scale bar equals 5 mm.</p></caption><graphic xmlns:xlink="http://www.w3.org/1999/xlink" xlink:href="ZooKeys-226-001-g032.jpg" position="float" orientation="portrait" xlink:type="simple"/></fig></tp:treatment-sec><tp:treatment-sec sec-type="Maxilla, lacrimal, postorbital, and palpebral"><title>Maxilla, lacrimal, postorbital, and palpebral.</title><p>The maxilla has a dorsoventrally deep buccal emargination, which is bordered dorsally by an arched row of large neurovascular foramina and the everted and gently arched external rim of the antorbital fossa. The narrow width of the anterodorsal ramus brings the premaxilla in close proximity to the antorbital fossa as in <italic><tp:taxon-name>Heterodontosaurus</tp:taxon-name></italic>. At the base of this maxillary ramus, the anterior corner of the external opening of the antorbital fossa has a broader arc than in <italic><tp:taxon-name>Heterodontosaurus</tp:taxon-name></italic>. The external opening of the antorbital fossa is subtriangular (<xref ref-type="fig" rid="F35">Fig. 35</xref>) as in <italic><tp:taxon-name>Heterodontosaurus</tp:taxon-name></italic>. As seen in lateral view (<xref ref-type="fig" rid="F31">Figs 31</xref>, <xref ref-type="fig" rid="F35">35</xref>), the dorsally arched alveolar margin of the maxillary tooth row also resembles the condition in <italic><tp:taxon-name>Heterodontosaurus</tp:taxon-name></italic>.</p><p>The subtriangular lacrimal may be slightly broader dorsally than in <italic><tp:taxon-name>Heterodontosaurus</tp:taxon-name></italic>, its lateral surface lacking the subtriangular external fossa present in the latter genus. A slender, dorsoventrally flattened palpebral is preserved near its natural articulation with the lacrimal. In cross-section and length, the palpebral closely resembles that in <italic><tp:taxon-name>Heterodontosaurus</tp:taxon-name></italic> (<xref ref-type="fig" rid="F31">Figs 31</xref>, <xref ref-type="fig" rid="F35">35</xref>). This bone was previously identified as the prefrontal (<xref ref-type="fig" rid="F34">Fig. 34</xref>).</p></tp:treatment-sec><tp:treatment-sec sec-type="Quadratojugal and quadrate"><title>Quadratojugal and quadrate.</title><p>The partially preserved quadratojugal and ventral end of the quadrate form a T-shaped junction in <italic><tp:taxon-name>Abrictosaurus</tp:taxon-name></italic> as in <italic><tp:taxon-name>Heterodontosaurus</tp:taxon-name></italic>. The jaw joint appears to be preserved in natural articulation (<xref ref-type="fig" rid="F31">Fig. 31</xref>). In <italic><tp:taxon-name>Abrictosaurus</tp:taxon-name></italic> the jaw articulation is set below the tooth row to the level of a horizontal line passing through the middle of the dentary ramus (<xref ref-type="fig" rid="F31">Figs 31</xref>, <xref ref-type="fig" rid="F34">34</xref>).</p></tp:treatment-sec><tp:treatment-sec sec-type="Lower jaw"><title>Lower jaw.</title><p>The dentary has a deep, arched buccal emargination that dissipates anteriorly near the subconical second tooth (<xref ref-type="fig" rid="F31">Figs 31</xref>, <xref ref-type="fig" rid="F35">35</xref>). An anterior dentary foramen is located farther ventrally under the same tooth as in <italic><tp:taxon-name>Heterodontosaurus</tp:taxon-name></italic> (<xref ref-type="fig" rid="F31">Figs 31</xref>, <xref ref-type="fig" rid="F35">35</xref>). The anterior end of the dentary is more strongly expanded dorsoventrally than in <italic><tp:taxon-name>Heterodontosaurus</tp:taxon-name></italic>, although both are similar in form. The articular surface for the predentary, as in <italic><tp:taxon-name>Heterodontosaurus</tp:taxon-name></italic> and <italic><tp:taxon-name>Pegomastax</tp:taxon-name></italic> gen. n. sp. n., is saddle-shaped; in lateral view the articular surface is dorsoventrally convex and transversely concave (<xref ref-type="fig" rid="F32">Fig. 32</xref>). In addition, a rugose swelling here termed a dentary boss is present on the lateral aspect of the anterior end (<xref ref-type="fig" rid="F32">Figs 32</xref>, <xref ref-type="fig" rid="F59">59</xref>).</p><p>The posterior margin of the dentary is not well preserved; the notched posterior margin of the right dentary suggests that an external mandibular fenestra of moderate size may have been present as in <italic><tp:taxon-name>Heterodontosaurus tucki</tp:taxon-name></italic> (<italic>contra</italic> <xref ref-type="bibr" rid="B130">Thulborn 1974</xref>: 158). An internal mandibular foramen is also present between the splenial and prearticular in medial view of the right mandibular ramus (<italic>contra</italic> <xref ref-type="bibr" rid="B130">Thulborn 1974</xref>: 158; <xref ref-type="fig" rid="F31">Fig. 31</xref>). The splenial tapers anteriorly before reaching the symphysis, where a section of Meckel’s canal is exposed. The canal is represented by a narrow trough running just above<!--PageBreak--> the ventral margin of the dentary (<xref ref-type="fig" rid="F31">Fig. 31</xref>) as in <italic><tp:taxon-name>Echinodon</tp:taxon-name></italic>, <italic><tp:taxon-name>Heterodontosaurus</tp:taxon-name></italic> and several other heterodontosaurids.</p></tp:treatment-sec><tp:treatment-sec sec-type="Premaxillary teeth"><title>Premaxillary teeth.</title><p>There are three premaxillary crowns as in other heterodontosaurids (rather than two, <italic>contra</italic> <xref ref-type="bibr" rid="B130">Thulborn 1974</xref>: 15) (<xref ref-type="fig" rid="F31">Fig. 31</xref>, <xref ref-type="fig" rid="F32">32</xref>). The first and smallest of the premaxillary teeth is preserved on the left side, its crown broken away flush with the alveolar margin (<xref ref-type="fig" rid="F31">Figs 31</xref>, <xref ref-type="fig" rid="F32">32</xref>). This tooth (pm1) is inset a good distance from the anterior end of the premaxilla. Pm2 and 3 are subconical and slightly recurved, their apical ends broken away. Judging from the preserved portions of the crowns, more of the crown tip of pm3 is broken away than in pm2. Their smooth crowns are bounded mesially and distally by low, but distinct, edges. The crown merges with the <!--PageBreak-->root without an intervening neck (<xref ref-type="fig" rid="F10">Fig. 10A</xref>), unlike the premaxillary teeth in <italic><tp:taxon-name>Echinodon</tp:taxon-name></italic> and the first two premaxillary crowns in <italic><tp:taxon-name>Heterodontosaurus</tp:taxon-name></italic>. In <italic><tp:taxon-name>Abrictosaurus</tp:taxon-name></italic> and other heterodontosaurids, pm3 is the largest tooth in the premaxillary series, although in <italic><tp:taxon-name>Abrictosaurus</tp:taxon-name></italic> the size differential is minor. Pm3 is not transversely compressed, and there is no development of serrations on mesial or distal edges of the crown (<xref ref-type="fig" rid="F31">Fig. 31</xref>).</p></tp:treatment-sec><tp:treatment-sec sec-type="Maxillary teeth"><title>Maxillary teeth.</title><p>A complete maxillary series probably included 14 teeth, as estimated from the 12 preserved maxillary teeth in the left maxilla and the space between these and the anterior end of the maxilla on the right side (<xref ref-type="fig" rid="F31">Figs 31</xref>, <xref ref-type="fig" rid="F35">35</xref>). At least two small teeth may have been present at the mesial end of the series, indicating there were more than 12 maxillary teeth (<italic>contra</italic> <xref ref-type="bibr" rid="B130">Thulborn 1974</xref>: 158). The teeth are numbered accordingly, accounting for two missing anterior crowns. In <italic><tp:taxon-name>Abrictosaurus</tp:taxon-name></italic>, <italic><tp:taxon-name>Heterodontosaurus</tp:taxon-name></italic> and <italic><tp:taxon-name>Echinodon</tp:taxon-name></italic>, the tooth rows are nearly straight in apical view, whereas in <italic><tp:taxon-name>Lycorhinus</tp:taxon-name></italic> and “<italic><tp:taxon-name>Geranosaurus”</tp:taxon-name></italic> they are bowed medially (<xref ref-type="bibr" rid="B50">Gow 1990</xref>; <xref ref-type="bibr" rid="B15">Broom 1911</xref>). Opposite to the condition in <italic><tp:taxon-name>Echinodon</tp:taxon-name></italic>, the maxillary teeth are slightly taller than opposing dentary teeth along the tooth row (<xref ref-type="fig" rid="F31">Figs 31</xref>, <xref ref-type="fig" rid="F35">35</xref>).</p><p><italic><tp:taxon-name>Abrictosaurus</tp:taxon-name></italic> has very distinctive maxillary crowns, best exemplified in the middle portion of the tooth rows. The maxillary crowns are extremely tall, their height more than twice their maximum width in the anterior center of the tooth row (teeth 5-10). Crown proportions (height versus width) decrease distally toward the end of the tooth row. Some of the extra crown height of the central teeth is accommodated by an upward arching of the alveolar margin as in <italic><tp:taxon-name>Heterodontosaurus</tp:taxon-name></italic>, which keeps the axis of occlusion horizontal (<xref ref-type="fig" rid="F35">Fig. 35</xref>). In <italic><tp:taxon-name>Echinodon</tp:taxon-name></italic> and <italic><tp:taxon-name>Lycorhinus</tp:taxon-name></italic>, in contrast, the crowns in the tooth row are more similar in size and the alveolar margins less arched.</p><p>The cingulum is reduced in <italic><tp:taxon-name>Abrictosaurus</tp:taxon-name></italic> with the crown in most teeth expanding gently from the root. The best-developed cingulum occurs in smaller teeth at the distal end of maxillary and dentary tooth rows. In these teeth, as in <italic><tp:taxon-name>Heterodontosaurus</tp:taxon-name></italic>, the crown expands more abruptly from the root (<xref ref-type="fig" rid="F31">Figs 31</xref>, <xref ref-type="fig" rid="F32">32</xref>).</p><p>In labial view, mesial and distal crown edges are nearly parallel, with no development of marginal ridges like those in <italic><tp:taxon-name>Echinodon</tp:taxon-name></italic>, <italic><tp:taxon-name>Lycorhinus</tp:taxon-name></italic>, and <italic><tp:taxon-name>Heterodontosaurus</tp:taxon-name></italic>. The denticulate margin near the top of the crown has approximately five to six denticles to each side. These margins slope at a low angle, about 30 degrees from the perpendicular to the crown axis. The denticulate portion of the crown, thus, is confined to the apical 25% of crown height. In cross-section, the crowns are blade-shaped and transversely narrower than in <italic><tp:taxon-name>Lycorhinus</tp:taxon-name></italic> and <italic><tp:taxon-name>Heterodontosaurus</tp:taxon-name></italic>. The enamel may have an asymmetrical distribution, thicker on the labial side of the crown, but this is not well established.</p><p>The maxillary crowns are canted at a slight angle to their roots, directing the crown lingually. Low-angle wear facets graze the lingual side of the maxillary crowns. As in <italic><tp:taxon-name>Heterodontosaurus</tp:taxon-name></italic> more than one facet is present on a single crown, as opposing cheek teeth are not aligned one-to-one. Contrary to <xref ref-type="bibr" rid="B130">Thulborn (1974</xref>: 154, 159), the wear facets do not lie in a single plane and two wear facets, rather than only one, occur adjacent to one another on several crowns. Maxillary and dentary teeth did not occlude one-to-one as implied by Thulborn, nor do they occlude in strict alternation as suggested by <xref ref-type="bibr" rid="B132">Weishampel (1984</xref>: 53).<!--PageBreak--></p><p>There is indisputable evidence for active tooth replacement in <italic><tp:taxon-name>Abrictosaurus</tp:taxon-name></italic>. The base of the penultimate maxillary tooth on the right side has broken away to expose an erupting crown (<xref ref-type="fig" rid="F33">Fig. 33</xref>). <xref ref-type="bibr" rid="B130">Thulborn (1974</xref>: 159) stated there is no evidence of active <!--PageBreak-->tooth replacement in <italic><tp:taxon-name>Abrictosaurus</tp:taxon-name></italic>, suggesting that the entire maxillary and dentary tooth rows were replaced simultaneously during aestivation (<xref ref-type="bibr" rid="B131">Thulborn 1978</xref>). The evidence from the dentition does not support this scenario.</p><fig id="F33" position="float" orientation="portrait"><label>Figure 33.</label><caption><p>Maxillary teeth of <italic><tp:taxon-name>Abrictosaurus consors</tp:taxon-name></italic> from the Lower Jurassic Upper Elliot Formation of South Africa. Stereopair (<bold>A</bold>) and line drawing (<bold>B</bold>) of replacing crown medial to posterior right maxillary tooth in medial (lingual) view (NHMUK RU B54). Hatching indicates broken bone; dashed lines indicate estimated edges; tone indicates matrix. Scale bar in <bold>A</bold> equals 5 mm; scale bar in <bold>B</bold> equals 3 mm. Abbreviations: <bold><italic>m11-14</italic></bold> maxillary tooth 11–14 <bold><italic>rc</italic></bold> replacement crown.</p></caption><graphic xmlns:xlink="http://www.w3.org/1999/xlink" xlink:href="ZooKeys-226-001-g033.jpg" position="float" orientation="portrait" xlink:type="simple"/></fig></tp:treatment-sec><tp:treatment-sec sec-type="Dentary teeth"><title>Dentary teeth.</title><p>The left dentary has 14 teeth, which may comprise a complete tooth row (<xref ref-type="fig" rid="F31">Figs 31</xref>, <xref ref-type="fig" rid="F35">35</xref>). A small distalmost dentary tooth, however, is preserved on the right side that may constitute dentary tooth 15, which could be obscured by matrix on the left side. The first two dentary teeth have crowns with an atypical shape (<xref ref-type="fig" rid="F32">Figs 32</xref>, <xref ref-type="fig" rid="F35">35</xref>), and these may correspond to the peglike tooth and caniniform tooth in some heterodontosaurids such as <italic><tp:taxon-name>Lycorhinus</tp:taxon-name></italic>. The small first tooth has a smooth subconical crown that is swollen slightly above the root. The larger second crown, which also shows some swelling above the root, has a convex mesial margin and low unornamented distal carina (<xref ref-type="fig" rid="F32">Fig. 32</xref>). This tooth may represent a reduced caniniform tooth, as it occupies a similar position at the anterior end of the buccal emargination.</p><p>The remaining dentary teeth have diamond-shaped crowns that are shorter than opposing maxillary crowns (<xref ref-type="fig" rid="F31">Fig. 31</xref>). The first five dentary tooth crowns do not overlap one another. The remainder of the dentary crowns and all of the maxillary crowns are closely spaced or in contact. As much as 50% of the crown is bordered by mesial and distal denticulate margins, which are more steeply inclined than the denticulate margins of opposing maxillary crowns. <italic><tp:taxon-name>Echinodon</tp:taxon-name></italic> also exhibits a similar differential in the inclination of the denticulate margins between maxillary and dentary crowns, the latter also more steeply inclined.</p></tp:treatment-sec><tp:treatment-sec sec-type="Skull reconstruction"><title>Skull reconstruction.</title><p>The reconstruction of the partial skull and dentition of <italic><tp:taxon-name>Abrictosaurus</tp:taxon-name></italic> (<xref ref-type="fig" rid="F35">Fig. 35</xref>) differs in several regards from previous reconstructions (<xref ref-type="fig" rid="F34">Fig. 34</xref>; <xref ref-type="bibr" rid="B130">Thulborn 1974</xref>; <xref ref-type="bibr" rid="B85">Norman et al. 2011</xref>). In the present reconstruction, the premaxilla is rotated in a clockwise direction to restore its position relative to the maxilla and bring the premaxillary tooth row, now with three teeth rather than two, closer to a horizontal orientation. Based on evidence from the right side of the skull, the anterior end of the maxilla is restored, the diastema reduced, and two small teeth added to the anterior end of the tooth row (<xref ref-type="fig" rid="F35">Fig. 35</xref>). The alveolar margins of the dentary and maxillary tooth rows are arched ventrally and dorsally, respectively, as preserved on the skull and as in <italic><tp:taxon-name>Heterodontosaurus</tp:taxon-name></italic>. Using the better-preserved skulls of <italic><tp:taxon-name>Heterodontosaurus</tp:taxon-name></italic> as a guide, the palpebral is rotated clockwise to align it with the dorsal margin of the snout. The external opening of the antorbital fenestra is enlarged, following preserved margins on the maxilla and lacrimal. Finally, the ventral margins of the predentary and anterior end of the dentary are reduced and expanded, respectively, as preserved (<xref ref-type="fig" rid="F34">Fig. 34</xref>).</p><fig id="F34" position="float" orientation="portrait"><label>Figure 34.</label><caption><p>Skull of <italic><tp:taxon-name>Abrictosaurus consors</tp:taxon-name></italic> from the Lower Jurassic Upper Elliot Formation of South Africa. <bold>A</bold> Skull bones of NHMUK RU B54 in left lateral view as initially identified (from <xref ref-type="bibr" rid="B130">Thulborn 1974</xref>). <bold>B</bold> Diagrammatic skull reconstruction in left lateral view based on NHMUK RU B54 (from <xref ref-type="bibr" rid="B85">Norman et al. 2011</xref>). Scale bar equals 1 cm in <bold>A</bold>. Abbreviations: <bold><italic>a</italic></bold> angular <bold><italic>adi</italic></bold> arched diastema <bold><italic>antfo</italic></bold> antorbital fossa <bold><italic>d</italic></bold> dentary <bold><italic>en</italic></bold> external nares <bold><italic>j</italic></bold> jugal <bold><italic>l</italic></bold> lacrimal or left <bold><italic>m</italic></bold> maxilla <bold><italic>or</italic></bold> orbit <bold><italic>pap</italic></bold> palpebral <bold><italic>pd</italic></bold> predentary <bold><italic>pf</italic></bold> prefrontal <bold><italic>pm</italic></bold> premaxilla <bold><italic>q</italic></bold> quadrate <bold><italic>qj</italic></bold> quadratojugal <bold><italic>r</italic></bold> right <bold><italic>sa</italic></bold> surangular <bold><italic>scr</italic></bold> scleral ring.</p></caption><graphic xmlns:xlink="http://www.w3.org/1999/xlink" xlink:href="ZooKeys-226-001-g034.jpg" position="float" orientation="portrait" xlink:type="simple"/></fig></tp:treatment-sec><tp:treatment-sec sec-type="Axial skeleton"><title>Axial skeleton.</title><p>The articulated cervical series is only partially exposed. The atlas and axis are incomplete, and C3-9 are exposed in dorsal view. Judging from their neural arches, length decreases markedly from C6-9 as in <italic><tp:taxon-name>Heterodontosaurus</tp:taxon-name></italic>. The neural arches of C8 and C9 are only approximately one-half that of C3.</p><p>In C3 the neural spine is low and ridgelike and the postzygapophyses have smooth dorsal surfaces lacking any development of epipophyseal processes. In <italic><tp:taxon-name>Heterodontosaurus</tp:taxon-name></italic>, in contrast, a well developed epipophysis projects as a subconical process from the postzygapophysis of C3. The longer, arched postzygapophyses of C5 and shorter<!--PageBreak--> postzygapophyses of C6 also lack discrete epipophyseal processes. A low crest at the base of each of these postzygapophyses joins the low neural spine. In C6 the tab-shaped neural spine is located at the anterior end of the neural arch. Although the form of these vertebrae is similar to that in <italic><tp:taxon-name>Heterodontosaurus</tp:taxon-name></italic>, important differences include the absence of the unusual anterodorsally inclined neural spines in C5 and C6.</p><p>Ossified tendons are associated with the neural arches of the dorsal and sacral vertebrae, but as in <italic><tp:taxon-name>Heterodontosaurus</tp:taxon-name></italic> few of these are in natural position. Ossified tendons appear to be limited to dorsal and sacral regions of the vertebral column, and none is present in the proximal portion of the caudal series (<xref ref-type="fig" rid="F37">Fig. 37</xref>).</p></tp:treatment-sec><tp:treatment-sec sec-type="Pectoral girdle"><title>Pectoral girdle.</title><p>The scapula, the only bone of the pectoral girdle that is exposed, shows a prominent acromial expansion and strap-shaped proximal scapular blade. Little else can be said without further preparation.</p></tp:treatment-sec><tp:treatment-sec sec-type="Forelimb"><title>Forelimb.</title><p>The right forelimb is nearly complete with most of its bones in articulation or near their natural location and with the manus in ventral view overlapping the left orbit of the skull (<xref ref-type="fig" rid="F36">Fig. 36</xref>). The humerus, exposed in anterior view, is poorly preserved proximally and distally. The deltopectoral crest projects strongly from the proximal shaft. The length of the crest is about 34% of humeral length (<xref ref-type="table" rid="T6">Table 6</xref>). In <!--PageBreak--><italic><tp:taxon-name>Heterodontosaurus</tp:taxon-name></italic>, the proximal end of the crest arches more abruptly from the shaft than in <italic><tp:taxon-name>Abrictosaurus</tp:taxon-name></italic>, and the relative length of the crest is greater (approximately 42% of the humerus) (<xref ref-type="table" rid="T8">Table 8</xref>).</p><fig id="F35" position="float" orientation="portrait"><label>Figure 35.</label><caption><p>Skull of <italic><tp:taxon-name>Abrictosaurus consors</tp:taxon-name></italic> from the Lower Jurassic Upper Elliot Formation of South Africa. Skull reconstruction in left lateral view based on NHMUK RU B54. Dashed lines indicate estimated edges and sutures. Abbreviations: <bold><italic>a</italic></bold> angular <bold><italic>adf</italic></bold> anterior dentary foramen <bold><italic>antfo</italic></bold> antorbital fossa <bold><italic>apd</italic></bold> articular surface for the predentary <bold><italic>apmf</italic></bold> anterior premaxillary foramen <bold><italic>be</italic></bold> buccal emargination <bold><italic>d</italic></bold>  dentary <bold><italic>d1</italic></bold>, <bold><italic>d14</italic></bold> dentary tooth 1, 14 <bold><italic>de</italic></bold> dentary expansion <bold><italic>en</italic></bold> external nares <bold><italic>j</italic></bold> jugal <bold><italic>l</italic></bold> lacrimal <bold><italic>m</italic></bold> maxilla <bold><italic>m14</italic></bold>  maxillary tooth 14 <bold><italic>nf</italic></bold> narial fossa <bold><italic>pap</italic></bold> palpebral <bold><italic>pd</italic></bold> predentary <bold><italic>pm</italic></bold> premaxilla <bold><italic>pm1</italic></bold> premaxillary tooth 1 <bold><italic>po</italic></bold> postorbital <bold><italic>q</italic></bold> quadrate <bold><italic>qj</italic></bold> quadratojugal <bold><italic>sa</italic></bold> surangular.</p></caption><graphic xmlns:xlink="http://www.w3.org/1999/xlink" xlink:href="ZooKeys-226-001-g035.jpg" position="float" orientation="portrait" xlink:type="simple"/></fig><fig id="F36" position="float" orientation="portrait"><label>Figure 36.</label><caption><p>Forelimb of <italic><tp:taxon-name>Abrictosaurus consors</tp:taxon-name></italic> from the Lower Jurassic Upper Elliot Formation of South Africa. Stereopair (<bold>A</bold>) and line drawing (<bold>B</bold>) of the right forelimb in anterior and ventral views (NHMUK RU B54). Hatching indicates broken bone; dashed lines indicate estimated edges; tone indicates matrix. Scale bars equal 2 cm in <bold>A</bold> and <bold>B</bold>. Abbreviations: <bold><italic>dc</italic></bold> distal carpal <bold><italic>dpc</italic></bold> deltopectoral crest <bold><italic>fr</italic></bold> fragment <bold><italic>h</italic></bold> humerus <bold><italic>mc1-5</italic></bold> metacarpals 1-5 <bold><italic>ph</italic></bold> <bold><italic>I-1</italic></bold> phalanx 1 of manual digit I <bold><italic>ph</italic></bold> <bold><italic>II-1</italic></bold> phalanx 1 of manual digit II <bold><italic>ph</italic></bold>  <bold><italic>III-1</italic></bold> phalanx 1 of manual digit III <bold><italic>ph</italic></bold> <bold><italic>III-2</italic></bold> phalanx 2 of manual digit III <bold><italic>ph</italic></bold> <bold><italic>V-1</italic></bold> phalanx 1 of manual digit V <bold><italic>po</italic></bold> postorbital <bold><italic>ra</italic></bold> radius <bold><italic>sk</italic></bold> skull <bold><italic>ul</italic></bold> ulna <bold><italic>ule</italic></bold> ulnare.</p></caption><graphic xmlns:xlink="http://www.w3.org/1999/xlink" xlink:href="ZooKeys-226-001-g036.jpg" position="float" orientation="portrait" xlink:type="simple"/></fig><p>The radius and ulna are preserved on both sides but are incomplete distally and only partially exposed (<xref ref-type="fig" rid="F36">Fig. 36</xref>). In <italic><tp:taxon-name>Heterodontosaurus</tp:taxon-name></italic> the ulnar shaft thickens on its ventral aspect prior to the strong proximally projecting olecranon process. Although that process is not preserved or exposed in <italic><tp:taxon-name>Abrictosaurus</tp:taxon-name></italic>, the right ulna shows the ventral thickening of the proximal shaft.</p><p>The carpus is composed of many elements, which may have been assembled in articulation with a compact arrangement as in <italic><tp:taxon-name>Heterodontosaurus</tp:taxon-name></italic>. In the right carpus, three carpals are preserved proximal to metacarpals 3 through 5 (<xref ref-type="fig" rid="F36">Fig. 36</xref>). The large ovoid bone distal to the ulna and closest to the base of metacarpal 5 may represent the ulnare, which in <italic><tp:taxon-name>Heterodontosaurus</tp:taxon-name></italic> is even larger and more subrectangular in shape. The pair of smaller subspherical elements associated with the bases of metacarpals 3 and 4 may represent distal carpals. In <italic><tp:taxon-name>Heterodontosaurus</tp:taxon-name></italic> the distal carpals in the lateral side of the carpus appear more lenticular in shape with an overlapping arrangement (<xref ref-type="fig" rid="F67">Fig. 67C</xref>).</p><p>The metacarpals are proportionately elongate relative to either the bones of the forearm or humerus as in <italic><tp:taxon-name>Heterodontosaurus</tp:taxon-name></italic> (<xref ref-type="fig" rid="F36">Fig. 36</xref>). Metacarpal 2, the most complete of the series, is approximately 32% of humeral length (<xref ref-type="table" rid="T6">Table 6</xref>). The same proportion in <italic><tp:taxon-name>Heterodontosaurus</tp:taxon-name></italic> is only 27% (<xref ref-type="table" rid="T8">Table 8</xref>), and thus the hand in <italic><tp:taxon-name>Abrictosaurus</tp:taxon-name></italic> appears to be proportionately longer. An unusual feature of the metacarpus in <italic><tp:taxon-name>Heterodontosaurus</tp:taxon-name></italic> is that metacarpal 2 is slightly longer and more robust than metacarpal 3 (<xref ref-type="table" rid="T8">Table 8</xref>). Their distal condyles, nevertheless, are nearly aligned, as the base of metacarpal 2 is inset slightly into the carpus relative to metacarpal 3 (<xref ref-type="fig" rid="F36">Fig. 36</xref>). The slightly inset position of the base of metacarpal 2 relative to metacarpal 3 also is preserved on both sides in the articulated skeleton of <italic><tp:taxon-name>Heterodontosaurus</tp:taxon-name></italic> (<xref ref-type="fig" rid="F65">Fig. 65</xref>). Metacarpals 1-3 are more robust and longer than metacarpals 4 and 5, the former measured from the left manus. Metacarpal 5 is the shortest metacarpal with a shorter length than in <italic><tp:taxon-name>Heterodontosaurus</tp:taxon-name></italic> (<xref ref-type="table" rid="T6">Tables 6</xref>, <xref ref-type="table" rid="T8">8</xref>).</p><p>The proximal ends of the metacarpals show edges that appear to square the base of the bone as in <italic><tp:taxon-name>Heterodontosaurus</tp:taxon-name></italic> and the Kayenta heterodontosaurid. The squared bases articulate against each other in <italic><tp:taxon-name>Heterodontosaurus</tp:taxon-name></italic>, and a similar condition may hold for at least the medial metacarpals in <italic><tp:taxon-name>Abrictosaurus</tp:taxon-name></italic> (<xref ref-type="fig" rid="F36">Fig. 36</xref>). In <italic><tp:taxon-name>Heterodontosaurus</tp:taxon-name></italic>, however, the metacarpus is exposed only in dorsal view (<xref ref-type="fig" rid="F65">Figs 65</xref>, <xref ref-type="fig" rid="F67">67</xref>). In <italic><tp:taxon-name>Abrictosaurus</tp:taxon-name></italic>, in contrast, the metacarpus is currently exposed only in ventral view. The distal ends of metacarpals 1-3 are expanded, and thus it seems likely that distal extensor pits would be present dorsally for hyperextension of the phalanges as in <italic><tp:taxon-name>Heterodontosaurus</tp:taxon-name></italic>.</p><p>The right metacarpus, exposed in ventral view, provides the best information regarding the disposition of the digits (<xref ref-type="fig" rid="F36">Fig. 36</xref>). Metacarpal 1 diverges medially only slightly from an axis established on the bones of the forearm. As in <italic><tp:taxon-name>Heterodontosaurus</tp:taxon-name></italic> (<xref ref-type="fig" rid="F67">Fig. 67A</xref>), the distal condyles are strongly asymmetrical, which cants the phalanges of digit I medially. Digit V, preserved only in the right manus, diverges at nearly a right<!--PageBreak--><!--PageBreak--> angle laterally as in <italic><tp:taxon-name>Heterodontosaurus</tp:taxon-name></italic> and other bipedal ornithischians such as <italic><tp:taxon-name>Hypsilophodon</tp:taxon-name></italic> (<xref ref-type="bibr" rid="B42">Galton 1974a</xref>). The articulation of the base of metacarpal 5 with the lateral aspect of the ulnare, which is also present in <italic><tp:taxon-name>Heterodontosaurus</tp:taxon-name></italic>, seems to be the natural disposition of this short digit (<xref ref-type="fig" rid="F36">Figs 36</xref>, <xref ref-type="fig" rid="F67">67</xref>).</p><p>The phalangeal formula is poorly known in <italic><tp:taxon-name>Abrictosaurus</tp:taxon-name></italic>. In the left manus, digit IV has two phalanges, and in the right manus digit V has one (<xref ref-type="fig" rid="F36">Fig. 36</xref>). The distal ends of phalanges IV-2 and V-1 are rounded, and so the presence of a diminutive nonungual terminal phalanx in each digit, as occurs in <italic><tp:taxon-name>Heterodontosaurus</tp:taxon-name></italic> (<xref ref-type="fig" rid="F67">Fig. 67</xref>),cannot be ruled out. The phalanges of digits I-III are not well exposed. The proximal phalanges of digits I-III show a similar decrease in length to the lateral side as in <italic><tp:taxon-name>Heterodontosaurus</tp:taxon-name></italic>. The distal ends of phalanges I-1 and II-1 are preserved on the skull block over the left orbit (<xref ref-type="fig" rid="F31">Fig. 31</xref>). It is possible that the remaining phalanges of digits I-III are embedded in matrix within the orbit. The edge of an extremely long recurved element may represent the edge of an ungual. Detailed preparation of the skull block is warranted.</p></tp:treatment-sec><tp:treatment-sec sec-type="Pelvic girdle"><title>Pelvic girdle.</title><p>The ilium, preserved in part on both sides, is very similar to that in <italic><tp:taxon-name>Heterodontosaurus</tp:taxon-name></italic> (<xref ref-type="fig" rid="F37">Fig. 37</xref>, <xref ref-type="table" rid="T6">Table 6</xref>). The gently everted dorsal margin arches between the slender preacetabular process and the proportionately long postacetabular process. Although incomplete, the anterior end of the preacetabular process appears to taper gradually rather than terminating with a gentle lobe-shaped expansion as in <italic><tp:taxon-name>Heterodontosaurus</tp:taxon-name></italic> (<xref ref-type="bibr" rid="B105">Santa Luca 1980</xref>: fig. 18A). The acetabulum, also similar to that in <italic><tp:taxon-name>Heterodontosaurus</tp:taxon-name></italic>, is completely open with no development of a supraacetabular rim. The pubic peduncle is longer and narrower than the more robust ischial peduncle, which does not project laterally as prominently as in <italic><tp:taxon-name>Heterodontosaurus</tp:taxon-name></italic> (<xref ref-type="fig" rid="F68">Fig. 68</xref>). Only the proximal shaft of the right ischium is preserved. No obturator process is visible, but the shaft is not completely exposed (<xref ref-type="fig" rid="F37">Fig. 37</xref>).</p><fig id="F37" position="float" orientation="portrait"><label>Figure 37.</label><caption><p>Ilium and hindlimb of <italic><tp:taxon-name>Abrictosaurus consors</tp:taxon-name></italic> from the Lower Jurassic Upper Elliot Formation of South Africa. Stereopairs of the left ilium in lateral view (<bold>A</bold>) and left pes in dorsal view (<bold>B</bold>) and line drawing of the sacrum, ilia and left hindlimb mostly in dorsal view (<bold>C</bold>) (NHMUK RU B54). Hatching indicates broken bone; dashed lines indicate estimated edges; tone indicates matrix. Scale bars equal 2 cm in <bold>A</bold> and <bold>B</bold>, 4 cm in <bold>C</bold>. Abbreviations: <bold><italic>I</italic></bold>, <bold><italic>III</italic></bold>, <bold><italic>IV</italic></bold> digits I, III, IV <bold><italic>as</italic></bold> astragalus <bold><italic>at</italic></bold> anterior trochanter <bold><italic>ca</italic></bold> calcaneum <bold><italic>fe</italic></bold> femur <bold><italic>fi</italic></bold> fibula <bold><italic>ft</italic></bold> fourth trochanter <bold><italic>gt</italic></bold> greater trochanter <bold><italic>il</italic></bold> ilium <bold><italic>lm</italic></bold> lateral malleolus <bold><italic>mt1</italic></bold>, <bold><italic>4</italic></bold> metatarsals 1, 4 <bold><italic>ot</italic></bold> ossified tendon <bold><italic>ph</italic></bold> phalanx <bold><italic>poap</italic></bold> postacetabular process <bold><italic>prap</italic></bold> preacetabular process <bold><italic>S1</italic></bold>, <bold><italic>3</italic></bold> sacral vertebra 1, 3 <bold><italic>ti</italic></bold> tibia <bold><italic>un</italic></bold> ungual.</p></caption><graphic xmlns:xlink="http://www.w3.org/1999/xlink" xlink:href="ZooKeys-226-001-g037.jpg" position="float" orientation="portrait" xlink:type="simple"/></fig><table-wrap id="T6" position="float" orientation="portrait"><label>Table 6.</label><caption><p>Measurements (mm) of the holotypic skeleton of the South African heterodontosaurid <italic><tp:taxon-name>Abrictosaurus consors</tp:taxon-name></italic> (NHMUK RU B54). Measurements are rounded to the nearest millimeter and average right and left sides except where indicated. Parentheses indicate estimated measurement.</p></caption><table><tbody><tr><th rowspan="1" colspan="1"><bold>Structure</bold></th><th rowspan="1" colspan="1"><bold>Measurement</bold></th><th rowspan="1" colspan="1"/></tr><tr><td rowspan="1" colspan="1">Skull</td><td rowspan="1" colspan="1">Length</td><td rowspan="1" colspan="1">(100)</td></tr><tr><td rowspan="1" colspan="1">Scapula</td><td rowspan="1" colspan="1">Blade, minimum width</td><td rowspan="1" colspan="1">5</td></tr><tr><td rowspan="2" colspan="1">Humerus</td><td rowspan="1" colspan="1">Length</td><td rowspan="1" colspan="1">50</td></tr><tr><td rowspan="1" colspan="1">Deltopectoral crest length</td><td rowspan="1" colspan="1">17</td></tr><tr><td rowspan="1" colspan="1">Ulna</td><td rowspan="1" colspan="1">Length</td><td rowspan="1" colspan="1">(39)</td></tr><tr><td rowspan="1" colspan="1">Radius</td><td rowspan="1" colspan="1">Length</td><td rowspan="1" colspan="1">(36)</td></tr><tr><td rowspan="9" colspan="1">Manus</td><td rowspan="1" colspan="1">Metacarpal 1 length</td><td rowspan="1" colspan="1">13</td></tr><tr><td rowspan="1" colspan="1">Metacarpal 2 length</td><td rowspan="1" colspan="1">16</td></tr><tr><td rowspan="1" colspan="1">Metacarpal 3 length</td><td rowspan="1" colspan="1">15<sup>1</sup></td></tr><tr><td rowspan="1" colspan="1">Metacarpal 4 length</td><td rowspan="1" colspan="1">(9)<sup>1</sup></td></tr><tr><td rowspan="1" colspan="1">Metacarpal 5 length</td><td rowspan="1" colspan="1">4</td></tr><tr><td rowspan="1" colspan="1">Phalanx I-1 length</td><td rowspan="1" colspan="1">10</td></tr><tr><td rowspan="1" colspan="1">Phalanx II-1 length</td><td rowspan="1" colspan="1">8</td></tr><tr><td rowspan="1" colspan="1">Phalanx III-1 length</td><td rowspan="1" colspan="1">5</td></tr><tr><td rowspan="1" colspan="1">Phalanx V-1 length</td><td rowspan="1" colspan="1">2</td></tr><tr><td rowspan="6" colspan="1">Ilium</td><td rowspan="1" colspan="1">Blade length</td><td rowspan="1" colspan="1">62<sup>3</sup></td></tr><tr><td rowspan="1" colspan="1">Blade, height dorsal to acetabular rim</td><td rowspan="1" colspan="1">11</td></tr><tr><td rowspan="1" colspan="1">Preacetabular process length</td><td rowspan="1" colspan="1">21<sup>2</sup></td></tr><tr><td rowspan="1" colspan="1">Postacetabular process length</td><td rowspan="1" colspan="1">19</td></tr><tr><td rowspan="1" colspan="1">Pubic peduncle length</td><td rowspan="1" colspan="1">11</td></tr><tr><td rowspan="1" colspan="1">Ischial peduncle length</td><td rowspan="1" colspan="1">7</td></tr><tr><td rowspan="3" colspan="1">Femur</td><td rowspan="1" colspan="1">Length</td><td rowspan="1" colspan="1">78</td></tr><tr><td rowspan="1" colspan="1">Minimum shaft diameter</td><td rowspan="1" colspan="1">8</td></tr><tr><td rowspan="1" colspan="1">Head to distal end of fourth trochanter</td><td rowspan="1" colspan="1">30</td></tr><tr><td rowspan="2" colspan="1">Tibia</td><td rowspan="1" colspan="1">Length</td><td rowspan="1" colspan="1">100</td></tr><tr><td rowspan="1" colspan="1">Minimum shaft diameter</td><td rowspan="1" colspan="1">7</td></tr><tr><td rowspan="5" colspan="1">Pes</td><td rowspan="1" colspan="1">Digit III length</td><td rowspan="1" colspan="1">(108)</td></tr><tr><td rowspan="1" colspan="1">Metatarsal 1 length</td><td rowspan="1" colspan="1">31</td></tr><tr><td rowspan="1" colspan="1">Metatarsal 2 length</td><td rowspan="1" colspan="1">47</td></tr><tr><td rowspan="1" colspan="1">Metatarsal 3 length</td><td rowspan="1" colspan="1">53</td></tr><tr><td rowspan="1" colspan="1">Metatarsal 4 length</td><td rowspan="1" colspan="1">(48)</td></tr></tbody></table><table-wrap-foot><fn><p><sup>1</sup>Left.; <sup>2</sup>Right.; <sup>3</sup>Composite measurement based on overlap of right and left sides.</p></fn></table-wrap-foot></table-wrap></tp:treatment-sec><tp:treatment-sec sec-type="Hindlimb"><title>Hindlimb.</title><p>The general form of the femur does not depart significantly from that in <italic><tp:taxon-name>Heterodontosaurus</tp:taxon-name></italic> (<xref ref-type="bibr" rid="B105">Santa Luca 1980</xref>, fig. 18B). The shaft is bowed with a pendant fourth trochanter located proximal to mid-shaft (<xref ref-type="fig" rid="F37">Fig. 37</xref>) as in <italic><tp:taxon-name>Heterodontosaurus</tp:taxon-name></italic>. There is no development of an anterior intercondylar groove. The anterior trochanter, which extends to the level of the greater trochanter, is separated from the shaft of the femur by a deep cleft, as seen in lateral view (<xref ref-type="fig" rid="F37">Fig. 37</xref>). In <italic><tp:taxon-name>Heterodontosaurus</tp:taxon-name></italic>, in contrast, the lesser trochanter projects dorsally alongside the shaft, to which it is fully coossified (<xref ref-type="fig" rid="F68">Fig. 68</xref>). The greater trochanter in <italic><tp:taxon-name>Abrictosaurus</tp:taxon-name></italic> is proportionately narrow, subequal in anteroposterior width to the anterior trochanter (<xref ref-type="fig" rid="F37">Fig. 37</xref>). In <italic><tp:taxon-name>Heterodontosaurus</tp:taxon-name></italic> and neornithischians in general, the greater trochanter is always broader than the lesser trochanter in lateral view. The pendant fourth trochanter is located on the proximal half of the femoral shaft as in <italic><tp:taxon-name>Heterodontosaurus</tp:taxon-name></italic>.</p><p>In <italic><tp:taxon-name>Heterodontosaurus</tp:taxon-name></italic> several features in the crus arose in parallel among coelurosaurian theropods, including an articular crest protruding from the shaft of the proximal end of the tibia to support the reduced shaft of the fibula, reduction of the fibular shaft to a narrow rod, and coossification of the distal ends of the tibia and fibula with the proximal tarsals. Distal coossification of the tibia, fibula, and proximal tarsals (as <!--PageBreak--><!--PageBreak-->a “tibiofibulotarsus”), however, may be variable in <italic><tp:taxon-name>Heterodontosaurus</tp:taxon-name></italic>. A referred right tibia, fibula, and astragalocalcaneum do not exhibit obliterating coossification between the crus and tarsus (<xref ref-type="fig" rid="F70">Fig. 70</xref>). In <italic><tp:taxon-name>Abrictosaurus</tp:taxon-name></italic> most of the fibular shaft is similarly reduced to a rod, but there does not appear to be any development of a lateral supporting flange on the tibial shaft or distal fusion between the crus and tarsus (<xref ref-type="fig" rid="F37">Fig. 37</xref>)<!--PageBreak-->.</p><p>The tarsus includes the astragalus, calcaneum, and lateral and medial distal tarsals, which do not appear to be coossified (<xref ref-type="fig" rid="F37">Fig. 37</xref>). The flat, platelike medial distal tarsal is preserved in articulation over metatarsals 2 and 3, whereas the smaller cuboid lateral distal tarsal is displaced a short distance from its articulation over metatarsal 4.</p><p>The metatarsal shafts are not coossified, and the pes as preserved is less compact than in <italic><tp:taxon-name>Heterodontosaurus</tp:taxon-name></italic> (<xref ref-type="fig" rid="F37">Fig. 37</xref>). The distal end of metatarsal 3 diverges laterally, and the shaft of metatarsal 4 follows a S-shaped curve. These plesiomorphic features are only weakly expressed in <italic><tp:taxon-name>Heterodontosaurus</tp:taxon-name></italic>. In <italic><tp:taxon-name>Abrictosaurus</tp:taxon-name></italic> metatarsal 1 tapers toward its proximal end as an extremely thin splint, which is very narrow both transversely and dorsoventrally. Metatarsal 3 is the longest, with metatarsals 2 and 4 subequal in length. An extensor pit above the distal condyles occurs only on metatarsal 3 rather than on both metatarsals 3 and 4 as in <italic><tp:taxon-name>Heterodontosaurus</tp:taxon-name></italic>. Extensor pits are also developed above the distal condyles of the proximal phalanges of digits I-III. Only pedal digits I and IV preserve complete phalangeal series, which are consistent with the primitive ornithischian phalangeal formula (2-3-4-5-0).</p></tp:treatment-sec><tp:treatment-sec><!--Section generated to contain objects referenced in tp:taxon-treatment.--><fig id="F5" position="float" orientation="portrait"><label>Figure 5.</label><caption><p>More recent heterodontosaurid discoveries from southern Africa. <bold>A</bold> Partial skull of <italic><tp:taxon-name>Abrictosaurus consors</tp:taxon-name></italic> in left lateral view (NHMUK RU B54) <bold>B</bold> Lower jaws of <italic><tp:taxon-name>Pegomastax africanus</tp:taxon-name></italic> gen. n. sp. n. (SAM-PK-K10488) in right ventrolateral view. Scale bars equal 2 cm in <bold>A</bold> and 1 cm in <bold>B</bold>.</p></caption><graphic xmlns:xlink="http://www.w3.org/1999/xlink" xlink:href="ZooKeys-226-001-g005.jpg" position="float" orientation="portrait" xlink:type="simple"/></fig><table-wrap id="T1" position="float" orientation="portrait"><label>Table 1.</label><caption><p>Specimens currently known for established heterodontosaurid species. Asterisks indicate holotypic, lectotypic and paralectotyopic specimens. Localities in England and southern Africa are shown in Figure 1. Erroneous spellings for some of the localities in southern Africa are given in parentheses.</p></caption><table><tbody><tr><th rowspan="1" colspan="1"><bold>Taxon</bold></th><th rowspan="1" colspan="1"><bold>Specimen</bold></th><th rowspan="1" colspan="1"><bold>Locality</bold></th><th rowspan="1" colspan="1"><bold>Brief Description</bold></th></tr><tr><td rowspan="1" colspan="1"><italic><tp:taxon-name>Abrictosaurus consors</tp:taxon-name></italic></td><td rowspan="1" colspan="1">*NHMUK RU B54</td><td rowspan="1" colspan="1">Nosi (“Noosi“)</td><td rowspan="1" colspan="1">Skull and partial skeleton</td></tr><tr><td rowspan="1" colspan="1"/><td rowspan="1" colspan="1">NHMUK no number</td><td rowspan="1" colspan="1">“ “</td><td rowspan="1" colspan="1">Partial fragmentary skeleton</td></tr><tr><td rowspan="1" colspan="1"><italic><tp:taxon-name>Echinodon becklesii</tp:taxon-name></italic></td><td rowspan="1" colspan="1">*NHMUK 48209, 48210</td><td rowspan="1" colspan="1">Mammal Pit</td><td rowspan="1" colspan="1">Partial skull (lectotypes)</td></tr><tr><td rowspan="1" colspan="1"/><td rowspan="1" colspan="1">*NHMUK 48211</td><td rowspan="1" colspan="1">“ “</td><td rowspan="1" colspan="1">Right maxilla</td></tr><tr><td rowspan="1" colspan="1"/><td rowspan="1" colspan="1">*NHMUK 48212</td><td rowspan="1" colspan="1">“ “</td><td rowspan="1" colspan="1">Right maxilla</td></tr><tr><td rowspan="1" colspan="1"/><td rowspan="1" colspan="1">*NHMUK 48213</td><td rowspan="1" colspan="1">“ “</td><td rowspan="1" colspan="1">Left dentary</td></tr><tr><td rowspan="1" colspan="1"/><td rowspan="1" colspan="1">*NHMUK 48214</td><td rowspan="1" colspan="1">“ “</td><td rowspan="1" colspan="1">Right edentulous dentary</td></tr><tr><td rowspan="1" colspan="1"/><td rowspan="1" colspan="1">*NHMUK 48215a</td><td rowspan="1" colspan="1">“ “</td><td rowspan="1" colspan="1">Right dentary</td></tr><tr><td rowspan="1" colspan="1"/><td rowspan="1" colspan="1">*NHMUK 48215b</td><td rowspan="1" colspan="1">“ “</td><td rowspan="1" colspan="1">Left dentary</td></tr><tr><td rowspan="1" colspan="1"/><td rowspan="1" colspan="1">NHMUK 48229</td><td rowspan="1" colspan="1">“ “</td><td rowspan="1" colspan="1">Jaw fragment</td></tr><tr><td rowspan="1" colspan="1"/><td rowspan="1" colspan="1">NHMUK 40723</td><td rowspan="1" colspan="1">“ “</td><td rowspan="1" colspan="1">Dentary fragment</td></tr><tr><td rowspan="1" colspan="1"/><td rowspan="1" colspan="1">DORCM GS 1164-5, 1167, 1171</td><td rowspan="1" colspan="1">Lovell’s Quarry</td><td rowspan="1" colspan="1">Isolated teeth</td></tr><tr><td rowspan="1" colspan="1"/><td rowspan="1" colspan="1">DORCM GS 1194, 1212-6, 1222-3</td><td rowspan="1" colspan="1">Sunnydown Farm</td><td rowspan="1" colspan="1">Isolated teeth</td></tr><tr><td rowspan="1" colspan="1"><italic><tp:taxon-name>Fruitadens haagarorum</tp:taxon-name></italic></td><td rowspan="1" colspan="1">*LACM 115747</td><td rowspan="1" colspan="1">Fruita Paleontological Area</td><td rowspan="1" colspan="1">Partial jaws and postcranial skeleton</td></tr><tr><td rowspan="1" colspan="1"/><td rowspan="1" colspan="1">LACM 115727</td><td rowspan="1" colspan="1">“ “</td><td rowspan="1" colspan="1">Partial postcranial skeleton</td></tr><tr><td rowspan="1" colspan="1"/><td rowspan="1" colspan="1">LACM 120478</td><td rowspan="1" colspan="1">“ “</td><td rowspan="1" colspan="1">Partial fore- and hind limbs of a subadult</td></tr><tr><td rowspan="1" colspan="1"/><td rowspan="1" colspan="1">LACM 120602</td><td rowspan="1" colspan="1">“ “</td><td rowspan="1" colspan="1">Distal caudal vertebrae, distal limb bone</td></tr><tr><td rowspan="1" colspan="1"/><td rowspan="1" colspan="1">LACM 128258</td><td rowspan="1" colspan="1">“ “</td><td rowspan="1" colspan="1">Premaxilla, maxilla, dentaries and vertebrae of a subadult</td></tr><tr><td rowspan="1" colspan="1"/><td rowspan="1" colspan="1">LACM 128303</td><td rowspan="1" colspan="1">“ “</td><td rowspan="1" colspan="1">Partial left dentary</td></tr><tr><td rowspan="1" colspan="1"><italic><tp:taxon-name>Heterodontosaurus tucki</tp:taxon-name></italic></td><td rowspan="1" colspan="1">*SAM-PK-K337</td><td rowspan="1" colspan="1">Tyinindini (“Tyindini“); </td><td rowspan="1" colspan="1">Adult skull and partial skeleton</td></tr><tr><td rowspan="1" colspan="1"/><td rowspan="1" colspan="1">SAM-PK-K1332</td><td rowspan="1" colspan="1">Voisana</td><td rowspan="1" colspan="1">Adult skull and nearly complete skeleton</td></tr><tr><td rowspan="1" colspan="1"/><td rowspan="1" colspan="1">SAM-PK-K10487</td><td rowspan="1" colspan="1">“ “</td><td rowspan="1" colspan="1">Anterior portion of juvenile skull</td></tr><tr><td rowspan="1" colspan="1"/><td rowspan="1" colspan="1">SAM-PK-K1334</td><td rowspan="1" colspan="1">“ “</td><td rowspan="1" colspan="1">Partial left maxilla</td></tr><tr><td rowspan="1" colspan="1"/><td rowspan="1" colspan="1">SAM-PK-K1326</td><td rowspan="1" colspan="1">“ “</td><td rowspan="1" colspan="1">Partial maxilla</td></tr><tr><td rowspan="1" colspan="1"/><td rowspan="1" colspan="1">SAM-PK-K1328</td><td rowspan="1" colspan="1">southern Africa</td><td rowspan="1" colspan="1">Vertebrae, partial pelvic girdle and parts of forelimb and hind limb; </td></tr><tr><td rowspan="1" colspan="1"/><td rowspan="1" colspan="1">NM QR 1788</td><td rowspan="1" colspan="1">Tushielaw</td><td rowspan="1" colspan="1">Fragmentary snout from an adult</td></tr><tr><td rowspan="1" colspan="1"/><td rowspan="1" colspan="1">AMNH 24000</td><td rowspan="1" colspan="1">southern Africa</td><td rowspan="1" colspan="1">Posterior portion of juvenile skull</td></tr><tr><td rowspan="1" colspan="1"/><td rowspan="1" colspan="1"/><td rowspan="1" colspan="1"/><td rowspan="1" colspan="1"/></tr><tr><td rowspan="1" colspan="1"><italic><tp:taxon-name>Lycorhinus angustidens</tp:taxon-name></italic></td><td rowspan="1" colspan="1">*SAM-PK-K3606</td><td rowspan="1" colspan="1">Paballong</td><td rowspan="1" colspan="1">Partial left dentary (now a natural mold)</td></tr><tr><td rowspan="1" colspan="1"/><td rowspan="1" colspan="1">*UCRC PVC10</td><td rowspan="1" colspan="1"><italic>—</italic></td><td rowspan="1" colspan="1">Silicone cast from natural mold of holotypic specimen</td></tr><tr><td rowspan="1" colspan="1"/><td rowspan="1" colspan="1">NHMUK RU A100</td><td rowspan="1" colspan="1">Paballong</td><td rowspan="1" colspan="1">Partial disarticulated skull</td></tr><tr><td rowspan="1" colspan="1"/><td rowspan="1" colspan="1">BP/1/4244</td><td rowspan="1" colspan="1">Buck Camp</td><td rowspan="1" colspan="1">Maxilla</td></tr><tr><td rowspan="1" colspan="1"/><td rowspan="1" colspan="1">BP/1/5253</td><td rowspan="1" colspan="1">Bamboeskloof Farm</td><td rowspan="1" colspan="1">Maxilla</td></tr><tr><td rowspan="1" colspan="1"><italic><tp:taxon-name>Manidens condorensis</tp:taxon-name></italic></td><td rowspan="1" colspan="1">MPEF-PV 3211</td><td rowspan="1" colspan="1">Queso Rallado</td><td rowspan="1" colspan="1">Partial disarticulated skull and skeleton lacking limbs</td></tr><tr><td rowspan="1" colspan="1"/><td rowspan="1" colspan="1">MPEF-PV 1718, 1719, 1786, 3810, 3811; </td><td rowspan="1" colspan="1">“ “</td><td rowspan="1" colspan="1">Isolated teeth</td></tr><tr><td rowspan="1" colspan="1"><italic><tp:taxon-name>Pegomastax africanus</tp:taxon-name></italic> gen. n. sp. n.</td><td rowspan="1" colspan="1">SAM-PK-K10488</td><td rowspan="1" colspan="1">Voisana</td><td rowspan="1" colspan="1">Postorbital, right and left dentaries, and predentary</td></tr><tr><td rowspan="1" colspan="1"><italic><tp:taxon-name>Pisanosaurus mertii</tp:taxon-name></italic></td><td rowspan="1" colspan="1">*PVL 2577</td><td rowspan="1" colspan="1">Agua de Las Catas</td><td rowspan="1" colspan="1">Right maxilla and dentary, a few vertebrae, an impression of the central portion of the right pelvic girdle, and partial right hind limb</td></tr><tr><td rowspan="1" colspan="1"><italic><tp:taxon-name>Tianyulong confuciusi</tp:taxon-name></italic></td><td rowspan="1" colspan="1">*STMN 26-3</td><td rowspan="1" colspan="1">Liaoning</td><td rowspan="1" colspan="1">Partial articulated skeleton with skull</td></tr><tr><td rowspan="1" colspan="1"/><td rowspan="1" colspan="1">IVPP V17090</td><td rowspan="1" colspan="1">“ “</td><td rowspan="1" colspan="1">Partial articulated skeleton with skull</td></tr></tbody></table></table-wrap><table-wrap id="T2" position="float" orientation="portrait"><label>Table 2.</label><caption><p>Published taxonomic opinion regarding heterodontosaurids from southern Africa. Authors included in the table have made specific taxonomic inferences on the basis of available material.</p></caption><table><tbody><tr><th rowspan="1" colspan="1"><bold>Author(s)</bold></th><th rowspan="1" colspan="1"><bold>Taxonomy</bold></th></tr><tr><td rowspan="1" colspan="1"><xref ref-type="bibr" rid="B129">Thulborn (1970</xref>, <xref ref-type="bibr" rid="B130">1974</xref>)</td><td rowspan="1" colspan="1"><italic><tp:taxon-name>Lycorhinus</tp:taxon-name></italic> (= <italic><tp:taxon-name>Heterodontosaurus</tp:taxon-name></italic>); <italic><tp:taxon-name>Lycorhinus angustidens</tp:taxon-name></italic> (includes NHMUK RU A100); <italic><tp:taxon-name>Lycorhinus consors</tp:taxon-name></italic>; <italic><tp:taxon-name>Lycorhinus tucki</tp:taxon-name></italic></td></tr><tr><td rowspan="1" colspan="1"><xref ref-type="bibr" rid="B29">Charig and Crompton (1974)</xref></td><td rowspan="1" colspan="1">“<italic><tp:taxon-name>Lycorhinus angustidens</tp:taxon-name></italic>”; BMNH A100 (indeterminate); <italic><tp:taxon-name>Heterodontosaurus tucki</tp:taxon-name></italic></td></tr><tr><td rowspan="1" colspan="1"><xref ref-type="bibr" rid="B59">Hopson (1975)</xref></td><td rowspan="1" colspan="1"><italic><tp:taxon-name>Lycorhinus angustidens; Abrictosaurus consors</tp:taxon-name></italic> (includes NHMUK RU A100)<italic>; Heterodontosaurus tucki</italic></td></tr><tr><td rowspan="1" colspan="1"><xref ref-type="bibr" rid="B50">Gow (1990)</xref></td><td rowspan="1" colspan="1"><italic><tp:taxon-name>Lycorhinus angustidens</tp:taxon-name></italic>; (= <italic><tp:taxon-name>Lanasaurus scalpridens</tp:taxon-name></italic>; includes NHMUK RU A100)</td></tr><tr><td rowspan="1" colspan="1"><xref ref-type="bibr" rid="B85">Norman et al. (2011)</xref></td><td rowspan="1" colspan="1"><italic><tp:taxon-name>Lycorhinus angustidens</tp:taxon-name></italic>; <italic><tp:taxon-name>Abrictosaurus consors</tp:taxon-name></italic>; <italic><tp:taxon-name>Lanasaurus scalpridens</tp:taxon-name></italic> (includes NHMUK RU A100)<italic>; Heterodontosaurus tucki</italic></td></tr><tr><td rowspan="1" colspan="1">this paper</td><td rowspan="1" colspan="1"><italic><tp:taxon-name>Lycorhinus angustidens</tp:taxon-name></italic>; (= <italic><tp:taxon-name>Lanasaurus scalpridens</tp:taxon-name></italic>; includes NHMUK RU A100); <italic><tp:taxon-name>Abrictosaurus consors</tp:taxon-name></italic>; <italic><tp:taxon-name>Heterodontosaurus tucki</tp:taxon-name></italic>; <italic><tp:taxon-name>Pegomastax africanus</tp:taxon-name></italic> gen n. sp. n.</td></tr></tbody></table></table-wrap><table-wrap id="T3" position="float" orientation="portrait"><label>Table 3.</label><caption><p>Skull, axial, and long bone lengths (mm, above) and proportions (%, below) in the best known heterodontosaurids. Measurements average long bone lengths when both sides are available. Parentheses indicate estimated length or proportion.</p></caption><table><tbody><tr><th rowspan="1" colspan="2"/><th rowspan="1" colspan="1">STMN 26-3<italic><tp:taxon-name>Tianyulong</tp:taxon-name></italic></th><th rowspan="1" colspan="1"><italic><tp:taxon-name>Tianyulong</tp:taxon-name></italic> IVPP V17090</th><th rowspan="1" colspan="1">LACM 120478<italic><tp:taxon-name>Fruitadens</tp:taxon-name></italic></th><th rowspan="1" colspan="1">LACM 115747<italic><tp:taxon-name>Fruitadens</tp:taxon-name></italic></th><th rowspan="1" colspan="1">NHMUK 48215<italic><tp:taxon-name>Echinodon</tp:taxon-name></italic></th><th rowspan="1" colspan="1">Kayenta taxon; MCZ9092</th><th rowspan="1" colspan="1">NHMUK RU A100<italic><tp:taxon-name>Lycorhinus</tp:taxon-name></italic></th><th rowspan="1" colspan="1">MPEF-PV 3211<italic><tp:taxon-name>Manidens</tp:taxon-name></italic></th><th rowspan="1" colspan="1">SAM-PK-K10488<italic><tp:taxon-name>Pegomastax</tp:taxon-name></italic></th><th rowspan="1" colspan="1">NHMUK RU B54<italic><tp:taxon-name>Abrictosaurus</tp:taxon-name></italic></th><th rowspan="1" colspan="1"><italic><tp:taxon-name>Heterodontosaurus</tp:taxon-name></italic>; SAM-PK-K1332</th></tr><tr><td rowspan="10" colspan="1">Length; (mm)</td><td rowspan="1" colspan="1">Skull<sup>1</sup></td><td rowspan="1" colspan="1">(67)</td><td rowspan="1" colspan="1">65</td><td rowspan="1" colspan="1">(60)<sup>6</sup></td><td rowspan="1" colspan="1">(75)<sup>8</sup></td><td rowspan="1" colspan="1">(62)<sup>9</sup></td><td rowspan="1" colspan="1">(53)<sup>9</sup></td><td rowspan="1" colspan="1">(145)<sup>9</sup></td><td rowspan="1" colspan="1">(71)<sup>9</sup></td><td rowspan="1" colspan="1">(73)<sup>9</sup></td><td rowspan="1" colspan="1">(82)</td><td rowspan="1" colspan="1">115<sup>10</sup></td></tr><tr><td rowspan="1" colspan="1">Humerus</td><td rowspan="1" colspan="1">33</td><td rowspan="1" colspan="1">(27)</td><td rowspan="1" colspan="1">37</td><td rowspan="1" colspan="1">(46)<sup>8</sup></td><td rowspan="1" colspan="1"/><td rowspan="1" colspan="1">—</td><td rowspan="1" colspan="1"/><td rowspan="1" colspan="1">—</td><td rowspan="1" colspan="1">—</td><td rowspan="1" colspan="1">50</td><td rowspan="1" colspan="1">83</td></tr><tr><td rowspan="1" colspan="1">Radius</td><td rowspan="1" colspan="1">—</td><td rowspan="1" colspan="1">17</td><td rowspan="1" colspan="1">—</td><td rowspan="1" colspan="1">—</td><td rowspan="1" colspan="1"/><td rowspan="1" colspan="1">—</td><td rowspan="1" colspan="1"/><td rowspan="1" colspan="1">—</td><td rowspan="1" colspan="1">—</td><td rowspan="1" colspan="1">(36)</td><td rowspan="1" colspan="1">58</td></tr><tr><td rowspan="1" colspan="1">Metacarpal 3</td><td rowspan="1" colspan="1">—</td><td rowspan="1" colspan="1">5</td><td rowspan="1" colspan="1">—</td><td rowspan="1" colspan="1">—</td><td rowspan="1" colspan="1"/><td rowspan="1" colspan="1">—</td><td rowspan="1" colspan="1"/><td rowspan="1" colspan="1">—</td><td rowspan="1" colspan="1">—</td><td rowspan="1" colspan="1">15</td><td rowspan="1" colspan="1">22</td></tr><tr><td rowspan="1" colspan="1">Femur</td><td rowspan="1" colspan="1">(54)<sup>5</sup></td><td rowspan="1" colspan="1">51</td><td rowspan="1" colspan="1">(62)<sup>7</sup></td><td rowspan="1" colspan="1">(78)<sup>8</sup></td><td rowspan="1" colspan="1"/><td rowspan="1" colspan="1">—</td><td rowspan="1" colspan="1"/><td rowspan="1" colspan="1">—</td><td rowspan="1" colspan="1">—</td><td rowspan="1" colspan="1">78</td><td rowspan="1" colspan="1">112</td></tr><tr><td rowspan="1" colspan="1">Tibiotarsus</td><td rowspan="1" colspan="1">82</td><td rowspan="1" colspan="1">73</td><td rowspan="1" colspan="1">74</td><td rowspan="1" colspan="1">(93)<sup>8</sup></td><td rowspan="1" colspan="1"/><td rowspan="1" colspan="1">—</td><td rowspan="1" colspan="1"/><td rowspan="1" colspan="1">—</td><td rowspan="1" colspan="1">—</td><td rowspan="1" colspan="1">100</td><td rowspan="1" colspan="1">145</td></tr><tr><td rowspan="1" colspan="1">Metatarsal 3</td><td rowspan="1" colspan="1">(44)</td><td rowspan="1" colspan="1">(43)</td><td rowspan="1" colspan="1">—</td><td rowspan="1" colspan="1">—</td><td rowspan="1" colspan="1"/><td rowspan="1" colspan="1">—</td><td rowspan="1" colspan="1"/><td rowspan="1" colspan="1">—</td><td rowspan="1" colspan="1">—</td><td rowspan="1" colspan="1">53</td><td rowspan="1" colspan="1">68</td></tr><tr><td rowspan="1" colspan="1">Body length<sup>2</sup></td><td rowspan="1" colspan="1">(450)</td><td rowspan="1" colspan="1">—</td><td rowspan="1" colspan="1">—</td><td rowspan="1" colspan="1">—</td><td rowspan="1" colspan="1"/><td rowspan="1" colspan="1">—</td><td rowspan="1" colspan="1"/><td rowspan="1" colspan="1">—</td><td rowspan="1" colspan="1">—</td><td rowspan="1" colspan="1">—</td><td rowspan="1" colspan="1">(1080)</td></tr><tr><td rowspan="1" colspan="1">Neck &amp; trunk (precaudal column)</td><td rowspan="1" colspan="1">(102)</td><td rowspan="1" colspan="1">—</td><td rowspan="1" colspan="1">—</td><td rowspan="1" colspan="1">—</td><td rowspan="1" colspan="1"/><td rowspan="1" colspan="1">—</td><td rowspan="1" colspan="1"/><td rowspan="1" colspan="1">—</td><td rowspan="1" colspan="1">—</td><td rowspan="1" colspan="1">—</td><td rowspan="1" colspan="1">(324)</td></tr><tr><td rowspan="1" colspan="1">Caudal column</td><td rowspan="1" colspan="1">(296)</td><td rowspan="1" colspan="1">—</td><td rowspan="1" colspan="1">—</td><td rowspan="1" colspan="1">—</td><td rowspan="1" colspan="1"/><td rowspan="1" colspan="1">—</td><td rowspan="1" colspan="1"/><td rowspan="1" colspan="1">—</td><td rowspan="1" colspan="1">—</td><td rowspan="1" colspan="1">—</td><td rowspan="1" colspan="1">(659)</td></tr><tr><td rowspan="5" colspan="1">Proportion; (%)</td><td rowspan="1" colspan="1">Skull/body length</td><td rowspan="1" colspan="1">(12)</td><td rowspan="1" colspan="1">—</td><td rowspan="1" colspan="1">—</td><td rowspan="1" colspan="1">—</td><td rowspan="1" colspan="1"/><td rowspan="1" colspan="1">—</td><td rowspan="1" colspan="1"/><td rowspan="1" colspan="1">—</td><td rowspan="1" colspan="1">—</td><td rowspan="1" colspan="1">—</td><td rowspan="1" colspan="1">(9)</td></tr><tr><td rowspan="1" colspan="1">Skull/femur</td><td rowspan="1" colspan="1">(125)</td><td rowspan="1" colspan="1">127</td><td rowspan="1" colspan="1">(97)</td><td rowspan="1" colspan="1">(97)</td><td rowspan="1" colspan="1"/><td rowspan="1" colspan="1">—</td><td rowspan="1" colspan="1"/><td rowspan="1" colspan="1">—</td><td rowspan="1" colspan="1">—</td><td rowspan="1" colspan="1">(105)</td><td rowspan="1" colspan="1">103</td></tr><tr><td rowspan="1" colspan="1">Precaudal/body length</td><td rowspan="1" colspan="1">(30)</td><td rowspan="1" colspan="1">—</td><td rowspan="1" colspan="1">—</td><td rowspan="1" colspan="1">—</td><td rowspan="1" colspan="1"/><td rowspan="1" colspan="1">—</td><td rowspan="1" colspan="1"/><td rowspan="1" colspan="1">—</td><td rowspan="1" colspan="1">—</td><td rowspan="1" colspan="1">—</td><td rowspan="1" colspan="1">(23)</td></tr><tr><td rowspan="1" colspan="1">Caudal/body length</td><td rowspan="1" colspan="1">(65)</td><td rowspan="1" colspan="1">—</td><td rowspan="1" colspan="1">—</td><td rowspan="1" colspan="1">—</td><td rowspan="1" colspan="1"/><td rowspan="1" colspan="1">—</td><td rowspan="1" colspan="1"/><td rowspan="1" colspan="1">—</td><td rowspan="1" colspan="1">—</td><td rowspan="1" colspan="1">—</td><td rowspan="1" colspan="1">(61)</td></tr><tr><td rowspan="1" colspan="1">Humerus/forelimb<sup>3</sup></td><td rowspan="1" colspan="1">—</td><td rowspan="1" colspan="1">53</td><td rowspan="1" colspan="1">—</td><td rowspan="1" colspan="1">—</td><td rowspan="1" colspan="1"/><td rowspan="1" colspan="1">—</td><td rowspan="1" colspan="1"/><td rowspan="1" colspan="1">—</td><td rowspan="1" colspan="1">—</td><td rowspan="1" colspan="1">(50)</td><td rowspan="1" colspan="1">51</td></tr><tr><td rowspan="8" colspan="1">Proportion; (%)</td><td rowspan="1" colspan="1">Radius/forelimb</td><td rowspan="1" colspan="1">—</td><td rowspan="1" colspan="1">36</td><td rowspan="1" colspan="1">—</td><td rowspan="1" colspan="1">—</td><td rowspan="1" colspan="1"/><td rowspan="1" colspan="1">—</td><td rowspan="1" colspan="1"/><td rowspan="1" colspan="1">—</td><td rowspan="1" colspan="1">—</td><td rowspan="1" colspan="1">(36)</td><td rowspan="1" colspan="1">36</td></tr><tr><td rowspan="1" colspan="1">Metacarpal 3/forelimb</td><td rowspan="1" colspan="1">—</td><td rowspan="1" colspan="1">10</td><td rowspan="1" colspan="1">—</td><td rowspan="1" colspan="1">—</td><td rowspan="1" colspan="1"/><td rowspan="1" colspan="1">—</td><td rowspan="1" colspan="1"/><td rowspan="1" colspan="1">—</td><td rowspan="1" colspan="1">—</td><td rowspan="1" colspan="1">(15)</td><td rowspan="1" colspan="1">14</td></tr><tr><td rowspan="1" colspan="1">Tibiotarsus/femur</td><td rowspan="1" colspan="1">152</td><td rowspan="1" colspan="1">143</td><td rowspan="1" colspan="1">(119)</td><td rowspan="1" colspan="1">(119)</td><td rowspan="1" colspan="1"/><td rowspan="1" colspan="1">—</td><td rowspan="1" colspan="1"/><td rowspan="1" colspan="1">—</td><td rowspan="1" colspan="1">—</td><td rowspan="1" colspan="1">128</td><td rowspan="1" colspan="1">130</td></tr><tr><td rowspan="1" colspan="1">Femur/hind limb<sup>4</sup></td><td rowspan="1" colspan="1">30</td><td rowspan="1" colspan="1">31</td><td rowspan="1" colspan="1">—</td><td rowspan="1" colspan="1">—</td><td rowspan="1" colspan="1"/><td rowspan="1" colspan="1">—</td><td rowspan="1" colspan="1"/><td rowspan="1" colspan="1">—</td><td rowspan="1" colspan="1">—</td><td rowspan="1" colspan="1">34</td><td rowspan="1" colspan="1">35</td></tr><tr><td rowspan="1" colspan="1">Tibiotarsus/hind limb</td><td rowspan="1" colspan="1">46</td><td rowspan="1" colspan="1">44</td><td rowspan="1" colspan="1">—</td><td rowspan="1" colspan="1">—</td><td rowspan="1" colspan="1"/><td rowspan="1" colspan="1">—</td><td rowspan="1" colspan="1"/><td rowspan="1" colspan="1">—</td><td rowspan="1" colspan="1">—</td><td rowspan="1" colspan="1">43</td><td rowspan="1" colspan="1">45</td></tr><tr><td rowspan="1" colspan="1">Metatarsal 3/hind limb</td><td rowspan="1" colspan="1">24</td><td rowspan="1" colspan="1">26</td><td rowspan="1" colspan="1">—</td><td rowspan="1" colspan="1">—</td><td rowspan="1" colspan="1"/><td rowspan="1" colspan="1">—</td><td rowspan="1" colspan="1"/><td rowspan="1" colspan="1">—</td><td rowspan="1" colspan="1">—</td><td rowspan="1" colspan="1">23</td><td rowspan="1" colspan="1">21</td></tr><tr><td rowspan="1" colspan="1">Humerus/femur</td><td rowspan="1" colspan="1">61</td><td rowspan="1" colspan="1">53</td><td rowspan="1" colspan="1">(60)</td><td rowspan="1" colspan="1">(60)</td><td rowspan="1" colspan="1"/><td rowspan="1" colspan="1">—</td><td rowspan="1" colspan="1"/><td rowspan="1" colspan="1">—</td><td rowspan="1" colspan="1">—</td><td rowspan="1" colspan="1">64</td><td rowspan="1" colspan="1">74</td></tr><tr><td rowspan="1" colspan="1">Forelimb/hind limb</td><td rowspan="1" colspan="1">—</td><td rowspan="1" colspan="1">29</td><td rowspan="1" colspan="1">—</td><td rowspan="1" colspan="1">—</td><td rowspan="1" colspan="1"/><td rowspan="1" colspan="1">—</td><td rowspan="1" colspan="1"/><td rowspan="1" colspan="1">—</td><td rowspan="1" colspan="1">—</td><td rowspan="1" colspan="1">(44)</td><td rowspan="1" colspan="1">50</td></tr></tbody></table><table-wrap-foot><fn><p><sup>1</sup>Skull length is measured or estimated from the tip of the premaxilla to the posterior edge of the squamosal.; <sup>2</sup>Body length is composed of three successive lengths: functional skull length (measured from the premaxilla to the occipital condyle) + precaudal column length (as measured with natural curves) + caudal column.; <sup>3</sup>Forelimb length equals the sum of humerus + radius + metacarpal 3.; <sup>4</sup>Hind limb length equals the sum of femur + tibia + metatarsal 4.; <sup>5</sup>The reported length of the left femur (51 mm) is more reliable than the considerably shorter length estimate (40 mm) for the incomplete right femur (<xref ref-type="bibr" rid="B144">Zheng et al. 2009</xref>). The left femur, in addition, is missing the proximal portion of the head (<xref ref-type="bibr" rid="B144">Zheng et al. 2009</xref>; Supplemental Information), and so the length estimate used here is 54 mm.; <sup>6</sup>Based on the dentary of a subadult specimen (LACM 128258) with a length of approximately 24 mm (<xref ref-type="bibr" rid="B21">Butler et al. 2010</xref>: fig. 2d). The dentary is missing its anteriormost end and the coronoid process, which when restored yields a total length estimate of approximately 27 mm. The dentary in <italic><tp:taxon-name>Heterodontosaurus</tp:taxon-name></italic> is approximately 45% of total skull length, which suggests approximately 60 mm for total skull length in subadult <italic><tp:taxon-name>Fruitadens</tp:taxon-name></italic>.; <sup>7</sup>Femur length was estimated by adding the preserved portion (42.2 mm; <xref ref-type="bibr" rid="B21">Butler et al. 2010</xref>: fig. 2j) to an estimate of the missing portion of the shaft proximal to the fourth trochanter, based on the femora of <italic><tp:taxon-name>Heterodontosaurus</tp:taxon-name></italic> (Santa Luca 1984: fig. 18B) and <italic><tp:taxon-name>Abrictosaurus</tp:taxon-name></italic> (NHMUK RU B54). The preserved portion of the femur in LACM 120478 is estimated to be 68% of femur length.; <sup>8</sup>Skull and long bone estimated measurements for adult <italic><tp:taxon-name>Fruitadens</tp:taxon-name></italic> are based on two overlapping tibial dimensions (transverse width of proximal and distal ends, 79% and 81% of the adult), which suggest the subadult (LACM 120478) is approximately 80% the size of the adult (LACM 115747). All adult estimated measurements are scaled up accordingly from the subadult specimen, as there are no complete long bones known in adult material (LACM 115727, 115747).; <sup>9</sup>Skull length estimated from dentary length (<italic><tp:taxon-name>Echinodon</tp:taxon-name></italic>, 28 mm; Kayenta taxon, ~24 mm; <italic><tp:taxon-name>Lycorhinus</tp:taxon-name></italic>, 65 mm; <italic><tp:taxon-name>Manidens</tp:taxon-name></italic>, ~32 mm; <italic><tp:taxon-name>Pegomastax</tp:taxon-name></italic>, ~33 mm), assuming that dentary length (dentary anterior extremity to tip of coronoid process) is approximately 45% of total skull length (tip of the premaxilla to the posterior edge of the squamosal) as in <italic><tp:taxon-name>Heterodontosaurus</tp:taxon-name></italic>.; <sup>10</sup>The jaws of a large heterodontosaurid, tentatively referred to <italic><tp:taxon-name>Heterodontosaurus tucki</tp:taxon-name></italic> (NM QR 1788; <xref ref-type="bibr" rid="B98">Porro et al. 2011</xref>), are approximately 175% the size of SAM-PK- K1332, resulting in an estimated skull length of approximately 200 mm (the skull length estimate of 166 mm by Porro et al. 2010 is for a different measure of skull length).</p></fn></table-wrap-foot></table-wrap><fig id="F1" position="float" orientation="portrait"><label>Figure 1.</label><caption><p>Heterodontosaurid localities. <bold>A</bold> Locality (red dot) for <italic><tp:taxon-name>Echinodon becklesii</tp:taxon-name></italic> on the southern coast of England <bold>B</bold> Heterodontosaurid localities in South Africa and Lesotho. Locality(ies)/taxon identification: Nosi/<italic><tp:taxon-name>Abrictosaurus consors</tp:taxon-name></italic>; Mlamli, Tushielaw, Tyinindini/<italic><tp:taxon-name>Heterodontosaurus tucki</tp:taxon-name></italic>; Bamboeskloof Farm, Buck Camp, Paballong/<italic><tp:taxon-name>Lycorhinus angustidens</tp:taxon-name></italic>; Maboloka/<tp:taxon-name>Heterodontosauridae</tp:taxon-name> incertae sedis; Voyizane/ <italic><tp:taxon-name>Pegomastax africanus</tp:taxon-name></italic> gen. n. sp. n.</p></caption><graphic xmlns:xlink="http://www.w3.org/1999/xlink" xlink:href="ZooKeys-226-001-g001.jpg" position="float" orientation="portrait" xlink:type="simple"/></fig><fig id="F59" position="float" orientation="portrait"><label>Figure 59.</label><caption><p>Skull of <italic><tp:taxon-name>Heterodontosaurus tucki</tp:taxon-name></italic> from the Lower Jurassic Upper Elliot and Clarens formations of South Africa. New skull reconstruction in lateral view showing the dentition with intermediate wear (scleral ring not shown). Pink tone indicates wear facets. Abbreviations: <bold><italic>a</italic></bold> angular <bold><italic>aantfe</italic></bold> accessory antorbital fenestra <bold><italic>adf</italic></bold> anterior dentary foramen <bold><italic>adi</italic></bold> arched diastema <bold><italic>antfo</italic></bold> antorbital fossa <bold><italic>apd</italic></bold> articular surface for the predentary <bold><italic>apmf</italic></bold> anterior premaxillary foramen <bold><italic>asaf</italic></bold> anterior surangular foramen <bold><italic>be</italic></bold> buccal emargination <bold><italic>bo</italic></bold> basioccipital <bold><italic>bt</italic></bold> basal tubera <bold><italic>c</italic></bold> coronoid <bold><italic>d</italic></bold> dentary <bold><italic>d2</italic></bold>, <bold><italic>d11</italic></bold> dentary tooth 2, 11 <bold><italic>dbo</italic></bold> dentary boss <bold><italic>eantfe</italic></bold> external antorbital fenestra <bold><italic>emf</italic></bold> external mandibular fenestra <bold><italic>emfo</italic></bold> external mandibular fossa <bold><italic>en</italic></bold> external naris <bold><italic>f</italic></bold> frontal <bold><italic>iantfe</italic></bold> internal antorbital fenestra <bold><italic>j</italic></bold> jugal <bold><italic>jfl</italic></bold> jugal flange <bold><italic>jh</italic></bold> jugal horn <bold><italic>l</italic></bold> lacrimal <bold><italic>lrfo</italic></bold> lateral retroarticular fossa <bold><italic>m</italic></bold> maxilla <bold><italic>m1</italic></bold>, <bold><italic>11</italic></bold> maxillary tooth 1, 11 <bold><italic>n</italic></bold> nasal <bold><italic>nf</italic></bold> narial fossa <bold><italic>p</italic></bold> parietal <bold><italic>pap</italic></bold> palpebral <bold><italic>pd</italic></bold> predentary <bold><italic>pm</italic></bold> premaxilla <bold><italic>pm1</italic></bold>, <bold><italic>3</italic></bold> premaxillary tooth 1, 3 <bold><italic>pmfo</italic></bold> promaxillary fossa <bold><italic>po</italic></bold> postorbital <bold><italic>pof</italic></bold> postorbital fossa <bold><italic>popr</italic></bold> paroccipital process <bold><italic>prf</italic></bold> prefrontal <bold><italic>psaf</italic></bold> posterior surangular foramen <bold><italic>q</italic></bold> quadrate <bold><italic>qf</italic></bold> quadrate foramen <bold><italic>qj</italic></bold> quadratojugal <bold><italic>sa</italic></bold> surangular <bold><italic>sar</italic></bold> surangular ridge <bold><italic>sq</italic></bold> squamosal.</p></caption><graphic xmlns:xlink="http://www.w3.org/1999/xlink" xlink:href="ZooKeys-226-001-g059.jpg" position="float" orientation="portrait" xlink:type="simple"/></fig><fig id="F10" position="float" orientation="portrait"><label>Figure 10.</label><caption><p>Cheek tooth terminology. <bold>A</bold> Postcaniniform maxillary or dentary tooth in labial or lingual view, respectively. <bold>B</bold> Postcaniniform maxillary or dentary tooth in distal view. <bold>C</bold> Pair of worn postcaniniform maxillary or dentary teeth in proximal or distal view showing low-angle (left) and high-angle (right) wear facets (red line). The angle of incidence (dashed line) of each wear facet (red line) is measured away from the vertical axis of the crown. Abbreviations: <bold><italic>ad</italic></bold> apical denticle <bold><italic>cd</italic></bold> cingular denticle <bold><italic>cel</italic></bold> cingular ectoloph <bold><italic>ci</italic></bold> cingulum <bold><italic>dbd</italic></bold> distal basal denticle <bold><italic>dicf</italic></bold> distal intercingular fossa <bold><italic>dmri</italic></bold> distal marginal ridge <bold><italic>dpcf</italic></bold>  distal paracingular fossa <bold><italic>mbd</italic></bold> mesial basal denticle <bold><italic>mpcf</italic></bold> mesial paracingular fossa <bold><italic>ne</italic></bold> neck <bold><italic>pri</italic></bold> primary ridge <bold><italic>rt</italic></bold> root <bold><italic>sri</italic></bold> secondary ridge <bold><italic>wf</italic></bold> wear facet.</p></caption><graphic xmlns:xlink="http://www.w3.org/1999/xlink" xlink:href="ZooKeys-226-001-g010.jpg" position="float" orientation="portrait" xlink:type="simple"/></fig><table-wrap id="T8" position="float" orientation="portrait"><label>Table 8.</label><caption><p>Measurements (mm) of the pectoral girdle and forelimb bones of the holotypic skeleton of the South African heterodontosaurid <italic><tp:taxon-name>Heterodontosaurus tucki</tp:taxon-name></italic> (SAM-PK-K1332). Except for the bones of manual digit V, measurements are from Santa Luca (1984), with right and left sides averaged when both are available. Parentheses indicate estimated measurement.</p></caption><table><tbody><tr><th rowspan="1" colspan="1"><bold>Structure</bold></th><th rowspan="1" colspan="1"><bold>Measurement</bold></th><th rowspan="1" colspan="1"/></tr><tr><td rowspan="3" colspan="1">Scapula</td><td rowspan="1" colspan="1">Blade length</td><td rowspan="1" colspan="1">86</td></tr><tr><td rowspan="1" colspan="1">Blade, minimum width of neck</td><td rowspan="1" colspan="1">8</td></tr><tr><td rowspan="1" colspan="1">Blade, maximum width at distal end</td><td rowspan="1" colspan="1">22</td></tr><tr><td rowspan="5" colspan="1">Humerus</td><td rowspan="1" colspan="1">Length</td><td rowspan="1" colspan="1">83</td></tr><tr><td rowspan="1" colspan="1">Proximal end, maximum width</td><td rowspan="1" colspan="1">21</td></tr><tr><td rowspan="1" colspan="1">Deltopectoral crest length</td><td rowspan="1" colspan="1">35</td></tr><tr><td rowspan="1" colspan="1">Shaft, minimum diameter</td><td rowspan="1" colspan="1">7</td></tr><tr><td rowspan="1" colspan="1">Distal end, maximum width</td><td rowspan="1" colspan="1">19</td></tr><tr><td rowspan="2" colspan="1">Ulna</td><td rowspan="1" colspan="1">Length</td><td rowspan="1" colspan="1">68</td></tr><tr><td rowspan="1" colspan="1">Shaft, minimum diameter</td><td rowspan="1" colspan="1">4</td></tr><tr><td rowspan="2" colspan="1">Radius</td><td rowspan="1" colspan="1">Length</td><td rowspan="1" colspan="1">58</td></tr><tr><td rowspan="1" colspan="1">Shaft, minimum diameter</td><td rowspan="1" colspan="1">4</td></tr><tr><td rowspan="3" colspan="1">Manual digit I</td><td rowspan="1" colspan="1">Metacarpal 1 length</td><td rowspan="1" colspan="1">18</td></tr><tr><td rowspan="1" colspan="1">Phalanx I-1 length</td><td rowspan="1" colspan="1">17</td></tr><tr><td rowspan="1" colspan="1">Ungual I-2 length</td><td rowspan="1" colspan="1">17</td></tr><tr><td rowspan="4" colspan="1">Manual digit II</td><td rowspan="1" colspan="1">Metacarpal 2 length</td><td rowspan="1" colspan="1">23</td></tr><tr><td rowspan="1" colspan="1">Phalanx II-1 length</td><td rowspan="1" colspan="1">15</td></tr><tr><td rowspan="1" colspan="1">Phalanx II-2 length</td><td rowspan="1" colspan="1">17</td></tr><tr><td rowspan="1" colspan="1">Ungual II-3 length</td><td rowspan="1" colspan="1">18</td></tr><tr><td rowspan="5" colspan="1">Manual digit III</td><td rowspan="1" colspan="1">Metacarpal 3 length</td><td rowspan="1" colspan="1">22</td></tr><tr><td rowspan="1" colspan="1">Phalanx III-1 length</td><td rowspan="1" colspan="1">14</td></tr><tr><td rowspan="1" colspan="1">Phalanx III-2 length</td><td rowspan="1" colspan="1">12</td></tr><tr><td rowspan="1" colspan="1">Phalanx III-3 length</td><td rowspan="1" colspan="1">15</td></tr><tr><td rowspan="1" colspan="1">Ungual III-4 length</td><td rowspan="1" colspan="1">17</td></tr><tr><td rowspan="3" colspan="1">Manualdigit IV</td><td rowspan="1" colspan="1">Metacarpal 4 length</td><td rowspan="1" colspan="1">15</td></tr><tr><td rowspan="1" colspan="1">Phalanx IV-1 length</td><td rowspan="1" colspan="1">7</td></tr><tr><td rowspan="1" colspan="1">Phalanx IV-2 length</td><td rowspan="1" colspan="1">5</td></tr><tr><td rowspan="3" colspan="1">Manual digit V</td><td rowspan="1" colspan="1">Metacarpal 5 length</td><td rowspan="1" colspan="1">7</td></tr><tr><td rowspan="1" colspan="1">Phalanx V-1 length</td><td rowspan="1" colspan="1">6</td></tr><tr><td rowspan="1" colspan="1">Phalanx V-2 length</td><td rowspan="1" colspan="1">4</td></tr></tbody></table></table-wrap><fig id="F67" position="float" orientation="portrait"><label>Figure 67.</label><caption><p>Limbs of <italic><tp:taxon-name>Heterodontosaurus tucki</tp:taxon-name></italic> from the Lower Jurassic Upper Elliot and Clarens formations of South Africa. Reconstructions based on an adult skeleton (SAM-PK-K1332). Right forearm, carpus and manus (<bold>A</bold>), right distal tarsals and pes (<bold>B</bold>), and right carpus (<bold>C</bold>) in dorsal view. Abbreviations: <bold><italic>I-V</italic></bold> digits I-V <bold><italic>ce</italic></bold> centrale <bold><italic>dc1-5</italic></bold> distal carpals 1–5 <bold><italic>dt3</italic></bold>, <bold><italic>4</italic></bold> distal tarsal 3, 4 <bold><italic>fo</italic></bold> foramen <bold><italic>mc1</italic></bold>, <bold><italic>4</italic></bold>, <bold><italic>5</italic></bold> metacarpal 1, 4, 5 <bold><italic>mt1-4</italic></bold> metatarsals 1–4 <bold><italic>ol</italic></bold> olecranon <bold><italic>ph</italic></bold> phalanx <bold><italic>pi</italic></bold> pisiform <bold><italic>ra</italic></bold> radius <bold><italic>rae</italic></bold> radiale <bold><italic>ul</italic></bold> ulna <bold><italic>ule</italic></bold> ulnare <bold><italic>un</italic></bold> ungual.</p></caption><graphic xmlns:xlink="http://www.w3.org/1999/xlink" xlink:href="ZooKeys-226-001-g067.jpg" position="float" orientation="portrait" xlink:type="simple"/></fig><fig id="F65" position="float" orientation="portrait"><label>Figure 65.</label><caption><p>Forelimb of <italic><tp:taxon-name>Heterodontosaurus tucki</tp:taxon-name></italic> from the Lower Jurassic Upper Elliot and Clarens formations of South Africa. Antebrachium, carpus and manus of an adult skeleton (SAM-PK-K1332). Photograph (<bold>A</bold>) and line drawing (<bold>B</bold>) of the right radius, ulna, carpus and manus in dorsal view. Hatching indicates broken bone; dashed lines indicate estimated edges; tone indicates matrix. Scale bar equals 3 cm. Abbreviations: <bold><italic>I-IV</italic></bold> digits I-IV <bold><italic>ce</italic></bold> centrale <bold><italic>dc1</italic></bold>, <bold><italic>4</italic></bold> distal carpal 1, 4 <bold><italic>ded</italic></bold> dorsal extensor depression <bold><italic>dip</italic></bold> dorsal intercondylar process <bold><italic>he</italic></bold> heel <bold><italic>mc1</italic></bold>, <bold><italic>4</italic></bold> metacarpal 1, 4 <bold><italic>ol</italic></bold> olecranon <bold><italic>ph</italic></bold>, phalanx <bold><italic>pi</italic></bold> pisiform <bold><italic>ra</italic></bold> radius <bold><italic>rae</italic></bold> radiale <bold><italic>ul</italic></bold> ulna <bold><italic>ule</italic></bold> ulnare <bold><italic>un</italic></bold> ungual.</p></caption><graphic xmlns:xlink="http://www.w3.org/1999/xlink" xlink:href="ZooKeys-226-001-g065.jpg" position="float" orientation="portrait" xlink:type="simple"/></fig><fig id="F68" position="float" orientation="portrait"><label>Figure 68.</label><caption><p>Hip and posterior trunk of <italic><tp:taxon-name>Heterodontosaurus tucki</tp:taxon-name></italic> from the Lower Jurassic Upper Elliot and Clarens formations of South Africa. Hip and posterior trunk in an adult skeleton (SAM-PK-K1332). Photograph (<bold>A</bold>) and line drawing (<bold>B</bold>) of the left ilium and pubis and sacral vertebrae in left lateral view. Hatching indicates broken bone; dashed lines indicate estimated edges; tone indicates matrix. Scale bar equals 3 cm. Abbreviations: <bold><italic>ant</italic></bold> antitrochanter <bold><italic>CA</italic></bold> caudal vertebra <bold><italic>cat</italic></bold> coossified anterior trochanter <bold><italic>ch</italic></bold> chevron <bold><italic>D</italic></bold> dorsal vertebra <bold><italic>fe</italic></bold> femur <bold><italic>il</italic></bold> ilium <bold><italic>is</italic></bold> ischium <bold><italic>l</italic></bold> left <bold><italic>of</italic></bold> obturator foramen <bold><italic>ot</italic></bold> ossified tendon <bold><italic>poap</italic></bold> postacetabular process <bold><italic>pped</italic></bold> pubic peduncle <bold><italic>prap</italic></bold> preacetabular process <bold><italic>pu</italic></bold> pubis <bold><italic>r</italic></bold> rib <bold><italic>S</italic></bold> sacral vertebra <bold><italic>tp</italic></bold> transverse process.</p></caption><graphic xmlns:xlink="http://www.w3.org/1999/xlink" xlink:href="ZooKeys-226-001-g068.jpg" position="float" orientation="portrait" xlink:type="simple"/></fig><fig id="F70" position="float" orientation="portrait"><label>Figure 70.</label><caption><p>Hindlimb of <italic><tp:taxon-name>Heterodontosaurus tucki</tp:taxon-name></italic> from the Lower Jurassic Upper Elliot and Clarens formations of South Africa. Tibiotarsus in an adult skeleton (SAM-PK-K1328). Photograph (<bold>A</bold>) and line drawing (<bold>B</bold>) of the right tibiotarsus in anterior view. Hatching indicates broken bone; dashed lines indicate estimated edges; tone indicates matrix. Scale bar equals 5 cm. Abbreviations: <bold><italic>as</italic></bold> astragalus <bold><italic>asp</italic></bold> ascending process <bold><italic>at</italic></bold> anterior trochanter <bold><italic>ca</italic></bold> calcaneum <bold><italic>cc</italic></bold> cnemial crest <bold><italic>fi</italic></bold> fibula <bold><italic>ti</italic></bold> tibia.</p></caption><graphic xmlns:xlink="http://www.w3.org/1999/xlink" xlink:href="ZooKeys-226-001-g070.jpg" position="float" orientation="portrait" xlink:type="simple"/></fig></tp:treatment-sec><ref-list><ref id="B130"><mixed-citation xmlns:xlink="http://www.w3.org/1999/xlink" xlink:type="simple"><person-group><name name-style="western"><surname>Thulborn</surname><given-names>RA</given-names></name></person-group> (<year>1974</year>)<article-title> A new heterodontosaurid dinosaur (Reptilia: Ornithischia) from the Upper Triassic Red Beds of Lesotho.</article-title><source>Zoological Journal of the Linnean Society </source><volume>55</volume>: <fpage>151</fpage>-<lpage>175</lpage>. doi: <ext-link ext-link-type="uri" xlink:href="http://dx.doi.org/10.1111/j.1096-3642.1974.tb01591.x" xlink:type="simple">10.1111/j.1096-3642.1974.tb01591.x</ext-link></mixed-citation></ref><ref id="B85"><mixed-citation xmlns:xlink="http://www.w3.org/1999/xlink" xlink:type="simple"><person-group><name name-style="western"><surname>Norman</surname><given-names>DB</given-names></name><name name-style="western"><surname>Crompton</surname><given-names>AW</given-names></name><name name-style="western"><surname>Butler</surname><given-names>RJ</given-names></name><name name-style="western"><surname>Porro</surname><given-names>LB</given-names></name><name name-style="western"><surname>Charig</surname><given-names>AJ</given-names></name></person-group> (<year>2011</year>)<article-title> The Lower Jurassic ornithischian dinosaur <italic>Heterodontosaurus tucki</italic> Crompton and Charig 1962: cranial anatomy, functional morphology, taxonomy, and relationships.</article-title><source>Zoological Journal of the Linnean Society </source><volume>162</volume>: <fpage>182</fpage>-<lpage>279</lpage>.</mixed-citation></ref><ref id="B129"><mixed-citation xmlns:xlink="http://www.w3.org/1999/xlink" xlink:type="simple"><person-group><name name-style="western"><surname>Thulborn</surname><given-names>RA</given-names></name></person-group> (<year>1970</year>)<article-title> The systematic position of the Triassic ornithischian dinosaur <italic>Lycorhinus angustidens</italic>.</article-title><source>Zoological Journal of the Linnean Society </source><volume>49</volume>: <fpage>235</fpage>-<lpage>245</lpage>. doi: <ext-link ext-link-type="uri" xlink:href="http://dx.doi.org/10.1111/j.1096-3642.1970.tb00739.x" xlink:type="simple">10.1111/j.1096-3642.1970.tb00739.x</ext-link></mixed-citation></ref><ref id="B29"><mixed-citation xmlns:xlink="http://www.w3.org/1999/xlink" xlink:type="simple"><person-group><name name-style="western"><surname>Charig</surname><given-names>AJ</given-names></name><name name-style="western"><surname>Crompton</surname><given-names>AW</given-names></name></person-group> (<year>1974</year>)<article-title> The alleged synonymy of <italic>Lycorhinus</italic> and <italic>Heterodontosaurus</italic>.</article-title><source>Annals of the South African Museum </source><volume>64</volume>: <fpage>167</fpage>-<lpage>189</lpage>.</mixed-citation></ref><ref id="B59"><mixed-citation xmlns:xlink="http://www.w3.org/1999/xlink" xlink:type="simple"><person-group><name name-style="western"><surname>Hopson</surname><given-names>JA</given-names></name></person-group> (<year>1975</year>)<article-title> On the generic separation of the ornithischian <italic>Lycorhinus</italic> and <italic>Heterodontosaurus</italic> from the Stormberg Series (Upper Triassic) of South Africa.</article-title><source>South African Journal of Science </source><volume>71</volume>: <fpage>302</fpage>-<lpage>305</lpage>.</mixed-citation></ref><ref id="B50"><mixed-citation xmlns:xlink="http://www.w3.org/1999/xlink" xlink:type="simple"><person-group><name name-style="western"><surname>Gow</surname><given-names>CE</given-names></name></person-group> (<year>1990</year>)<article-title> A tooth-bearing maxilla referable to <italic>Lycorhinus angustidens</italic> Haughton, 1924 (Dinosauria, Ornithischia).</article-title><source>Annals of the South African Museum </source><volume>99</volume>: <fpage>367</fpage>-<lpage>380</lpage>.</mixed-citation></ref><ref id="B144"><mixed-citation xmlns:xlink="http://www.w3.org/1999/xlink" xlink:type="simple"><person-group><name name-style="western"><surname>Zheng</surname><given-names>XT</given-names></name><name name-style="western"><surname>You</surname><given-names>HL</given-names></name><name name-style="western"><surname>Xu</surname><given-names>X</given-names></name><name name-style="western"><surname>Dong</surname><given-names>ZM</given-names></name></person-group> (<year>2009</year>)<source> Early Cretaceous heterodontosaurid dinosaur with integumentary structures. Nature 458: 333–336. doi: <ext-link ext-link-type="uri" xlink:href="http://dx.doi.org/10.1038/nature07856" xlink:type="simple">10.1038/nature07856</ext-link></source></mixed-citation></ref><ref id="B21"><mixed-citation xmlns:xlink="http://www.w3.org/1999/xlink" xlink:type="simple"><person-group><name name-style="western"><surname>Butler</surname><given-names>RJ</given-names></name><name name-style="western"><surname>Galton</surname><given-names>PM</given-names></name><name name-style="western"><surname>Porro</surname><given-names>LB</given-names></name><name name-style="western"><surname>Chiappe</surname><given-names>LM</given-names></name><name name-style="western"><surname>Henderson DM et</surname><given-names>al.</given-names></name></person-group> (<year>2010</year>)<article-title> Lower limits of ornithischian dinosaur body size inferred from a new Upper Jurassic heterodontosaurid from North America.</article-title><source>Proceedings of the Royal Society B: Biological Sciences </source><volume>277</volume>: <fpage>375</fpage>-<lpage>381</lpage>. doi: <ext-link ext-link-type="uri" xlink:href="http://dx.doi.org/10.1098/rspb.2009.1494" xlink:type="simple">10.1098/rspb.2009.1494</ext-link></mixed-citation></ref><ref id="B98"><mixed-citation xmlns:xlink="http://www.w3.org/1999/xlink" xlink:type="simple"><person-group><name name-style="western"><surname>Porro</surname><given-names>LB</given-names></name><name name-style="western"><surname>Butler</surname><given-names>RJ</given-names></name><name name-style="western"><surname>Barrett</surname><given-names>PM</given-names></name><name name-style="western"><surname>Moore-Fay</surname><given-names>S</given-names></name><name name-style="western"><surname>Abel</surname><given-names>RL</given-names></name></person-group> (<year>2011</year>)<article-title> New heterodontosaurids specimens from the Lower Jurassic of southern Africa and the early ornithischian dinosaur radiation.</article-title><source>Earth and Environmental Transactions of the Royal Society of Edinburgh </source><volume>101</volume>: <fpage>351</fpage>-<lpage>366</lpage>. doi: <ext-link ext-link-type="uri" xlink:href="http://dx.doi.org/10.1017/S175569101102010X" xlink:type="simple">10.1017/S175569101102010X</ext-link></mixed-citation></ref><ref id="B45"><mixed-citation xmlns:xlink="http://www.w3.org/1999/xlink" xlink:type="simple"><person-group><name name-style="western"><surname>Galton</surname><given-names>PM</given-names></name></person-group> (<year>1986</year>)<article-title> Herbivorous adaptations of Late Triassic and Early Jurassic dinosaurs.</article-title> In: <person-group><name name-style="western"><surname>Padian</surname><given-names>K</given-names></name></person-group> (<role>Ed</role>). <issue-title>The Beginning of the Age of Dinosaurs.</issue-title><source>Faunal Change Across the Triassic-Jurassic Boundary. Cambridge University Press, London and New York</source>: <fpage>203</fpage>-<lpage>221</lpage>.</mixed-citation></ref><ref id="B124"><mixed-citation xmlns:xlink="http://www.w3.org/1999/xlink" xlink:type="simple"><person-group><name name-style="western"><surname>Smith</surname><given-names>JB</given-names></name></person-group> (<year>1997</year>)<article-title> Heterodontosauridae.</article-title> In: <person-group><name name-style="western"><surname>Currie</surname><given-names>PJ</given-names></name><name name-style="western"><surname>Padian</surname><given-names>K</given-names></name></person-group> (<role>Eds</role>). <issue-title>Encyclopedia of Dinosaurs.</issue-title><source>Academic Press, San Diego</source>: <fpage>317</fpage>-<lpage>320</lpage>.</mixed-citation></ref><ref id="B68"><mixed-citation xmlns:xlink="http://www.w3.org/1999/xlink" xlink:type="simple"><person-group><name name-style="western"><surname>Kitching</surname><given-names>JW</given-names></name><name name-style="western"><surname>Raath</surname><given-names>MA</given-names></name></person-group> (<year>1984</year>)<article-title> Fossils from the Elliot and Clarens Formations (Karoo Sequence) of the northeastern Cape, Orange Free State and Lesotho, and a suggested biozonation based on tetrapods.</article-title><source>Palaeontologia africana </source><volume>25</volume>: <fpage>111</fpage>-<lpage>125</lpage>.</mixed-citation></ref><ref id="B69"><mixed-citation xmlns:xlink="http://www.w3.org/1999/xlink" xlink:type="simple"><person-group><name name-style="western"><surname>Knoll</surname><given-names>F</given-names></name></person-group> (<year>2005</year>)<article-title> The tetrapod fauna of the Upper Elliot and Clarens formations in the main Karoo Basin (South Africa and Lesotho).</article-title><source>Bulletin de la Société géologique de France </source><volume>176</volume>: <fpage>81</fpage>-<lpage>91</lpage>. doi: <ext-link ext-link-type="uri" xlink:href="http://dx.doi.org/10.2113/176.1.81" xlink:type="simple">10.2113/176.1.81</ext-link></mixed-citation></ref><ref id="B51"><mixed-citation xmlns:xlink="http://www.w3.org/1999/xlink" xlink:type="simple"><person-group><name name-style="western"><surname>Gradstein</surname><given-names>FM</given-names></name><name name-style="western"><surname>Ogg</surname><given-names>JG</given-names></name></person-group> (<year>2009</year>)<article-title> The geologic time scale.</article-title> In: <person-group><name name-style="western"><surname>Hedges</surname><given-names>SB</given-names></name><name name-style="western"><surname>Kumar</surname><given-names>S</given-names></name></person-group> (<role>Eds</role>). <issue-title>, The Timetree of Life.</issue-title><source>Oxford University Press, Oxford</source>: <fpage>26</fpage>-<lpage>34</lpage>.</mixed-citation></ref><ref id="B106"><mixed-citation xmlns:xlink="http://www.w3.org/1999/xlink" xlink:type="simple"><person-group><name name-style="western"><surname>Santa Luca</surname><given-names>AP</given-names></name><name name-style="western"><surname>Crompton</surname><given-names>AW</given-names></name><name name-style="western"><surname>Charig</surname><given-names>AJ</given-names></name></person-group> (<year>1976</year>)<article-title> A complete skeleton of the Late Triassic ornithischian <italic>Heterodontosaurus tucki</italic>.</article-title><source>Nature </source><volume>264</volume>: <fpage>324</fpage>-<lpage>328</lpage>.</mixed-citation></ref><ref id="B105"><mixed-citation xmlns:xlink="http://www.w3.org/1999/xlink" xlink:type="simple"><person-group><name name-style="western"><surname>Santa Luca</surname><given-names>AP</given-names></name></person-group> (<year>1980</year>)<source> The postcranial skeleton of <italic>Heterodontosaurus tucki</italic> (Reptilia, Ornithischia) from the Stormberg of South Africa. Annals of the South African Museum 79:  159–211. </source>doi: <ext-link ext-link-type="uri" xlink:href="http://dx.doi.org/10.1038/264324a0" xlink:type="simple">10.1038/264324a0</ext-link></mixed-citation></ref><ref id="B15"><mixed-citation xmlns:xlink="http://www.w3.org/1999/xlink" xlink:type="simple"><person-group><name name-style="western"><surname>Broom</surname><given-names>R</given-names></name></person-group> (<year>1911</year>)<article-title> On the dinosaurs of the Stormberg, South Africa.</article-title><source>Annals of the South African Museum </source><volume>7</volume>: <fpage>291</fpage>-<lpage>307</lpage>.</mixed-citation></ref><ref id="B132"><mixed-citation xmlns:xlink="http://www.w3.org/1999/xlink" xlink:type="simple"><person-group><name name-style="western"><surname>Weishampel</surname><given-names>DB</given-names></name></person-group> (<year>1984</year>)<article-title> Evolution of jaw mechanisms in ornithopod dinosaurs.</article-title><source>Advances in Anatomy and Cell Biology </source><volume>87</volume>: <fpage>1</fpage>-<lpage>109</lpage>. doi: <ext-link ext-link-type="uri" xlink:href="http://dx.doi.org/10.1007/978-3-642-69533-9_1" xlink:type="simple">10.1007/978-3-642-69533-9_1</ext-link></mixed-citation></ref><ref id="B131"><mixed-citation xmlns:xlink="http://www.w3.org/1999/xlink" xlink:type="simple"><person-group><name name-style="western"><surname>Thulborn</surname><given-names>RA</given-names></name></person-group> (<year>1978</year>)<article-title> Aestivation among ornithopod dinosaurs of the African Trias.</article-title><source>Lethaia </source><volume>11</volume>: <fpage>185</fpage>-<lpage>198</lpage>. doi: <ext-link ext-link-type="uri" xlink:href="http://dx.doi.org/10.1111/j.1502-3931.1978.tb01226.x" xlink:type="simple">10.1111/j.1502-3931.1978.tb01226.x</ext-link></mixed-citation></ref><ref id="B42"><mixed-citation xmlns:xlink="http://www.w3.org/1999/xlink" xlink:type="simple"><person-group><name name-style="western"><surname>Galton</surname><given-names>PM</given-names></name></person-group> (<year>1974a</year>)<article-title> The ornithischian dinosaur <italic>Hypsilophodon</italic> from the Wealden of the Isle of Wight.</article-title><source>Bulletin, British Museum (Natural History) Geology </source><volume>25</volume>: <fpage>1</fpage>-<lpage>152</lpage>.</mixed-citation></ref></ref-list></tp:taxon-treatment>
