# Supplementary material for: Taxonomy, morphology, masticatory function and phylogeny of heterodontosaurid dinosaurs
Source: Zookeys. 2012 Oct 3;(226):1–225. doi: 10.3897/zookeys.223.2840 (PMC3491919; doi:10.3897/zookeys.223.2840)
Supplement: XML Treatment for Lycorhinus angustidens [file zookeys.223.2840-treatment8.xml]

<!DOCTYPE tp:taxon-treatment
  PUBLIC "-//TaxonX//DTD Taxonomic Treatment Publishing DTD v0 20100105//EN" "tax-treatment-NSO.dtd">
<tp:taxon-treatment xmlns:tp="http://www.plazi.org/taxpub"><tp:treatment-meta><mixed-citation publication-type="journal"><person-group><name><surname>Sereno</surname><given-names>Paul C.</given-names></name></person-group><article-title>Taxonomy, morphology, masticatory function and phylogeny of heterodontosaurid dinosaurs</article-title><source>Zookeys</source><day>3</day><month>10</month><year>2012</year><volume>2012</volume><issue>226</issue><fpage>1</fpage><lpage>225</lpage><pub-id pub-id-type="doi">10.3897/zookeys.223.2840</pub-id></mixed-citation></tp:treatment-meta><tp:nomenclature><tp:taxon-name>
                            <tp:taxon-name-part taxon-name-part-type="genus">Lycorhinus</tp:taxon-name-part>
                            <tp:taxon-name-part taxon-name-part-type="species">angustidens</tp:taxon-name-part>
                        <object-id xmlns:xlink="http://www.w3.org/1999/xlink" xlink:type="simple">http://species-id.net/wiki/Lycorhinus_angustidens</object-id>
								</tp:taxon-name><tp:taxon-authority>Haughton, 1924</tp:taxon-authority><xref ref-type="fig" rid="F3">Figs 3</xref><xref ref-type="fig" rid="F73">73</xref><xref ref-type="fig" rid="F74"/><xref ref-type="fig" rid="F75"/><xref ref-type="fig" rid="F76"/><xref ref-type="fig" rid="F77"/><xref ref-type="fig" rid="F78"/><xref ref-type="fig" rid="F79"/><xref ref-type="fig" rid="F80">80</xref><xref ref-type="table" rid="T1">Tables 1</xref><xref ref-type="table" rid="T2"/><xref ref-type="table" rid="T3">3</xref><tp:nomenclature-citation-list><tp:nomenclature-citation><tp:taxon-name>Lycorhinus angustidens</tp:taxon-name><comment> Haughton, 1924 – <xref ref-type="bibr" rid="B129">Thulborn (1970</xref>, Figs 1–5); <xref ref-type="bibr" rid="B49">Gow (1975</xref>, 336, Figs 1, 2, pl. 1); <xref ref-type="bibr" rid="B59">Hopson (1975</xref>, Figs 1, 2, 3a, b, e); <xref ref-type="bibr" rid="B60">Hopson (1980</xref>, Figs 2, 3); <xref ref-type="bibr" rid="B132">Weishampel (1984</xref>, fig. 12a, b); <xref ref-type="bibr" rid="B50">Gow (1990</xref>, Figs 1–7); <xref ref-type="bibr" rid="B98">Porro et al. (2011</xref>, Figs 4-6); <xref ref-type="bibr" rid="B85">Norman et al. (2011</xref>, Figs 37B, 38, 39C)</comment></tp:nomenclature-citation><tp:nomenclature-citation><tp:taxon-name>= Lanasaurus scalpridens</tp:taxon-name><comment><xref ref-type="bibr" rid="B49">Gow 1975</xref></comment></tp:nomenclature-citation></tp:nomenclature-citation-list></tp:nomenclature><tp:treatment-sec sec-type="Holotype"><title>Holotype.</title><p>SAM-PK-K3606, left dentary with 11 teeth (preserved mostly as a natural mold; UCRC PVC10 was cast from the natural mold; <xref ref-type="fig" rid="F3">Fig. 3D</xref>)</p></tp:treatment-sec><tp:treatment-sec sec-type="Referred material"><title>Referred material.</title><p>NHMUK RU A100 (formerly BMNH A100), partial skull preserving the right premaxilla, right nasal, right maxilla, the posterior two-thirds of the right lower jaw, and the anterior third of the left lower jaw; BP/1/4244, left maxilla with 12 teeth (holotype <italic><tp:taxon-name>Lanasaurus scalpridens</tp:taxon-name></italic>); BP/1/5253, left maxilla with 15 teeth.</p></tp:treatment-sec><tp:treatment-sec sec-type="Type locality"><title>Type locality.</title><p>Paballong, near Mount Fletcher, Transkei (Herschel) District, Cape Province, South Africa; <named-content xmlns:xlink="http://www.w3.org/1999/xlink" content-type="dwc:verbatimCoordinates" xlink:type="simple">S30°26', E28°31'</named-content> (<xref ref-type="bibr" rid="B68">Kitching and Raath 1984</xref>) (<xref ref-type="fig" rid="F1">Fig. 1B</xref>).</p></tp:treatment-sec><tp:treatment-sec sec-type="Horizon"><title>Horizon.</title><p>Upper Elliot Formation; Lower Jurassic, Hettangian, ca. 200-196 Ma (<xref ref-type="bibr" rid="B129">Thulborn 1970</xref>; <xref ref-type="bibr" rid="B50">Gow 1990</xref>; <xref ref-type="bibr" rid="B69">Knoll 2005</xref>; <xref ref-type="bibr" rid="B51">Gradstein and Ogg 2009</xref>).</p></tp:treatment-sec><tp:treatment-sec sec-type="Revised diagnosis"><title>Revised diagnosis.</title><p>Heterodontosaurid ornithischian characterized by the following two autapomorphies: (1) prominent ridge on the distal crown margin running from the first denticle to the cingulum (labial aspect of maxillary crowns, lingual aspect of dentary crowns); (2) lingually curved maxillary and dentary tooth rows.</p></tp:treatment-sec><tp:treatment-sec sec-type="Description"><title>Description.</title><p>The validity of <italic><tp:taxon-name>Lycorhinus angustidens</tp:taxon-name></italic> and referral of an important partial skull (NHMUK RU A100; <xref ref-type="bibr" rid="B129">Thulborn 1970</xref>) have been at the center of debate between several authors (<xref ref-type="bibr" rid="B130">Thulborn 1974</xref>, <xref ref-type="bibr" rid="B29">Charig and Crompton 1974</xref>; <xref ref-type="bibr" rid="B59">Hopson 1975</xref>, <xref ref-type="bibr" rid="B49">Gow 1975</xref>, <xref ref-type="bibr" rid="B50">1990</xref>). In the course of this argument, the holotype of <italic><tp:taxon-name>Lycorhinus angustidens</tp:taxon-name></italic> has been described in detail (<xref ref-type="bibr" rid="B59">Hopson 1975</xref>; <xref ref-type="bibr" rid="B50">Gow 1990</xref>). The same cannot be said for the partially disarticulated skull of NHMUK RU A100. Several misidentifications in Thulborn’s original description have gone unnoticed. Proper referral of this specimen is critical, as the holotype for <italic><tp:taxon-name>Lycorhinus angustidens</tp:taxon-name></italic> is limited to a single dentary that now is preserved largely as an impression (<xref ref-type="bibr" rid="B59">Hopson 1975</xref>; <xref ref-type="bibr" rid="B50">Gow 1990</xref>; Fig 3). Here I describe the partial skull NHMUK RU A100 and later discuss the history and resolution of the taxonomy of <italic><tp:taxon-name>Lycorhinus</tp:taxon-name></italic> (see Discussion, Taxonomy of <italic><tp:taxon-name>Lycorhinus</tp:taxon-name></italic>).</p></tp:treatment-sec><tp:treatment-sec sec-type="Specimen map"><title>Specimen map.</title><p>The NHMUK RU A100 is preserved on a single block of matrix with bone exposed on both sides. In its current state of preparation, the block preserves the right premaxilla (medial view), right maxilla (lateral view), anterior end of the left lower jaw (medial view), and mid and posterior parts of the right lower jaw (partial medial and lateral views) (<xref ref-type="fig" rid="F73">Figs 73</xref>, <xref ref-type="fig" rid="F74">74</xref>). <xref ref-type="bibr" rid="B129">Thulborn (1970)</xref> misidentified a portion of the right maxilla as part of a nasal, the right lower jaw as a partial cranium, and the anterior end of the left lower jaw (medial view) as the end of the right lower jaw (lateral <!--PageBreak-->view) (<xref ref-type="fig" rid="F4">Fig. 4</xref>). First I provide evidence for identification of these bones as shown here (<xref ref-type="fig" rid="F73">Figs 73</xref>, <xref ref-type="fig" rid="F74">74</xref>).</p><p>A flat broad bone next the right maxilla is here tentatively identified as the posterodorsal ramus of the maxilla, preserved near its natural position relative to the remainder of the bone (<xref ref-type="fig" rid="F75">Figs 75</xref>, <xref ref-type="fig" rid="F77">77B</xref>). It is difficult to envision this platelike bone as the nasal as identified by Thulborn (<xref ref-type="fig" rid="F4">Fig. 4</xref>), as it is very broad (especially for a heterodontosaurid), lacks a median suture, and shows a fluted surface posteriorly that is difficult to understand as an articular surface for the frontal. The posterodorsal ramus of the maxilla is very broad as preserved in NHMUK RU A100 and BP/1/4244 (<xref ref-type="bibr" rid="B49">Gow 1975</xref>). Most of the surface is devoted to the antorbital fossa, which in heterodontosaurids approaches the nasal suture. The relatively flat bone piece in question, however, does not have any external rim between the surface of the fossa and the edge in contact with the nasal. As a result I tentatively identify the bone as a continuation<!--PageBreak--> of the maxilla, although it was not included in the skull reconstruction (<xref ref-type="fig" rid="F80">Fig. 80</xref>). The identity of the bone could be determined with more confidence after further preparation of the specimen.</p><p>The left lower jaw (<xref ref-type="fig" rid="F73">Figs 73</xref>, <xref ref-type="fig" rid="F74">74</xref>) preserves the anterior portion of the splenial broadly overlapping the medial aspect of the dentary, a raised dentary symphysis, and anteromedially canted crowns that are exposed in medial view. Despite the assertion that no crowns are worn (<xref ref-type="bibr" rid="B129">Thulborn 1970</xref>: 240), almost all of the preserved left dentary crowns are truncated by prolonged tooth-to-tooth abrasion. Only the truncated apical edge on some of the anterior dentary crowns is visible, however, because the left dentary teeth are exposed in medial view (<xref ref-type="fig" rid="F74">Fig. 74</xref>). The axis of each exposed left dentary tooth is medially convex with thicker, orange-tinted enamel as is typical of the medial side of dentary crowns. The last preserved left dentary tooth, which is exposed on the other side of the block, preserves a broad, low-angle, wear facet on the lateral side of the crown (<xref ref-type="fig" rid="F73">Fig. 73</xref>).</p><p><!--PageBreak-->The more complete right lower jaw is also exposed on both sides of the block (<xref ref-type="fig" rid="F73">Figs 73</xref>, <xref ref-type="fig" rid="F74">74</xref>). On one side of the block, the right lower jaw is broadly exposed in lateral view (<xref ref-type="fig" rid="F74">Fig. 74</xref>). Many observations support the identification of these bones as the right lower jaw rather than a partial cranium in dorsal view as suggested by Thulborn (<xref ref-type="fig" rid="F4">Fig. 4</xref>). The buccal emargination is on the lateral aspect of the dentary (previously identified as a left frontal), there are sutures typical of that between the surangular, angular and dentary, a strong surangular ridge is present (previously considered part of the left jugal), and an external mandibular fossa is present as in <italic><tp:taxon-name>Heterodontosaurus</tp:taxon-name></italic> (pr<!--PageBreak-->eviously identified as the laterotemporal fenestra). Finally, although the anterior end of the right lower jaw is embedded in matrix, the enlarged dentary caniniform tooth passes through to the opposite side of the block, its tip emerging near the right maxilla (<xref ref-type="fig" rid="F73">Figs 73</xref>, <xref ref-type="fig" rid="F74">74</xref>). The description of the frontal, postorbital and jugal by <xref ref-type="bibr" rid="B129">Thulborn (1970)</xref> and remarks concerning the postorbital-jugal suture by <xref ref-type="bibr" rid="B132">Weishampel (1984</xref>: 44), thus, were based on the right lower jaw of NHMUK RU A100.</p><p>With the identifications proposed here, there is no reason to doubt that NHMUK RU A100 represents a single, probably adult individual with worn upper and lower cheek of similar form, worn premaxillary teeth, and large upper and lower caniniform teeth. The specimen preserves the right side of the snout and lower jaw and a matching anterior portion of the left lower jaw. This important specimen, the salient features of which are outlined below, should be fully prepared and described in more detail.</p><fig id="F73" position="float" orientation="portrait"><label>Figure 73.</label><caption><p>Block with remains of the heterodontosaurid <italic><tp:taxon-name>Lycorhinus angustidens</tp:taxon-name></italic> from the Lower Jurassic Upper Elliot Formation of South Africa. Top view of block showing the right premaxilla and maxilla and portions of the right and left lower jaws (NHMUK RU A100). Hatching indicates broken bone; dashed lines indicate estimated edges; grey tone indicates matrix; pink tone indicates wear facets. Scale bar equals 3 cm. Abbreviations: <bold><italic>c</italic></bold> coronoid <bold><italic>d</italic></bold> dentary <bold><italic>d2</italic></bold> dentary tooth 2 <bold><italic>l</italic></bold> left <bold><italic>m</italic></bold> maxilla <bold><italic>pc</italic></bold> pulp cavity <bold><italic>pm</italic></bold> premaxilla <bold><italic>r</italic></bold> right <bold><italic>sa</italic></bold> surangular <bold><italic>wf</italic></bold> wear facet <bold><italic>wfpd</italic></bold> wear facet from predentary bill <bold><italic>wt</italic></bold> worn teeth.</p></caption><graphic xmlns:xlink="http://www.w3.org/1999/xlink" xlink:href="ZooKeys-226-001-g073.jpg" position="float" orientation="portrait" xlink:type="simple"/></fig><fig id="F74" position="float" orientation="portrait"><label>Figure 74.</label><caption><p>Block with remains of the heterodontosaurid <italic><tp:taxon-name>Lycorhinus angustidens</tp:taxon-name></italic> from the Lower Jurassic Upper Elliot Formation of South Africa. Bottom view of block (NHMUK RU A100) showing portions of the right and left lower jaws. Hatching indicates broken bone; dashed lines indicate estimated edges; tone indicates matrix. Scale bar equals 3 cm. Abbreviations: <bold><italic>a</italic></bold> angular <bold><italic>d</italic></bold> dentary <bold><italic>d1</italic></bold>, <bold><italic>2</italic></bold> dentary tooth 1, 2 <bold><italic>emfo</italic></bold> external mandibular fossa <bold><italic>imf</italic></bold> internal mandibular fenestra <bold><italic>l</italic></bold> left <bold><italic>r</italic></bold> right <bold><italic>sa</italic></bold> surangular <bold><italic>sp</italic></bold> splenial <bold><italic>sym</italic></bold> symphysis.</p></caption><graphic xmlns:xlink="http://www.w3.org/1999/xlink" xlink:href="ZooKeys-226-001-g074.jpg" position="float" orientation="portrait" xlink:type="simple"/></fig></tp:treatment-sec><tp:treatment-sec sec-type="Premaxilla"><title>Premaxilla.</title><p>The right premaxilla is preserved in ventromedial view, exposing the median articular surface for the left premaxilla and the palatal shelf medial to the premaxillary teeth (<xref ref-type="fig" rid="F73">Figs 73</xref>, <xref ref-type="fig" rid="F75">75</xref>, <xref ref-type="fig" rid="F76">76</xref>). The internarial and posterolateral processes are broken, the former very narrow and the latter quite broad as in <italic><tp:taxon-name>Abrictosaurus</tp:taxon-name></italic> and <italic><tp:taxon-name>Heterodontosaurus</tp:taxon-name></italic>. The only lateral exposure of the premaxilla occurs along its posterior margin, where the anterior portion of an arched, inset upper diastema is preserved (<xref ref-type="fig" rid="F76">Fig. 76</xref>). The arched diastema for the dentary caniniform tooth is broadly open laterally. A secondary lateral wall enclosing a space within the diastema is initiated in the upper half of the premaxillary margin of the diastema and continues onto the maxilla as in <italic><tp:taxon-name>Heterodontosaurus</tp:taxon-name></italic> (<xref ref-type="fig" rid="F75">Fig. 75</xref>).</p><p>The palatal surface is flat with a near horizontal orientation as in <italic><tp:taxon-name>Heterodontosaurus</tp:taxon-name></italic> and most ornithischians. Judging from the location of the anterior portion of the arched diastema, the palate and premaxillary tooth row would have been set below the maxillary tooth row. Just above the posterior end of the palate, an anteriorly tapering slot accommodates the anteromedial process of the maxilla (<xref ref-type="fig" rid="F76">Fig. 76</xref>). This maxillary process, therefore, inserts above the palate as in <italic><tp:taxon-name>Heterodontosaurus</tp:taxon-name></italic> (<xref ref-type="bibr" rid="B85">Norman et al. 2011</xref>), <italic><tp:taxon-name>Hypsilophodon</tp:taxon-name></italic> (<xref ref-type="bibr" rid="B42">Galton 1974a</xref>), and many other ornithischians, rather than against the ventral surface of the premaxillary palate as previously suggested (<italic>contra</italic> <xref ref-type="bibr" rid="B132">Weishampel 1984</xref>: 34). The posterior end of the palatal surface turns sharply upward to join the anterior portion of the arched diastema. Two small foramina are present near the bases of the first and second premaxillary teeth. Although it is possible that they represent replacement foramina, only two are present (rather than three). Unlike replacement foramina, in addition, they are not positioned immediately adjacent to premaxillary alveoli and lack a connecting groove for the dental lamina. It is probable, therefore, that they represent neurovascular foramina associated with the palate, an interpretation that could be verified with computed-tomographic imaging of the bone.</p></tp:treatment-sec><tp:treatment-sec sec-type="Maxilla"><title>Maxilla.</title><p>The right maxilla, which is broadly exposed in lateral view (<xref ref-type="fig" rid="F73">Figs 73</xref>, <xref ref-type="fig" rid="F75">75</xref>, <xref ref-type="fig" rid="F77">77A</xref>), has sustained some fracturing and loss during the time of burial as well as some breakage after exposure of the fossil. Fracturing and loss during burial appears to have isolated the base of the posterodorsal ramus of the maxilla, leaving it near its natural position relative to the main body of the maxilla (<xref ref-type="fig" rid="F75">Fig. 75</xref>). The distal portion of this <!--PageBreak-->ramus may also be preserved near its natural position, although the identification of this plate-shaped bone remains tentative (<xref ref-type="fig" rid="F75">Figs 75</xref>, <xref ref-type="fig" rid="F77">77B</xref>).</p><p>The body of the maxilla thickens transversely from the alveolar margin to the ventral rim of the antorbital fenestra, which protrudes laterally as in other heterodontosaurids (<xref ref-type="fig" rid="F75">Figs 75</xref>, <xref ref-type="fig" rid="F77">77A</xref>). Several neurovascular foramina lie just under this rim,  which forms the upper margin of a deeply inset buccal emargination (<xref ref-type="fig" rid="F80">Fig. 80</xref>). Dorsal to the<!--PageBreak--> rim, the smooth medial wall of the antorbital fossa is exposed, which increases in depth anteriorly. Near the anteroventral corner of the antorbital fossa are located two oval depressions (<xref ref-type="fig" rid="F77">Figs 77A</xref>, <xref ref-type="fig" rid="F80">80</xref>). The broadly arched anteroventral corner of the antorbital fossa is not invaginated as occurs in <italic><tp:taxon-name>Abrictosaurus</tp:taxon-name></italic> and <italic><tp:taxon-name>Heterodontosaurus</tp:taxon-name></italic>.</p><p>The edges of the arched diastema and the anterior end of the anteromedial process of the maxilla are broken away (<xref ref-type="fig" rid="F75">Figs 75</xref>, <xref ref-type="fig" rid="F77">77A</xref>). This portion of the maxilla is best preserved in an isolated referred left maxilla (<xref ref-type="bibr" rid="B49">Gow 1975</xref>, <xref ref-type="bibr" rid="B50">1990</xref>). In NHMUK RU A100, some of the inset medial wall of an arched diastema is preserved. The posterodorsal ramus is divided between a raised external margin and the recessed medial wall of the antorbital fossa (<xref ref-type="fig" rid="F75">Figs 75</xref>, <xref ref-type="fig" rid="F77">77A</xref>). Unlike <italic><tp:taxon-name>Abrictosaurus</tp:taxon-name></italic> and <italic><tp:taxon-name>Heterodontosaurus</tp:taxon-name></italic>, the fossa is not deeply invaginated, and the raised external margin separates the antorbital fossa from the premaxilla by a greater distance. A low prominence is present about halfway along the anterior margin of the antorbital fossa (<xref ref-type="fig" rid="F80">Fig. 80</xref>).</p><fig id="F75" position="float" orientation="portrait"><label>Figure 75.</label><caption><p>Upper jaw of the heterodontosaurid <italic><tp:taxon-name>Lycorhinus angustidens</tp:taxon-name></italic> from the Lower Jurassic Upper Elliot Formation of South Africa. Premaxilla and maxilla of an adult individual with worn teeth (NHMUK RU A100). Right premaxilla and maxilla in medial and lateral views, respectively. Hatching indicates broken bone; dashed lines indicate estimated edges; grey tone indicates matrix; pink tone indicates wear facets. Scale bar equals 2 cm. Abbreviations: <bold><italic>adi</italic></bold> arched diastema <bold><italic>aj</italic></bold> articular surface for the jugal <bold><italic>al</italic></bold> articular surface for the lacrimal <bold><italic>am14</italic></bold> alveolus for maxillary tooth 14 <bold><italic>amap</italic></bold> articular surface for the maxillary anterior process <bold><italic>antfo</italic></bold> antorbital fossa <bold><italic>apm</italic></bold> articular surface for the opposing premaxilla <bold><italic>arm</italic></bold> ascending ramus of the maxilla <bold><italic>be</italic></bold> buccal emargination <bold><italic>d2</italic></bold> dentary tooth 2 <bold><italic>en</italic></bold> external nares <bold><italic>fo</italic></bold> foramen <bold><italic>fos</italic></bold> fossa <bold><italic>lewf</italic></bold> leading edge of the wear facet <bold><italic>m</italic></bold> maxilla <bold><italic>m1</italic></bold>, <bold><italic>8</italic></bold> maxillary tooth 1, 8 <bold><italic>pm</italic></bold> premaxilla <bold><italic>pm1</italic></bold>, <bold><italic>3</italic></bold> premaxilla tooth 1, 3 <bold><italic>pr</italic></bold> process <bold><italic>r</italic></bold> right <bold><italic>wfpd</italic></bold> wear facet from predentary bill.</p></caption><graphic xmlns:xlink="http://www.w3.org/1999/xlink" xlink:href="ZooKeys-226-001-g075.jpg" position="float" orientation="portrait" xlink:type="simple"/></fig><fig id="F76" position="float" orientation="portrait"><label>Figure 76.</label><caption><p>Premaxilla of the heterodontosaurid <italic><tp:taxon-name>Lycorhinus angustidens</tp:taxon-name></italic> from the Lower Jurassic Upper Elliot Formation of South Africa. Premaxilla of an adult individual with worn teeth (NHMUK RU A100). Stereopair (<bold>A</bold>) and line drawing (<bold>B</bold>) of the right premaxilla in medial view. Hatching indicates broken bone; dashed lines indicate estimated edges; grey tone indicates matrix; pink tone indicates wear facets. Scale bar equals 1 cm. Abbreviations: <bold><italic>adi</italic></bold> arched diastema <bold><italic>amap</italic></bold> articular surface for the maxillary anterior process <bold><italic>apm</italic></bold> articular surface for the opposing premaxilla <bold><italic>en</italic></bold> external nares <bold><italic>fo</italic></bold> foramen <bold><italic>pm1</italic></bold>, <bold><italic>3</italic></bold> premaxilla tooth 1, 3 <bold><italic>wfpd</italic></bold> wear facet from predentary bill.</p></caption><graphic xmlns:xlink="http://www.w3.org/1999/xlink" xlink:href="ZooKeys-226-001-g076.jpg" position="float" orientation="portrait" xlink:type="simple"/></fig><fig id="F77" position="float" orientation="portrait"><label>Figure 77.</label><caption><p>Maxilla of the heterodontosaurid <italic><tp:taxon-name>Lycorhinus angustidens</tp:taxon-name></italic> from the Lower Jurassic Upper Elliot Formation of South Africa. Maxilla of an adult individual with worn teeth (NHMUK RU A100). <bold>A</bold> Stereopair of the right maxilla in lateral view <bold>B</bold> Close-up view of the ascending ramus <bold>C</bold> Close-up view of the worn crowns of maxillary teeth 6–8. Scale bars equal 2 cm in <bold>A</bold>, 3 cm in <bold>B</bold>, and 1 cm in <bold>C</bold>.</p></caption><graphic xmlns:xlink="http://www.w3.org/1999/xlink" xlink:href="ZooKeys-226-001-g077.jpg" position="float" orientation="portrait" xlink:type="simple"/></fig><fig id="F78" position="float" orientation="portrait"><label>Figure 78.</label><caption><p>Lower jaw of the heterodontosaurid <italic><tp:taxon-name>Lycorhinus angustidens</tp:taxon-name></italic> from the Lower Jurassic Upper Elliot Formation of South Africa. Anterior end of the lower jaw of an adult individual (NHMUK RU A100). Stereopair (<bold>A</bold>) and line drawing (<bold>B</bold>) of the anterior end of the left lower jaw in medial view. Hatching indicates broken bone; dashed lines indicate estimated edges; tone indicates matrix. Scale bars equal 2 cm in A and 1 cm in B. Abbreviations: <bold><italic>d</italic></bold> dentary <bold><italic>d1</italic></bold>, <bold><italic>2</italic></bold> dentary tooth 1, 2 <bold><italic>imf</italic></bold> internal mandibular fenestra <bold><italic>sp</italic></bold> splenial <bold><italic>sym</italic></bold> symphysis.</p></caption><graphic xmlns:xlink="http://www.w3.org/1999/xlink" xlink:href="ZooKeys-226-001-g078.jpg" position="float" orientation="portrait" xlink:type="simple"/></fig></tp:treatment-sec><tp:treatment-sec sec-type="Lower jaw"><title>Lower jaw.</title><p>The right lower jaw is exposed mainly in lateral view and is complete except for the retroarticular region and small areas of breakage (<xref ref-type="fig" rid="F74">Figs 74</xref>, <xref ref-type="fig" rid="F79">79</xref>). The anterior end, however, remains embedded in the matrix, and information on this end of the lower jaw comes from the left side, which is exposed in medial view (<xref ref-type="fig" rid="F74">Figs 74</xref>, <xref ref-type="fig" rid="F78">78</xref>). There is some chance that the predentary is hidden within the matrix of the block, given that both dentary rami are present.</p><fig id="F79" position="float" orientation="portrait"><label>Figure 79.</label><caption><p>Lower jaw of the heterodontosaurid <italic><tp:taxon-name>Lycorhinus angustidens</tp:taxon-name></italic> from the Lower Jurassic Upper Elliot Formation of South Africa. Posterior end of the lower jaw of an adult individual (NHMUK RU A100). Stereopair (<bold>A</bold>) and line drawing (<bold>B</bold>) of the posterior end of the right lower jaw in lateral view. Dashed lines indicate estimated edges; tone indicates matrix. Scale bars equal 2 cm. Abbreviations: <bold><italic>a</italic></bold> angular <bold><italic>asaf</italic></bold> anterior surangular foramen <bold><italic>cp</italic></bold> coronoid process <bold><italic>d</italic></bold> dentary <bold><italic>emfo</italic></bold> external mandibular fossa <bold><italic>sa</italic></bold> surangular <bold><italic>sp</italic></bold> splenial.</p></caption><graphic xmlns:xlink="http://www.w3.org/1999/xlink" xlink:href="ZooKeys-226-001-g079.jpg" position="float" orientation="portrait" xlink:type="simple"/></fig><p>The dentary is a robust bone approximately 17 mm in depth at mid-length and some 70 mm in length. The ventral margin of the ramus is thickened, and the tooth row is inset by a ventrally arched, deep buccal emargination (<xref ref-type="fig" rid="F80">Fig. 80</xref>). Although partially visible in NHMUK RU A100, the lateral aspect of the dentary is best exposed in the holotype (<xref ref-type="fig" rid="F3">Fig. 3D</xref>). Anteriorly, the dentary curves toward an oval symphysis (<xref ref-type="fig" rid="F78">Fig. 78</xref>) that is deeper than that in <italic><tp:taxon-name>Heterodontosaurus</tp:taxon-name></italic> (<xref ref-type="fig" rid="F61">Fig. 61A</xref>). In medial view the end of the dentary is beveled anteroventrally (<xref ref-type="fig" rid="F78">Fig. 78</xref>), unlike the rounded and expanded end of the dentary in <italic><tp:taxon-name>Abrictosaurus</tp:taxon-name></italic> and <italic><tp:taxon-name>Heterodontosaurus</tp:taxon-name></italic> (<xref ref-type="fig" rid="F35">Figs 35</xref>, <xref ref-type="fig" rid="F59">59</xref>).</p><p>Medially the dentary is overlapped by a broad, tongue-shaped splenial, which appears to have been displaced anteriorly toward the symphysis on the right side (<xref ref-type="fig" rid="F78">Fig. 78</xref>), and a long strap-shaped coronoid (<xref ref-type="fig" rid="F73">Fig. 73</xref>) similar to that in <italic><tp:taxon-name>Heterodontosaurus</tp:taxon-name></italic> (<xref ref-type="fig" rid="F56">Fig. 56</xref>). The coronoid curves posterodorsally to overlap the junction between the dentary and surangular on the coronoid process. An external mandibular fossa occupies the central portion of the surangular and angular below the coronoid process and is filled with matrix (<xref ref-type="fig" rid="F79">Fig. 79</xref>). Additional preparation is needed to determine if a mandibular fenestra is present at the anterior end of this fossa, as occurs in <italic><tp:taxon-name>Heterodontosaurus</tp:taxon-name></italic>.</p><p>The retroarticular region is broken away, so the exact location of the jaw articulation is unknown. Judging from the preserved margin of the surangular and the location of the dentary tooth row, the jaw articulation was probably offset ventrally at least as much as preserved in <italic><tp:taxon-name>Abrictosaurus</tp:taxon-name></italic> (<xref ref-type="fig" rid="F35">Fig. 35</xref>).</p></tp:treatment-sec><tp:treatment-sec sec-type="Premaxillary teeth"><title>Premaxillary teeth.</title><p>The three premaxillary teeth (pm1-3) are preceded by an edentulous margin approximately one-third of the length of the ventral margin of the premaxilla (<xref ref-type="fig" rid="F76">Figs 76</xref>, <xref ref-type="fig" rid="F80">80</xref>). The first two premaxillary crowns may have slid partially out of their <!--PageBreak-->sockets. A gentle constriction is present on these teeth where the crown and root meet, and the second more complete crown is clearly recurved. A broad wear facet on pm2 may have obliterated the midline of the crown. No ornamentation is visible as preserved. The basal swelling of the crown of pm2 and posterior deflection of its tip resembles the form of pm2 in <italic><tp:taxon-name>Heterodontosaurus</tp:taxon-name></italic> (<xref ref-type="fig" rid="F91">Fig. 91</xref>) and pm1 in <italic><tp:taxon-name>Lesothosaurus</tp:taxon-name></italic> (<xref ref-type="bibr" rid="B110">Sereno 1991</xref>: fig. 6C). <xref ref-type="bibr" rid="B129">Thulborn (1970</xref>: 239) described the crowns of pm1 and 2 as “conical pegs”.<!--PageBreak--></p><p>The large, caniniform third premaxillary tooth lacks any constriction between the crown and root (<xref ref-type="fig" rid="F76">Fig. 76</xref>). The crown base is cylindrical but flattens distally with development of anterior and posterior carinae. The smooth anterior carina is convex in lateral view, whereas the posterior carina is nearly straight. The crown apex thus is only slightly recurved (<xref ref-type="fig" rid="F80">Fig. 80</xref>). The straight posterior carina has about five serrations per millimeter as noted by <xref ref-type="bibr" rid="B129">Thulborn (1970)</xref>.</p><p>The wear facets on pm2 and 3 are planar but are not “flat” as described by <xref ref-type="bibr" rid="B129">Thulborn (1970</xref>: 239). The facets are mesiodistally flat but concave apicobasally (<xref ref-type="fig" rid="F76">Fig. 76</xref>). These facets are the result of shearing wear against the straight keratinous edge of the predentary bill. The tip of the pm3, in addition, is broken along a horizontal fracture as preserved in matrix. The crown tip thus either was broken in life or during transport after death. Wear alone cannot account for the straight edge that truncates the tip of this caniniform tooth. Breakage and subsequent apical abrasion characterizes the teeth of adult <italic><tp:taxon-name>Heterodontosaurus</tp:taxon-name></italic>, as described in more detail below.</p></tp:treatment-sec><tp:treatment-sec sec-type="Maxillary teeth"><title>Maxillary teeth.</title><p>The right maxilla of NHMUK RU A100 has alveoli for 14 fully developed teeth (<xref ref-type="fig" rid="F75">Fig. 75</xref>) rather than 13 as described by <xref ref-type="bibr" rid="B129">Thulborn (1970</xref>: 239). A count of 14 fully developed maxillary teeth matches that in another complete maxillary tooth row, which has one peglike distalmost crown (<xref ref-type="bibr" rid="B50">Gow 1990</xref>). Judging from the empty first alveolus in NHMUK RU A100, m1 is smaller than more posterior maxillary teeth as preserved in a referred maxilla (<xref ref-type="bibr" rid="B49">Gow 1975</xref>). An edentulous margin about the width of one tooth is present between the arched diastema and first maxillary tooth in NHMUK RU A100 (<xref ref-type="fig" rid="F75">Fig. 75</xref>). The edentulous margin is much shorter in referred maxillae (<xref ref-type="bibr" rid="B49">Gow 1975</xref>, <xref ref-type="bibr" rid="B50">1990</xref>). Maxillary crowns are set at an angle to the root and are subject to considerable wear against the dentary crowns (<xref ref-type="fig" rid="F77">Fig. 77C</xref>). Wear facets truncate the distal portion of all of the preserved maxillary crowns. Unlike <italic><tp:taxon-name>Abrictosaurus</tp:taxon-name></italic> and <italic><tp:taxon-name>Heterodontosaurus</tp:taxon-name></italic>, all but the most mesial and distal maxillary crowns are fairly similar in size and shape (<xref ref-type="fig" rid="F80">Fig. 80</xref>).</p><p>The distinguishing feature of the lateral aspect of the maxillary crowns is the accentuated distal edge, which is raised as a distal marginal ridge (<xref ref-type="fig" rid="F10">Figs 10</xref>, <xref ref-type="fig" rid="F77">77C</xref>). The dentary crowns, in contrast, are more symmetrical as seen in lingual view (<xref ref-type="fig" rid="F78">Fig. 78</xref>). A rounded median eminence is present but not developed into a distinct primary ridge, and no secondary ridges are present on either maxillary or dentary crowns. The medial aspect of the maxillary crowns is not exposed; the description of the medial side of the maxillary crowns by <xref ref-type="bibr" rid="B129">Thulborn (1970</xref>: 240) is based on misidentification of the dentary as a maxilla (<xref ref-type="fig" rid="F4">Fig. 4B</xref>). Besides the distal marginal ridge, the only other distinguishing feature in the maxillary dentition is the medial curvature of the tooth row (<xref ref-type="bibr" rid="B50">Gow 1990</xref>). In <italic><tp:taxon-name>Echinodon</tp:taxon-name></italic>, <italic><tp:taxon-name>Abrictosaurus</tp:taxon-name></italic> and <italic><tp:taxon-name>Heterodontosaurus</tp:taxon-name></italic>, in contrast, the maxillary tooth row is nearly straight.</p><fig id="F80" position="float" orientation="portrait"><label>Figure 80.</label><caption><p>Skull of the heterodontosaurid <italic><tp:taxon-name>Lycorhinus angustidens</tp:taxon-name></italic> from the Lower Jurassic Upper Elliot Formation of South Africa. Skull reconstruction based on the holotypic dentary (SAM-PK-K3606) and referred specimens (NHMUK RU A100, BP/1/4244). Dashed lines indicate estimated edges. Abbreviations: <bold><italic>adi</italic></bold> arched diastema <bold><italic>antfo</italic></bold> antorbital fossa <bold><italic>be</italic></bold> buccal emargination <bold><italic>d</italic></bold> dentary <bold><italic>d1-3</italic></bold>, <bold><italic>15</italic></bold> dentary teeth 1–3, 15 <bold><italic>fo</italic></bold> foramen <bold><italic>j</italic></bold> jugal <bold><italic>m</italic></bold> maxilla <bold><italic>m1</italic></bold>, <bold><italic>14</italic></bold>, <bold><italic>15</italic></bold> maxillary tooth 1, 14, 15 <bold><italic>nf</italic></bold> narial fossa <bold><italic>pd</italic></bold> predentary <bold><italic>pm</italic></bold> premaxilla <bold><italic>pm1</italic></bold>, <bold><italic>3</italic></bold> premaxilla tooth 1, 3.</p></caption><graphic xmlns:xlink="http://www.w3.org/1999/xlink" xlink:href="ZooKeys-226-001-g080.jpg" position="float" orientation="portrait" xlink:type="simple"/></fig></tp:treatment-sec><tp:treatment-sec sec-type="Dentary teeth"><title>Dentary teeth.</title><p>The posterior portion of a small dentary tooth (d1) is preserved anterior to the caniniform tooth (<xref ref-type="fig" rid="F78">Fig. 78</xref>). Its crown appears to have been subconical or peglike with a rounded distal margin. Although figured by <xref ref-type="bibr" rid="B129">Thulborn (1970</xref>: fig. 5), this tooth was not described. The second dentary tooth (d2) is caniniform, with anterior and posterior carinae. The crown is more than twice the height of dentary <!--PageBreak-->crowns in the center of the tooth row (<xref ref-type="fig" rid="F80">Fig. 80</xref>). The premaxillary caniniform tooth (pm 3) is approximately 70% the height and basal width of d2. Unlike pm3, d2 is noticeably recurved with convex and concave carinae anteriorly and posteriorly, respectively (<xref ref-type="fig" rid="F78">Fig. 78</xref>). The mesial carina of d2 is serrate, whereas the distal carina is not fully exposed. The supposed absence of serrations on the distal carina (<xref ref-type="bibr" rid="B129">Thulborn 1970</xref>) thus cannot be used to differentiate NHMUK RU A100 from the caniniform in the holotype, which has a serrate distal carina (<xref ref-type="bibr" rid="B59">Hopson 1975</xref>; <xref ref-type="bibr" rid="B50">Gow 1990</xref>). An edentulous<!--PageBreak--> margin the width of one tooth is situated between the dentary caniniform tooth and d3 in NHMUK RU A100 (<xref ref-type="fig" rid="F78">Fig. 78</xref>), which closely matches the condition in the holotypic dentary of <italic><tp:taxon-name>Lycorhinus angustidens</tp:taxon-name></italic> (<xref ref-type="fig" rid="F3">Fig. 3</xref>).</p><p>Eleven postcaniniform teeth (d3-13) are present in the holotypic dentary, which lacks the distalmost teeth. In NHMUK RU A100, the first and second postcaniniform crowns (d3, 4) are smaller and proportionately taller than more distal dentary crowns (<xref ref-type="fig" rid="F78">Fig. 78</xref>). The tip of the crown of d5 is truncated by shearing wear on the unexposed labial side of the crown. More substantial wear is present on d6 and 7 that truncates more of the crown tip. Thinking they were maxillary teeth, <xref ref-type="bibr" rid="B129">Thulborn (1970</xref>: 240) reported that all of the exposed dentary crowns are unworn. His lower count of only two <!--PageBreak-->or three denticles on mesial and distal crown margins, rather than four or five, is based on dentary crowns truncated by wear facets.</p><p>The lingual side of the dentary crowns has a prominent, slightly mesially offset, vertical eminence that is stronger than that on the labial aspect of the maxillary crowns (<xref ref-type="fig" rid="F77">Figs 77C</xref>, <xref ref-type="fig" rid="F78">78</xref>). Unlike the labial surface of the maxillary crowns, neither margin is raised as a ridge nor are the crowns tilted relative to the axis of the root. The labial side of the dentary crowns is exposed in the holotype but all are heavily worn (<xref ref-type="fig" rid="F3">Fig. 3</xref>). The fourth postcaniniform tooth in the holotype dentary (<xref ref-type="fig" rid="F3">Fig. 3C</xref>; labeled “4”)—the only one preserving some of the crown edge—has a prominent distal marginal ridge comparable to that on the labial aspect of the maxillary crowns in NHMUK RU A100 (<xref ref-type="fig" rid="F77">Fig. 77C</xref>). A rounded median eminence is present which joins a labial prominent, swollen cingulum, which is well-demarcated form the root. Thus the labial aspect of the dentary crowns in the holotype of <italic><tp:taxon-name>Lycorhinus angustidens</tp:taxon-name></italic> bears a striking resemblance to the<!--PageBreak--> labial aspect of the maxillary crowns in NHMUK RU A100. In both the cingulum is swollen and there is a prominent distal marginal ridge.</p><p>The roots of the dentary teeth in NHMUK RU A100 appear to be swollen. The left dentary and one of its posterior teeth are exposed in cross-section (<xref ref-type="fig" rid="F73">Fig. 73</xref>). Although there is a gentle constriction below the crown, the hollow root expands to a width equal to that of the crown, resembling the condition in <italic><tp:taxon-name>Abrictosaurus</tp:taxon-name></italic> and <italic><tp:taxon-name>Heterodontosaurus</tp:taxon-name></italic>. <xref ref-type="bibr" rid="B59">Hopson (1975</xref>: 304) also noted swelling of the roots of the dentary teeth in the holotype of <italic><tp:taxon-name>Lycorhinus angustidens</tp:taxon-name></italic>.</p><p>Maxillary and dentary crowns have an imbricate arrangement with the mesial edges of the crowns angled mesiolingually. Although some adjacent crowns are in contact, there is little overlap of crown edges in either the holotypic dentition, the tooth rows of NHMUK RU A100, or the two referred maxillae. As described by <xref ref-type="bibr" rid="B50">Gow (1990)</xref> in the worn dentition of the holotype, wear facets in <italic><tp:taxon-name>Lycorhinus</tp:taxon-name></italic> do not join to form a single surface nor are they oriented in a single occlusal plane (<italic>contra</italic> <xref ref-type="bibr" rid="B132">Weishampel 1984</xref>: 54). The enamel on the dentary crowns is distributed asymmetrically with a thicker layer on the lingual side in NHMUK RU A100. A similar asymmetrical distribution of enamel (reversed) is probably present in maxillary crowns but cannot be unequivocally demonstrated.</p></tp:treatment-sec><tp:treatment-sec sec-type="Skull reconstruction"><title>Skull reconstruction.</title><p>The partial skull reconstruction (<xref ref-type="fig" rid="F80">Fig. 80</xref>) is the first for <italic><tp:taxon-name>Lycorhinus angustidens</tp:taxon-name></italic>. Previously <xref ref-type="bibr" rid="B50">Gow (1990</xref>: fig. 3) had juxtaposed the maxillary and dentary tooth rows of BP/1/5253 and SAM-PK-K3606. The reconstruction presented here is based on the holotypic dentary (UCRC PVC10; silicone cast from the natural mold of (SAM-PK-K3606; <xref ref-type="bibr" rid="B59">Hopson 1975</xref>), two referred maxillae (BP/1/4244, BP/1/5253; <xref ref-type="bibr" rid="B49">Gow 1975</xref>, <xref ref-type="bibr" rid="B50">1990</xref>), and specimen NHMUK RU A100. The premaxilla and maxilla of the new reconstruction are based primarily on NHMUK RU A100. The anterior end of the dentary in NHMUK RU A100 is exposed only in medial view, and so the lateral aspect of the dentary is based on the holotypic natural mold (<xref ref-type="bibr" rid="B59">Hopson 1975</xref>; <xref ref-type="bibr" rid="B50">Gow 1990</xref>). The dentary of NHMUK RU A100, however, shows that its anterior end is less expanded and lacks the rounded profile of that in <italic><tp:taxon-name>Heterodontosaurus</tp:taxon-name></italic> and <italic><tp:taxon-name>Abrictosaurus</tp:taxon-name></italic> (<xref ref-type="fig" rid="F35">Figs 35</xref>, <xref ref-type="fig" rid="F59">59</xref>). The predentary is not preserved in available material of <italic><tp:taxon-name>Lycorhinus</tp:taxon-name></italic>.</p><p>The premaxillary teeth, which are based on NHMUK RU A100, are inset from the anterior margin of the premaxilla with the first two premaxillary teeth set back into their sockets. The premaxillary tooth row is positioned below the level of the maxillary tooth row (<xref ref-type="fig" rid="F80">Fig. 80</xref>), judging from the low position of the maxillary anteromedial process (BP/1/4244; <xref ref-type="bibr" rid="B49">Gow 1975</xref>: fig. 1) and the slot on the premaxilla for that process (<xref ref-type="fig" rid="F76">Fig. 76</xref>). Maxillary and dentary crown shape is best preserved in BP/1/4244 and NHMUK RU A100, respectively (<xref ref-type="fig" rid="F77">Figs 77C</xref>, <xref ref-type="fig" rid="F78">78</xref>). The maxillary tooth count of 15 (the last a rudimentary crown) is based the nearly complete tooth rows of NHMUK RU A100 and BP/1/1523 (<xref ref-type="bibr" rid="B50">Gow 1990</xref>). The dentary tooth count of 15 is an estimate. The holotype preserves 11 dentary teeth posterior to the caniniform tooth for a total of 13 teeth (d3-13), but the posterior end of the row is probably lacking one or two teeth. The right dentary in NHMUK RU A100 may well preserve a complete tooth row but is not fully exposed. Dentary crown shape is based on the exposed and unworn anterior dentary crowns in NHMUK RU A100 (<xref ref-type="fig" rid="F78">Fig. 78</xref>).</p></tp:treatment-sec><tp:treatment-sec><!--Section generated to contain objects referenced in tp:taxon-treatment.--><fig id="F3" position="float" orientation="portrait"><label>Figure 3.</label><caption><p>Early heterodontosaurid discoveries from southern Africa. <bold>A</bold> Drawing of the left dentary of the holotype of <italic><tp:taxon-name>Lycorhinus angustidens</tp:taxon-name></italic> (SAM-PK-K3606) in lateral view (from <xref ref-type="bibr" rid="B55">Haughton 1924</xref>) <bold>B</bold> Drawing of the left dentary of the holotype of <italic><tp:taxon-name>Lycorhinus angustidens</tp:taxon-name></italic> (SAM-PK-K3606) in medial view (reversed from <xref ref-type="bibr" rid="B55">Haughton 1924</xref>) <bold>C</bold> Left dentary teeth 3-10 in lateral view based on a natural cast (UCRC PVC10) of the holotype of <italic><tp:taxon-name>Lycorhinus angustidens</tp:taxon-name></italic> (from <xref ref-type="bibr" rid="B60">Hopson 1980</xref>) <bold>D</bold> Stereopair of a natural silicone cast of the holotype of <italic><tp:taxon-name>Lycorhinus angustidens</tp:taxon-name></italic> (UCRC PVC10). Abbreviations: <bold><italic>3-10</italic></bold> dentary tooth 3-10 <bold><italic>F<sub>a-j</sub></italic></bold> tooth-to-tooth wear facet a-j <bold><italic>f</italic></bold> accessory facet. Scale bars equal 1 cm in <bold>C</bold> and 3 cm in <bold>D</bold>.</p></caption><graphic xmlns:xlink="http://www.w3.org/1999/xlink" xlink:href="ZooKeys-226-001-g003.jpg" position="float" orientation="portrait" xlink:type="simple"/></fig><table-wrap id="T1" position="float" orientation="portrait"><label>Table 1.</label><caption><p>Specimens currently known for established heterodontosaurid species. Asterisks indicate holotypic, lectotypic and paralectotyopic specimens. Localities in England and southern Africa are shown in Figure 1. Erroneous spellings for some of the localities in southern Africa are given in parentheses.</p></caption><table><tbody><tr><th rowspan="1" colspan="1"><bold>Taxon</bold></th><th rowspan="1" colspan="1"><bold>Specimen</bold></th><th rowspan="1" colspan="1"><bold>Locality</bold></th><th rowspan="1" colspan="1"><bold>Brief Description</bold></th></tr><tr><td rowspan="1" colspan="1"><italic><tp:taxon-name>Abrictosaurus consors</tp:taxon-name></italic></td><td rowspan="1" colspan="1">*NHMUK RU B54</td><td rowspan="1" colspan="1">Nosi (“Noosi“)</td><td rowspan="1" colspan="1">Skull and partial skeleton</td></tr><tr><td rowspan="1" colspan="1"/><td rowspan="1" colspan="1">NHMUK no number</td><td rowspan="1" colspan="1">“ “</td><td rowspan="1" colspan="1">Partial fragmentary skeleton</td></tr><tr><td rowspan="1" colspan="1"><italic><tp:taxon-name>Echinodon becklesii</tp:taxon-name></italic></td><td rowspan="1" colspan="1">*NHMUK 48209, 48210</td><td rowspan="1" colspan="1">Mammal Pit</td><td rowspan="1" colspan="1">Partial skull (lectotypes)</td></tr><tr><td rowspan="1" colspan="1"/><td rowspan="1" colspan="1">*NHMUK 48211</td><td rowspan="1" colspan="1">“ “</td><td rowspan="1" colspan="1">Right maxilla</td></tr><tr><td rowspan="1" colspan="1"/><td rowspan="1" colspan="1">*NHMUK 48212</td><td rowspan="1" colspan="1">“ “</td><td rowspan="1" colspan="1">Right maxilla</td></tr><tr><td rowspan="1" colspan="1"/><td rowspan="1" colspan="1">*NHMUK 48213</td><td rowspan="1" colspan="1">“ “</td><td rowspan="1" colspan="1">Left dentary</td></tr><tr><td rowspan="1" colspan="1"/><td rowspan="1" colspan="1">*NHMUK 48214</td><td rowspan="1" colspan="1">“ “</td><td rowspan="1" colspan="1">Right edentulous dentary</td></tr><tr><td rowspan="1" colspan="1"/><td rowspan="1" colspan="1">*NHMUK 48215a</td><td rowspan="1" colspan="1">“ “</td><td rowspan="1" colspan="1">Right dentary</td></tr><tr><td rowspan="1" colspan="1"/><td rowspan="1" colspan="1">*NHMUK 48215b</td><td rowspan="1" colspan="1">“ “</td><td rowspan="1" colspan="1">Left dentary</td></tr><tr><td rowspan="1" colspan="1"/><td rowspan="1" colspan="1">NHMUK 48229</td><td rowspan="1" colspan="1">“ “</td><td rowspan="1" colspan="1">Jaw fragment</td></tr><tr><td rowspan="1" colspan="1"/><td rowspan="1" colspan="1">NHMUK 40723</td><td rowspan="1" colspan="1">“ “</td><td rowspan="1" colspan="1">Dentary fragment</td></tr><tr><td rowspan="1" colspan="1"/><td rowspan="1" colspan="1">DORCM GS 1164-5, 1167, 1171</td><td rowspan="1" colspan="1">Lovell’s Quarry</td><td rowspan="1" colspan="1">Isolated teeth</td></tr><tr><td rowspan="1" colspan="1"/><td rowspan="1" colspan="1">DORCM GS 1194, 1212-6, 1222-3</td><td rowspan="1" colspan="1">Sunnydown Farm</td><td rowspan="1" colspan="1">Isolated teeth</td></tr><tr><td rowspan="1" colspan="1"><italic><tp:taxon-name>Fruitadens haagarorum</tp:taxon-name></italic></td><td rowspan="1" colspan="1">*LACM 115747</td><td rowspan="1" colspan="1">Fruita Paleontological Area</td><td rowspan="1" colspan="1">Partial jaws and postcranial skeleton</td></tr><tr><td rowspan="1" colspan="1"/><td rowspan="1" colspan="1">LACM 115727</td><td rowspan="1" colspan="1">“ “</td><td rowspan="1" colspan="1">Partial postcranial skeleton</td></tr><tr><td rowspan="1" colspan="1"/><td rowspan="1" colspan="1">LACM 120478</td><td rowspan="1" colspan="1">“ “</td><td rowspan="1" colspan="1">Partial fore- and hind limbs of a subadult</td></tr><tr><td rowspan="1" colspan="1"/><td rowspan="1" colspan="1">LACM 120602</td><td rowspan="1" colspan="1">“ “</td><td rowspan="1" colspan="1">Distal caudal vertebrae, distal limb bone</td></tr><tr><td rowspan="1" colspan="1"/><td rowspan="1" colspan="1">LACM 128258</td><td rowspan="1" colspan="1">“ “</td><td rowspan="1" colspan="1">Premaxilla, maxilla, dentaries and vertebrae of a subadult</td></tr><tr><td rowspan="1" colspan="1"/><td rowspan="1" colspan="1">LACM 128303</td><td rowspan="1" colspan="1">“ “</td><td rowspan="1" colspan="1">Partial left dentary</td></tr><tr><td rowspan="1" colspan="1"><italic><tp:taxon-name>Heterodontosaurus tucki</tp:taxon-name></italic></td><td rowspan="1" colspan="1">*SAM-PK-K337</td><td rowspan="1" colspan="1">Tyinindini (“Tyindini“); </td><td rowspan="1" colspan="1">Adult skull and partial skeleton</td></tr><tr><td rowspan="1" colspan="1"/><td rowspan="1" colspan="1">SAM-PK-K1332</td><td rowspan="1" colspan="1">Voisana</td><td rowspan="1" colspan="1">Adult skull and nearly complete skeleton</td></tr><tr><td rowspan="1" colspan="1"/><td rowspan="1" colspan="1">SAM-PK-K10487</td><td rowspan="1" colspan="1">“ “</td><td rowspan="1" colspan="1">Anterior portion of juvenile skull</td></tr><tr><td rowspan="1" colspan="1"/><td rowspan="1" colspan="1">SAM-PK-K1334</td><td rowspan="1" colspan="1">“ “</td><td rowspan="1" colspan="1">Partial left maxilla</td></tr><tr><td rowspan="1" colspan="1"/><td rowspan="1" colspan="1">SAM-PK-K1326</td><td rowspan="1" colspan="1">“ “</td><td rowspan="1" colspan="1">Partial maxilla</td></tr><tr><td rowspan="1" colspan="1"/><td rowspan="1" colspan="1">SAM-PK-K1328</td><td rowspan="1" colspan="1">southern Africa</td><td rowspan="1" colspan="1">Vertebrae, partial pelvic girdle and parts of forelimb and hind limb; </td></tr><tr><td rowspan="1" colspan="1"/><td rowspan="1" colspan="1">NM QR 1788</td><td rowspan="1" colspan="1">Tushielaw</td><td rowspan="1" colspan="1">Fragmentary snout from an adult</td></tr><tr><td rowspan="1" colspan="1"/><td rowspan="1" colspan="1">AMNH 24000</td><td rowspan="1" colspan="1">southern Africa</td><td rowspan="1" colspan="1">Posterior portion of juvenile skull</td></tr><tr><td rowspan="1" colspan="1"/><td rowspan="1" colspan="1"/><td rowspan="1" colspan="1"/><td rowspan="1" colspan="1"/></tr><tr><td rowspan="1" colspan="1"><italic><tp:taxon-name>Lycorhinus angustidens</tp:taxon-name></italic></td><td rowspan="1" colspan="1">*SAM-PK-K3606</td><td rowspan="1" colspan="1">Paballong</td><td rowspan="1" colspan="1">Partial left dentary (now a natural mold)</td></tr><tr><td rowspan="1" colspan="1"/><td rowspan="1" colspan="1">*UCRC PVC10</td><td rowspan="1" colspan="1"><italic>—</italic></td><td rowspan="1" colspan="1">Silicone cast from natural mold of holotypic specimen</td></tr><tr><td rowspan="1" colspan="1"/><td rowspan="1" colspan="1">NHMUK RU A100</td><td rowspan="1" colspan="1">Paballong</td><td rowspan="1" colspan="1">Partial disarticulated skull</td></tr><tr><td rowspan="1" colspan="1"/><td rowspan="1" colspan="1">BP/1/4244</td><td rowspan="1" colspan="1">Buck Camp</td><td rowspan="1" colspan="1">Maxilla</td></tr><tr><td rowspan="1" colspan="1"/><td rowspan="1" colspan="1">BP/1/5253</td><td rowspan="1" colspan="1">Bamboeskloof Farm</td><td rowspan="1" colspan="1">Maxilla</td></tr><tr><td rowspan="1" colspan="1"><italic><tp:taxon-name>Manidens condorensis</tp:taxon-name></italic></td><td rowspan="1" colspan="1">MPEF-PV 3211</td><td rowspan="1" colspan="1">Queso Rallado</td><td rowspan="1" colspan="1">Partial disarticulated skull and skeleton lacking limbs</td></tr><tr><td rowspan="1" colspan="1"/><td rowspan="1" colspan="1">MPEF-PV 1718, 1719, 1786, 3810, 3811; </td><td rowspan="1" colspan="1">“ “</td><td rowspan="1" colspan="1">Isolated teeth</td></tr><tr><td rowspan="1" colspan="1"><italic><tp:taxon-name>Pegomastax africanus</tp:taxon-name></italic> gen. n. sp. n.</td><td rowspan="1" colspan="1">SAM-PK-K10488</td><td rowspan="1" colspan="1">Voisana</td><td rowspan="1" colspan="1">Postorbital, right and left dentaries, and predentary</td></tr><tr><td rowspan="1" colspan="1"><italic><tp:taxon-name>Pisanosaurus mertii</tp:taxon-name></italic></td><td rowspan="1" colspan="1">*PVL 2577</td><td rowspan="1" colspan="1">Agua de Las Catas</td><td rowspan="1" colspan="1">Right maxilla and dentary, a few vertebrae, an impression of the central portion of the right pelvic girdle, and partial right hind limb</td></tr><tr><td rowspan="1" colspan="1"><italic><tp:taxon-name>Tianyulong confuciusi</tp:taxon-name></italic></td><td rowspan="1" colspan="1">*STMN 26-3</td><td rowspan="1" colspan="1">Liaoning</td><td rowspan="1" colspan="1">Partial articulated skeleton with skull</td></tr><tr><td rowspan="1" colspan="1"/><td rowspan="1" colspan="1">IVPP V17090</td><td rowspan="1" colspan="1">“ “</td><td rowspan="1" colspan="1">Partial articulated skeleton with skull</td></tr></tbody></table></table-wrap><table-wrap id="T2" position="float" orientation="portrait"><label>Table 2.</label><caption><p>Published taxonomic opinion regarding heterodontosaurids from southern Africa. Authors included in the table have made specific taxonomic inferences on the basis of available material.</p></caption><table><tbody><tr><th rowspan="1" colspan="1"><bold>Author(s)</bold></th><th rowspan="1" colspan="1"><bold>Taxonomy</bold></th></tr><tr><td rowspan="1" colspan="1"><xref ref-type="bibr" rid="B129">Thulborn (1970</xref>, <xref ref-type="bibr" rid="B130">1974</xref>)</td><td rowspan="1" colspan="1"><italic><tp:taxon-name>Lycorhinus</tp:taxon-name></italic> (= <italic><tp:taxon-name>Heterodontosaurus</tp:taxon-name></italic>); <italic><tp:taxon-name>Lycorhinus angustidens</tp:taxon-name></italic> (includes NHMUK RU A100); <italic><tp:taxon-name>Lycorhinus consors</tp:taxon-name></italic>; <italic><tp:taxon-name>Lycorhinus tucki</tp:taxon-name></italic></td></tr><tr><td rowspan="1" colspan="1"><xref ref-type="bibr" rid="B29">Charig and Crompton (1974)</xref></td><td rowspan="1" colspan="1">“<italic><tp:taxon-name>Lycorhinus angustidens</tp:taxon-name></italic>”; BMNH A100 (indeterminate); <italic><tp:taxon-name>Heterodontosaurus tucki</tp:taxon-name></italic></td></tr><tr><td rowspan="1" colspan="1"><xref ref-type="bibr" rid="B59">Hopson (1975)</xref></td><td rowspan="1" colspan="1"><italic><tp:taxon-name>Lycorhinus angustidens; Abrictosaurus consors</tp:taxon-name></italic> (includes NHMUK RU A100)<italic>; Heterodontosaurus tucki</italic></td></tr><tr><td rowspan="1" colspan="1"><xref ref-type="bibr" rid="B50">Gow (1990)</xref></td><td rowspan="1" colspan="1"><italic><tp:taxon-name>Lycorhinus angustidens</tp:taxon-name></italic>; (= <italic><tp:taxon-name>Lanasaurus scalpridens</tp:taxon-name></italic>; includes NHMUK RU A100)</td></tr><tr><td rowspan="1" colspan="1"><xref ref-type="bibr" rid="B85">Norman et al. (2011)</xref></td><td rowspan="1" colspan="1"><italic><tp:taxon-name>Lycorhinus angustidens</tp:taxon-name></italic>; <italic><tp:taxon-name>Abrictosaurus consors</tp:taxon-name></italic>; <italic><tp:taxon-name>Lanasaurus scalpridens</tp:taxon-name></italic> (includes NHMUK RU A100)<italic>; Heterodontosaurus tucki</italic></td></tr><tr><td rowspan="1" colspan="1">this paper</td><td rowspan="1" colspan="1"><italic><tp:taxon-name>Lycorhinus angustidens</tp:taxon-name></italic>; (= <italic><tp:taxon-name>Lanasaurus scalpridens</tp:taxon-name></italic>; includes NHMUK RU A100); <italic><tp:taxon-name>Abrictosaurus consors</tp:taxon-name></italic>; <italic><tp:taxon-name>Heterodontosaurus tucki</tp:taxon-name></italic>; <italic><tp:taxon-name>Pegomastax africanus</tp:taxon-name></italic> gen n. sp. n.</td></tr></tbody></table></table-wrap><table-wrap id="T3" position="float" orientation="portrait"><label>Table 3.</label><caption><p>Skull, axial, and long bone lengths (mm, above) and proportions (%, below) in the best known heterodontosaurids. Measurements average long bone lengths when both sides are available. Parentheses indicate estimated length or proportion.</p></caption><table><tbody><tr><th rowspan="1" colspan="2"/><th rowspan="1" colspan="1">STMN 26-3<italic><tp:taxon-name>Tianyulong</tp:taxon-name></italic></th><th rowspan="1" colspan="1"><italic><tp:taxon-name>Tianyulong</tp:taxon-name></italic> IVPP V17090</th><th rowspan="1" colspan="1">LACM 120478<italic><tp:taxon-name>Fruitadens</tp:taxon-name></italic></th><th rowspan="1" colspan="1">LACM 115747<italic><tp:taxon-name>Fruitadens</tp:taxon-name></italic></th><th rowspan="1" colspan="1">NHMUK 48215<italic><tp:taxon-name>Echinodon</tp:taxon-name></italic></th><th rowspan="1" colspan="1">Kayenta taxon; MCZ9092</th><th rowspan="1" colspan="1">NHMUK RU A100<italic><tp:taxon-name>Lycorhinus</tp:taxon-name></italic></th><th rowspan="1" colspan="1">MPEF-PV 3211<italic><tp:taxon-name>Manidens</tp:taxon-name></italic></th><th rowspan="1" colspan="1">SAM-PK-K10488<italic><tp:taxon-name>Pegomastax</tp:taxon-name></italic></th><th rowspan="1" colspan="1">NHMUK RU B54<italic><tp:taxon-name>Abrictosaurus</tp:taxon-name></italic></th><th rowspan="1" colspan="1"><italic><tp:taxon-name>Heterodontosaurus</tp:taxon-name></italic>; SAM-PK-K1332</th></tr><tr><td rowspan="10" colspan="1">Length; (mm)</td><td rowspan="1" colspan="1">Skull<sup>1</sup></td><td rowspan="1" colspan="1">(67)</td><td rowspan="1" colspan="1">65</td><td rowspan="1" colspan="1">(60)<sup>6</sup></td><td rowspan="1" colspan="1">(75)<sup>8</sup></td><td rowspan="1" colspan="1">(62)<sup>9</sup></td><td rowspan="1" colspan="1">(53)<sup>9</sup></td><td rowspan="1" colspan="1">(145)<sup>9</sup></td><td rowspan="1" colspan="1">(71)<sup>9</sup></td><td rowspan="1" colspan="1">(73)<sup>9</sup></td><td rowspan="1" colspan="1">(82)</td><td rowspan="1" colspan="1">115<sup>10</sup></td></tr><tr><td rowspan="1" colspan="1">Humerus</td><td rowspan="1" colspan="1">33</td><td rowspan="1" colspan="1">(27)</td><td rowspan="1" colspan="1">37</td><td rowspan="1" colspan="1">(46)<sup>8</sup></td><td rowspan="1" colspan="1"/><td rowspan="1" colspan="1">—</td><td rowspan="1" colspan="1"/><td rowspan="1" colspan="1">—</td><td rowspan="1" colspan="1">—</td><td rowspan="1" colspan="1">50</td><td rowspan="1" colspan="1">83</td></tr><tr><td rowspan="1" colspan="1">Radius</td><td rowspan="1" colspan="1">—</td><td rowspan="1" colspan="1">17</td><td rowspan="1" colspan="1">—</td><td rowspan="1" colspan="1">—</td><td rowspan="1" colspan="1"/><td rowspan="1" colspan="1">—</td><td rowspan="1" colspan="1"/><td rowspan="1" colspan="1">—</td><td rowspan="1" colspan="1">—</td><td rowspan="1" colspan="1">(36)</td><td rowspan="1" colspan="1">58</td></tr><tr><td rowspan="1" colspan="1">Metacarpal 3</td><td rowspan="1" colspan="1">—</td><td rowspan="1" colspan="1">5</td><td rowspan="1" colspan="1">—</td><td rowspan="1" colspan="1">—</td><td rowspan="1" colspan="1"/><td rowspan="1" colspan="1">—</td><td rowspan="1" colspan="1"/><td rowspan="1" colspan="1">—</td><td rowspan="1" colspan="1">—</td><td rowspan="1" colspan="1">15</td><td rowspan="1" colspan="1">22</td></tr><tr><td rowspan="1" colspan="1">Femur</td><td rowspan="1" colspan="1">(54)<sup>5</sup></td><td rowspan="1" colspan="1">51</td><td rowspan="1" colspan="1">(62)<sup>7</sup></td><td rowspan="1" colspan="1">(78)<sup>8</sup></td><td rowspan="1" colspan="1"/><td rowspan="1" colspan="1">—</td><td rowspan="1" colspan="1"/><td rowspan="1" colspan="1">—</td><td rowspan="1" colspan="1">—</td><td rowspan="1" colspan="1">78</td><td rowspan="1" colspan="1">112</td></tr><tr><td rowspan="1" colspan="1">Tibiotarsus</td><td rowspan="1" colspan="1">82</td><td rowspan="1" colspan="1">73</td><td rowspan="1" colspan="1">74</td><td rowspan="1" colspan="1">(93)<sup>8</sup></td><td rowspan="1" colspan="1"/><td rowspan="1" colspan="1">—</td><td rowspan="1" colspan="1"/><td rowspan="1" colspan="1">—</td><td rowspan="1" colspan="1">—</td><td rowspan="1" colspan="1">100</td><td rowspan="1" colspan="1">145</td></tr><tr><td rowspan="1" colspan="1">Metatarsal 3</td><td rowspan="1" colspan="1">(44)</td><td rowspan="1" colspan="1">(43)</td><td rowspan="1" colspan="1">—</td><td rowspan="1" colspan="1">—</td><td rowspan="1" colspan="1"/><td rowspan="1" colspan="1">—</td><td rowspan="1" colspan="1"/><td rowspan="1" colspan="1">—</td><td rowspan="1" colspan="1">—</td><td rowspan="1" colspan="1">53</td><td rowspan="1" colspan="1">68</td></tr><tr><td rowspan="1" colspan="1">Body length<sup>2</sup></td><td rowspan="1" colspan="1">(450)</td><td rowspan="1" colspan="1">—</td><td rowspan="1" colspan="1">—</td><td rowspan="1" colspan="1">—</td><td rowspan="1" colspan="1"/><td rowspan="1" colspan="1">—</td><td rowspan="1" colspan="1"/><td rowspan="1" colspan="1">—</td><td rowspan="1" colspan="1">—</td><td rowspan="1" colspan="1">—</td><td rowspan="1" colspan="1">(1080)</td></tr><tr><td rowspan="1" colspan="1">Neck &amp; trunk (precaudal column)</td><td rowspan="1" colspan="1">(102)</td><td rowspan="1" colspan="1">—</td><td rowspan="1" colspan="1">—</td><td rowspan="1" colspan="1">—</td><td rowspan="1" colspan="1"/><td rowspan="1" colspan="1">—</td><td rowspan="1" colspan="1"/><td rowspan="1" colspan="1">—</td><td rowspan="1" colspan="1">—</td><td rowspan="1" colspan="1">—</td><td rowspan="1" colspan="1">(324)</td></tr><tr><td rowspan="1" colspan="1">Caudal column</td><td rowspan="1" colspan="1">(296)</td><td rowspan="1" colspan="1">—</td><td rowspan="1" colspan="1">—</td><td rowspan="1" colspan="1">—</td><td rowspan="1" colspan="1"/><td rowspan="1" colspan="1">—</td><td rowspan="1" colspan="1"/><td rowspan="1" colspan="1">—</td><td rowspan="1" colspan="1">—</td><td rowspan="1" colspan="1">—</td><td rowspan="1" colspan="1">(659)</td></tr><tr><td rowspan="5" colspan="1">Proportion; (%)</td><td rowspan="1" colspan="1">Skull/body length</td><td rowspan="1" colspan="1">(12)</td><td rowspan="1" colspan="1">—</td><td rowspan="1" colspan="1">—</td><td rowspan="1" colspan="1">—</td><td rowspan="1" colspan="1"/><td rowspan="1" colspan="1">—</td><td rowspan="1" colspan="1"/><td rowspan="1" colspan="1">—</td><td rowspan="1" colspan="1">—</td><td rowspan="1" colspan="1">—</td><td rowspan="1" colspan="1">(9)</td></tr><tr><td rowspan="1" colspan="1">Skull/femur</td><td rowspan="1" colspan="1">(125)</td><td rowspan="1" colspan="1">127</td><td rowspan="1" colspan="1">(97)</td><td rowspan="1" colspan="1">(97)</td><td rowspan="1" colspan="1"/><td rowspan="1" colspan="1">—</td><td rowspan="1" colspan="1"/><td rowspan="1" colspan="1">—</td><td rowspan="1" colspan="1">—</td><td rowspan="1" colspan="1">(105)</td><td rowspan="1" colspan="1">103</td></tr><tr><td rowspan="1" colspan="1">Precaudal/body length</td><td rowspan="1" colspan="1">(30)</td><td rowspan="1" colspan="1">—</td><td rowspan="1" colspan="1">—</td><td rowspan="1" colspan="1">—</td><td rowspan="1" colspan="1"/><td rowspan="1" colspan="1">—</td><td rowspan="1" colspan="1"/><td rowspan="1" colspan="1">—</td><td rowspan="1" colspan="1">—</td><td rowspan="1" colspan="1">—</td><td rowspan="1" colspan="1">(23)</td></tr><tr><td rowspan="1" colspan="1">Caudal/body length</td><td rowspan="1" colspan="1">(65)</td><td rowspan="1" colspan="1">—</td><td rowspan="1" colspan="1">—</td><td rowspan="1" colspan="1">—</td><td rowspan="1" colspan="1"/><td rowspan="1" colspan="1">—</td><td rowspan="1" colspan="1"/><td rowspan="1" colspan="1">—</td><td rowspan="1" colspan="1">—</td><td rowspan="1" colspan="1">—</td><td rowspan="1" colspan="1">(61)</td></tr><tr><td rowspan="1" colspan="1">Humerus/forelimb<sup>3</sup></td><td rowspan="1" colspan="1">—</td><td rowspan="1" colspan="1">53</td><td rowspan="1" colspan="1">—</td><td rowspan="1" colspan="1">—</td><td rowspan="1" colspan="1"/><td rowspan="1" colspan="1">—</td><td rowspan="1" colspan="1"/><td rowspan="1" colspan="1">—</td><td rowspan="1" colspan="1">—</td><td rowspan="1" colspan="1">(50)</td><td rowspan="1" colspan="1">51</td></tr><tr><td rowspan="8" colspan="1">Proportion; (%)</td><td rowspan="1" colspan="1">Radius/forelimb</td><td rowspan="1" colspan="1">—</td><td rowspan="1" colspan="1">36</td><td rowspan="1" colspan="1">—</td><td rowspan="1" colspan="1">—</td><td rowspan="1" colspan="1"/><td rowspan="1" colspan="1">—</td><td rowspan="1" colspan="1"/><td rowspan="1" colspan="1">—</td><td rowspan="1" colspan="1">—</td><td rowspan="1" colspan="1">(36)</td><td rowspan="1" colspan="1">36</td></tr><tr><td rowspan="1" colspan="1">Metacarpal 3/forelimb</td><td rowspan="1" colspan="1">—</td><td rowspan="1" colspan="1">10</td><td rowspan="1" colspan="1">—</td><td rowspan="1" colspan="1">—</td><td rowspan="1" colspan="1"/><td rowspan="1" colspan="1">—</td><td rowspan="1" colspan="1"/><td rowspan="1" colspan="1">—</td><td rowspan="1" colspan="1">—</td><td rowspan="1" colspan="1">(15)</td><td rowspan="1" colspan="1">14</td></tr><tr><td rowspan="1" colspan="1">Tibiotarsus/femur</td><td rowspan="1" colspan="1">152</td><td rowspan="1" colspan="1">143</td><td rowspan="1" colspan="1">(119)</td><td rowspan="1" colspan="1">(119)</td><td rowspan="1" colspan="1"/><td rowspan="1" colspan="1">—</td><td rowspan="1" colspan="1"/><td rowspan="1" colspan="1">—</td><td rowspan="1" colspan="1">—</td><td rowspan="1" colspan="1">128</td><td rowspan="1" colspan="1">130</td></tr><tr><td rowspan="1" colspan="1">Femur/hind limb<sup>4</sup></td><td rowspan="1" colspan="1">30</td><td rowspan="1" colspan="1">31</td><td rowspan="1" colspan="1">—</td><td rowspan="1" colspan="1">—</td><td rowspan="1" colspan="1"/><td rowspan="1" colspan="1">—</td><td rowspan="1" colspan="1"/><td rowspan="1" colspan="1">—</td><td rowspan="1" colspan="1">—</td><td rowspan="1" colspan="1">34</td><td rowspan="1" colspan="1">35</td></tr><tr><td rowspan="1" colspan="1">Tibiotarsus/hind limb</td><td rowspan="1" colspan="1">46</td><td rowspan="1" colspan="1">44</td><td rowspan="1" colspan="1">—</td><td rowspan="1" colspan="1">—</td><td rowspan="1" colspan="1"/><td rowspan="1" colspan="1">—</td><td rowspan="1" colspan="1"/><td rowspan="1" colspan="1">—</td><td rowspan="1" colspan="1">—</td><td rowspan="1" colspan="1">43</td><td rowspan="1" colspan="1">45</td></tr><tr><td rowspan="1" colspan="1">Metatarsal 3/hind limb</td><td rowspan="1" colspan="1">24</td><td rowspan="1" colspan="1">26</td><td rowspan="1" colspan="1">—</td><td rowspan="1" colspan="1">—</td><td rowspan="1" colspan="1"/><td rowspan="1" colspan="1">—</td><td rowspan="1" colspan="1"/><td rowspan="1" colspan="1">—</td><td rowspan="1" colspan="1">—</td><td rowspan="1" colspan="1">23</td><td rowspan="1" colspan="1">21</td></tr><tr><td rowspan="1" colspan="1">Humerus/femur</td><td rowspan="1" colspan="1">61</td><td rowspan="1" colspan="1">53</td><td rowspan="1" colspan="1">(60)</td><td rowspan="1" colspan="1">(60)</td><td rowspan="1" colspan="1"/><td rowspan="1" colspan="1">—</td><td rowspan="1" colspan="1"/><td rowspan="1" colspan="1">—</td><td rowspan="1" colspan="1">—</td><td rowspan="1" colspan="1">64</td><td rowspan="1" colspan="1">74</td></tr><tr><td rowspan="1" colspan="1">Forelimb/hind limb</td><td rowspan="1" colspan="1">—</td><td rowspan="1" colspan="1">29</td><td rowspan="1" colspan="1">—</td><td rowspan="1" colspan="1">—</td><td rowspan="1" colspan="1"/><td rowspan="1" colspan="1">—</td><td rowspan="1" colspan="1"/><td rowspan="1" colspan="1">—</td><td rowspan="1" colspan="1">—</td><td rowspan="1" colspan="1">(44)</td><td rowspan="1" colspan="1">50</td></tr></tbody></table><table-wrap-foot><fn><p><sup>1</sup>Skull length is measured or estimated from the tip of the premaxilla to the posterior edge of the squamosal.; <sup>2</sup>Body length is composed of three successive lengths: functional skull length (measured from the premaxilla to the occipital condyle) + precaudal column length (as measured with natural curves) + caudal column.; <sup>3</sup>Forelimb length equals the sum of humerus + radius + metacarpal 3.; <sup>4</sup>Hind limb length equals the sum of femur + tibia + metatarsal 4.; <sup>5</sup>The reported length of the left femur (51 mm) is more reliable than the considerably shorter length estimate (40 mm) for the incomplete right femur (<xref ref-type="bibr" rid="B144">Zheng et al. 2009</xref>). The left femur, in addition, is missing the proximal portion of the head (<xref ref-type="bibr" rid="B144">Zheng et al. 2009</xref>; Supplemental Information), and so the length estimate used here is 54 mm.; <sup>6</sup>Based on the dentary of a subadult specimen (LACM 128258) with a length of approximately 24 mm (<xref ref-type="bibr" rid="B21">Butler et al. 2010</xref>: fig. 2d). The dentary is missing its anteriormost end and the coronoid process, which when restored yields a total length estimate of approximately 27 mm. The dentary in <italic><tp:taxon-name>Heterodontosaurus</tp:taxon-name></italic> is approximately 45% of total skull length, which suggests approximately 60 mm for total skull length in subadult <italic><tp:taxon-name>Fruitadens</tp:taxon-name></italic>.; <sup>7</sup>Femur length was estimated by adding the preserved portion (42.2 mm; <xref ref-type="bibr" rid="B21">Butler et al. 2010</xref>: fig. 2j) to an estimate of the missing portion of the shaft proximal to the fourth trochanter, based on the femora of <italic><tp:taxon-name>Heterodontosaurus</tp:taxon-name></italic> (Santa Luca 1984: fig. 18B) and <italic><tp:taxon-name>Abrictosaurus</tp:taxon-name></italic> (NHMUK RU B54). The preserved portion of the femur in LACM 120478 is estimated to be 68% of femur length.; <sup>8</sup>Skull and long bone estimated measurements for adult <italic><tp:taxon-name>Fruitadens</tp:taxon-name></italic> are based on two overlapping tibial dimensions (transverse width of proximal and distal ends, 79% and 81% of the adult), which suggest the subadult (LACM 120478) is approximately 80% the size of the adult (LACM 115747). All adult estimated measurements are scaled up accordingly from the subadult specimen, as there are no complete long bones known in adult material (LACM 115727, 115747).; <sup>9</sup>Skull length estimated from dentary length (<italic><tp:taxon-name>Echinodon</tp:taxon-name></italic>, 28 mm; Kayenta taxon, ~24 mm; <italic><tp:taxon-name>Lycorhinus</tp:taxon-name></italic>, 65 mm; <italic><tp:taxon-name>Manidens</tp:taxon-name></italic>, ~32 mm; <italic><tp:taxon-name>Pegomastax</tp:taxon-name></italic>, ~33 mm), assuming that dentary length (dentary anterior extremity to tip of coronoid process) is approximately 45% of total skull length (tip of the premaxilla to the posterior edge of the squamosal) as in <italic><tp:taxon-name>Heterodontosaurus</tp:taxon-name></italic>.; <sup>10</sup>The jaws of a large heterodontosaurid, tentatively referred to <italic><tp:taxon-name>Heterodontosaurus tucki</tp:taxon-name></italic> (NM QR 1788; <xref ref-type="bibr" rid="B98">Porro et al. 2011</xref>), are approximately 175% the size of SAM-PK- K1332, resulting in an estimated skull length of approximately 200 mm (the skull length estimate of 166 mm by Porro et al. 2010 is for a different measure of skull length).</p></fn></table-wrap-foot></table-wrap><fig id="F1" position="float" orientation="portrait"><label>Figure 1.</label><caption><p>Heterodontosaurid localities. <bold>A</bold> Locality (red dot) for <italic><tp:taxon-name>Echinodon becklesii</tp:taxon-name></italic> on the southern coast of England <bold>B</bold> Heterodontosaurid localities in South Africa and Lesotho. Locality(ies)/taxon identification: Nosi/<italic><tp:taxon-name>Abrictosaurus consors</tp:taxon-name></italic>; Mlamli, Tushielaw, Tyinindini/<italic><tp:taxon-name>Heterodontosaurus tucki</tp:taxon-name></italic>; Bamboeskloof Farm, Buck Camp, Paballong/<italic><tp:taxon-name>Lycorhinus angustidens</tp:taxon-name></italic>; Maboloka/<tp:taxon-name>Heterodontosauridae</tp:taxon-name> incertae sedis; Voyizane/ <italic><tp:taxon-name>Pegomastax africanus</tp:taxon-name></italic> gen. n. sp. n.</p></caption><graphic xmlns:xlink="http://www.w3.org/1999/xlink" xlink:href="ZooKeys-226-001-g001.jpg" position="float" orientation="portrait" xlink:type="simple"/></fig><fig id="F4" position="float" orientation="portrait"><label>Figure 4.</label><caption><p>Controversial early heterodontosaurid specimen from southern Africa. Drawing of specimen NHMUK RU A100 as embedded in matrix in <bold>A</bold> top and <bold>B</bold> bottom views (from <xref ref-type="bibr" rid="B129">Thulborn 1970</xref>). Abbreviations: <bold><italic>F</italic></bold> frontal <bold><italic>JL</italic></bold> left jugal <bold><italic>JR</italic></bold> right jugal <bold><italic>LTF</italic></bold> left lateral temporal opening <bold><italic>MDR</italic></bold> right mandible <bold><italic>MXL</italic></bold> left maxilla <bold><italic>MXR</italic></bold> right maxilla <bold><italic>N</italic></bold> left nasal <bold><italic>PMXR</italic></bold> right premaxilla <bold><italic>PO</italic></bold> postorbital <bold><italic>STF</italic></bold> supratemporal fossa. Scale bar equals 5 cm.</p></caption><graphic xmlns:xlink="http://www.w3.org/1999/xlink" xlink:href="ZooKeys-226-001-g004.jpg" position="float" orientation="portrait" xlink:type="simple"/></fig><fig id="F61" position="float" orientation="portrait"><label>Figure 61.</label><caption><p>Jaw joints of <italic><tp:taxon-name>Heterodontosaurus tucki</tp:taxon-name></italic> from the Lower Jurassic Upper Elliot and Clarens formations of South Africa. Dentary symphysis and quadrate-articular jaw joint <bold>A</bold> Reconstruction of the anterior portion of the right dentary in medial view (based on SAM-PK-K1332) <bold>B</bold> Reconstruction of the anterior end of the lower jaws in ventral view (based on SAM-PK-K1332) <bold>C</bold> Stereopair of the right lower jaw joint in lateral view (the lateral edge of the quadrate condyle and articular are broken away exposing the tight jaw articulation) in a subadult skull (AMNH 24000) <bold>D</bold> Stereopair of the left lower jaw joint in lateral view (the lateral edge of the quadrate condyle is broken away exposing the inclined trough of the jaw articulation) in a subadult skull (AMNH 24000). Scale bar equals 1 cm in <bold>C</bold> and <bold>D</bold>. Abbreviations: <bold><italic>d</italic></bold>  dentary <bold><italic>d1</italic></bold>, <bold><italic>2</italic></bold> dentary tooth 1, 2 <bold><italic>dbo</italic></bold> dentary boss <bold><italic>fo</italic></bold> foramen <bold><italic>Mc</italic></bold> Meckel’s canal <bold><italic>pd</italic></bold> predentary <bold><italic>sym</italic></bold> symphysis <bold><italic>symt</italic></bold> symphyseal trough <bold><italic>vp</italic></bold> ventral process.</p></caption><graphic xmlns:xlink="http://www.w3.org/1999/xlink" xlink:href="ZooKeys-226-001-g061.jpg" position="float" orientation="portrait" xlink:type="simple"/></fig><fig id="F35" position="float" orientation="portrait"><label>Figure 35.</label><caption><p>Skull of <italic><tp:taxon-name>Abrictosaurus consors</tp:taxon-name></italic> from the Lower Jurassic Upper Elliot Formation of South Africa. Skull reconstruction in left lateral view based on NHMUK RU B54. Dashed lines indicate estimated edges and sutures. Abbreviations: <bold><italic>a</italic></bold> angular <bold><italic>adf</italic></bold> anterior dentary foramen <bold><italic>antfo</italic></bold> antorbital fossa <bold><italic>apd</italic></bold> articular surface for the predentary <bold><italic>apmf</italic></bold> anterior premaxillary foramen <bold><italic>be</italic></bold> buccal emargination <bold><italic>d</italic></bold>  dentary <bold><italic>d1</italic></bold>, <bold><italic>d14</italic></bold> dentary tooth 1, 14 <bold><italic>de</italic></bold> dentary expansion <bold><italic>en</italic></bold> external nares <bold><italic>j</italic></bold> jugal <bold><italic>l</italic></bold> lacrimal <bold><italic>m</italic></bold> maxilla <bold><italic>m14</italic></bold>  maxillary tooth 14 <bold><italic>nf</italic></bold> narial fossa <bold><italic>pap</italic></bold> palpebral <bold><italic>pd</italic></bold> predentary <bold><italic>pm</italic></bold> premaxilla <bold><italic>pm1</italic></bold> premaxillary tooth 1 <bold><italic>po</italic></bold> postorbital <bold><italic>q</italic></bold> quadrate <bold><italic>qj</italic></bold> quadratojugal <bold><italic>sa</italic></bold> surangular.</p></caption><graphic xmlns:xlink="http://www.w3.org/1999/xlink" xlink:href="ZooKeys-226-001-g035.jpg" position="float" orientation="portrait" xlink:type="simple"/></fig><fig id="F59" position="float" orientation="portrait"><label>Figure 59.</label><caption><p>Skull of <italic><tp:taxon-name>Heterodontosaurus tucki</tp:taxon-name></italic> from the Lower Jurassic Upper Elliot and Clarens formations of South Africa. New skull reconstruction in lateral view showing the dentition with intermediate wear (scleral ring not shown). Pink tone indicates wear facets. Abbreviations: <bold><italic>a</italic></bold> angular <bold><italic>aantfe</italic></bold> accessory antorbital fenestra <bold><italic>adf</italic></bold> anterior dentary foramen <bold><italic>adi</italic></bold> arched diastema <bold><italic>antfo</italic></bold> antorbital fossa <bold><italic>apd</italic></bold> articular surface for the predentary <bold><italic>apmf</italic></bold> anterior premaxillary foramen <bold><italic>asaf</italic></bold> anterior surangular foramen <bold><italic>be</italic></bold> buccal emargination <bold><italic>bo</italic></bold> basioccipital <bold><italic>bt</italic></bold> basal tubera <bold><italic>c</italic></bold> coronoid <bold><italic>d</italic></bold> dentary <bold><italic>d2</italic></bold>, <bold><italic>d11</italic></bold> dentary tooth 2, 11 <bold><italic>dbo</italic></bold> dentary boss <bold><italic>eantfe</italic></bold> external antorbital fenestra <bold><italic>emf</italic></bold> external mandibular fenestra <bold><italic>emfo</italic></bold> external mandibular fossa <bold><italic>en</italic></bold> external naris <bold><italic>f</italic></bold> frontal <bold><italic>iantfe</italic></bold> internal antorbital fenestra <bold><italic>j</italic></bold> jugal <bold><italic>jfl</italic></bold> jugal flange <bold><italic>jh</italic></bold> jugal horn <bold><italic>l</italic></bold> lacrimal <bold><italic>lrfo</italic></bold> lateral retroarticular fossa <bold><italic>m</italic></bold> maxilla <bold><italic>m1</italic></bold>, <bold><italic>11</italic></bold> maxillary tooth 1, 11 <bold><italic>n</italic></bold> nasal <bold><italic>nf</italic></bold> narial fossa <bold><italic>p</italic></bold> parietal <bold><italic>pap</italic></bold> palpebral <bold><italic>pd</italic></bold> predentary <bold><italic>pm</italic></bold> premaxilla <bold><italic>pm1</italic></bold>, <bold><italic>3</italic></bold> premaxillary tooth 1, 3 <bold><italic>pmfo</italic></bold> promaxillary fossa <bold><italic>po</italic></bold> postorbital <bold><italic>pof</italic></bold> postorbital fossa <bold><italic>popr</italic></bold> paroccipital process <bold><italic>prf</italic></bold> prefrontal <bold><italic>psaf</italic></bold> posterior surangular foramen <bold><italic>q</italic></bold> quadrate <bold><italic>qf</italic></bold> quadrate foramen <bold><italic>qj</italic></bold> quadratojugal <bold><italic>sa</italic></bold> surangular <bold><italic>sar</italic></bold> surangular ridge <bold><italic>sq</italic></bold> squamosal.</p></caption><graphic xmlns:xlink="http://www.w3.org/1999/xlink" xlink:href="ZooKeys-226-001-g059.jpg" position="float" orientation="portrait" xlink:type="simple"/></fig><fig id="F56" position="float" orientation="portrait"><label>Figure 56.</label><caption><p>Postcaniniform dentary tooth row of <italic><tp:taxon-name>Heterodontosaurus tucki</tp:taxon-name></italic> from the Lower Jurassic Upper Elliot and Clarens formations of South Africa. Worn right dentary tooth row in an adult skull (SAM-PK-K1332). Stereopair (<bold>A</bold>) and line drawing (<bold>B</bold>) in medial view. Dashed lines indicate estimated edges; tone indicates matrix. Scale bars equal 1 cm in A and B. Abbreviations: <bold><italic>c</italic></bold> coronoid <bold><italic>d</italic></bold> dentary <bold><italic>d2</italic></bold>, <bold><italic>8</italic></bold>, <bold><italic>11</italic></bold> dentary tooth 2, 8, 11 <bold><italic>fo</italic></bold> foramen <bold><italic>imf</italic></bold> internal mandibular fenestra; <bold><italic>Mc</italic></bold> Meckel’s canal <bold><italic>sp</italic></bold> splenial.</p></caption><graphic xmlns:xlink="http://www.w3.org/1999/xlink" xlink:href="ZooKeys-226-001-g056.jpg" position="float" orientation="portrait" xlink:type="simple"/></fig><fig id="F91" position="float" orientation="portrait"><label>Figure 91.</label><caption><p>Premaxillary dentition in <italic><tp:taxon-name>Heterodontosaurus tucki</tp:taxon-name></italic>. Cast of premaxillary tooth 2 and 3 in left lateral view (UCRC PVC11) from an early mold of adult skull SAM-PK-K1332. Stereopair (<bold>A</bold>) and line drawing (<bold>B</bold>) showing spalling, abrasion, and the mesial and distal edges of ligual tooth-to-bill wear facets. Scale bar equals 5 mm. Abbreviations: <bold><italic>aa</italic></bold> apical abrasion <bold><italic>bsae</italic></bold> breakage surface with abraded edges <bold><italic>elwf</italic></bold> edge of lingual wear facet <bold><italic>sfs</italic></bold> spalled fracture surface <bold><italic>safs</italic></bold> spalled abraded fracture surface.</p></caption><graphic xmlns:xlink="http://www.w3.org/1999/xlink" xlink:href="ZooKeys-226-001-g091.jpg" position="float" orientation="portrait" xlink:type="simple"/></fig><fig id="F10" position="float" orientation="portrait"><label>Figure 10.</label><caption><p>Cheek tooth terminology. <bold>A</bold> Postcaniniform maxillary or dentary tooth in labial or lingual view, respectively. <bold>B</bold> Postcaniniform maxillary or dentary tooth in distal view. <bold>C</bold> Pair of worn postcaniniform maxillary or dentary teeth in proximal or distal view showing low-angle (left) and high-angle (right) wear facets (red line). The angle of incidence (dashed line) of each wear facet (red line) is measured away from the vertical axis of the crown. Abbreviations: <bold><italic>ad</italic></bold> apical denticle <bold><italic>cd</italic></bold> cingular denticle <bold><italic>cel</italic></bold> cingular ectoloph <bold><italic>ci</italic></bold> cingulum <bold><italic>dbd</italic></bold> distal basal denticle <bold><italic>dicf</italic></bold> distal intercingular fossa <bold><italic>dmri</italic></bold> distal marginal ridge <bold><italic>dpcf</italic></bold>  distal paracingular fossa <bold><italic>mbd</italic></bold> mesial basal denticle <bold><italic>mpcf</italic></bold> mesial paracingular fossa <bold><italic>ne</italic></bold> neck <bold><italic>pri</italic></bold> primary ridge <bold><italic>rt</italic></bold> root <bold><italic>sri</italic></bold> secondary ridge <bold><italic>wf</italic></bold> wear facet.</p></caption><graphic xmlns:xlink="http://www.w3.org/1999/xlink" xlink:href="ZooKeys-226-001-g010.jpg" position="float" orientation="portrait" xlink:type="simple"/></fig></tp:treatment-sec><ref-list><ref id="B55"><mixed-citation xmlns:xlink="http://www.w3.org/1999/xlink" xlink:type="simple"><person-group><name name-style="western"><surname>Haughton</surname><given-names>SH</given-names></name></person-group> (<year>1924</year>)<source> The fauna and stratigraphy of the Stormberg series. Annals of the South African Museum 12: 323–497.</source></mixed-citation></ref><ref id="B60"><mixed-citation xmlns:xlink="http://www.w3.org/1999/xlink" xlink:type="simple"><person-group><name name-style="western"><surname>Hopson</surname><given-names>JA</given-names></name></person-group> (<year>1980</year>)<article-title> Tooth function and replacement in early Mesozoic ornithischian dinosaurs: implications for aestivation.</article-title><source>Lethaia </source><volume>13</volume>: <fpage>93</fpage>-<lpage>105</lpage>. doi: <ext-link ext-link-type="uri" xlink:href="http://dx.doi.org/10.1111/j.1502-3931.1980.tb01035.x" xlink:type="simple">10.1111/j.1502-3931.1980.tb01035.x</ext-link></mixed-citation></ref><ref id="B129"><mixed-citation xmlns:xlink="http://www.w3.org/1999/xlink" xlink:type="simple"><person-group><name name-style="western"><surname>Thulborn</surname><given-names>RA</given-names></name></person-group> (<year>1970</year>)<article-title> The systematic position of the Triassic ornithischian dinosaur <italic>Lycorhinus angustidens</italic>.</article-title><source>Zoological Journal of the Linnean Society </source><volume>49</volume>: <fpage>235</fpage>-<lpage>245</lpage>. doi: <ext-link ext-link-type="uri" xlink:href="http://dx.doi.org/10.1111/j.1096-3642.1970.tb00739.x" xlink:type="simple">10.1111/j.1096-3642.1970.tb00739.x</ext-link></mixed-citation></ref><ref id="B130"><mixed-citation xmlns:xlink="http://www.w3.org/1999/xlink" xlink:type="simple"><person-group><name name-style="western"><surname>Thulborn</surname><given-names>RA</given-names></name></person-group> (<year>1974</year>)<article-title> A new heterodontosaurid dinosaur (Reptilia: Ornithischia) from the Upper Triassic Red Beds of Lesotho.</article-title><source>Zoological Journal of the Linnean Society </source><volume>55</volume>: <fpage>151</fpage>-<lpage>175</lpage>. doi: <ext-link ext-link-type="uri" xlink:href="http://dx.doi.org/10.1111/j.1096-3642.1974.tb01591.x" xlink:type="simple">10.1111/j.1096-3642.1974.tb01591.x</ext-link></mixed-citation></ref><ref id="B29"><mixed-citation xmlns:xlink="http://www.w3.org/1999/xlink" xlink:type="simple"><person-group><name name-style="western"><surname>Charig</surname><given-names>AJ</given-names></name><name name-style="western"><surname>Crompton</surname><given-names>AW</given-names></name></person-group> (<year>1974</year>)<article-title> The alleged synonymy of <italic>Lycorhinus</italic> and <italic>Heterodontosaurus</italic>.</article-title><source>Annals of the South African Museum </source><volume>64</volume>: <fpage>167</fpage>-<lpage>189</lpage>.</mixed-citation></ref><ref id="B59"><mixed-citation xmlns:xlink="http://www.w3.org/1999/xlink" xlink:type="simple"><person-group><name name-style="western"><surname>Hopson</surname><given-names>JA</given-names></name></person-group> (<year>1975</year>)<article-title> On the generic separation of the ornithischian <italic>Lycorhinus</italic> and <italic>Heterodontosaurus</italic> from the Stormberg Series (Upper Triassic) of South Africa.</article-title><source>South African Journal of Science </source><volume>71</volume>: <fpage>302</fpage>-<lpage>305</lpage>.</mixed-citation></ref><ref id="B50"><mixed-citation xmlns:xlink="http://www.w3.org/1999/xlink" xlink:type="simple"><person-group><name name-style="western"><surname>Gow</surname><given-names>CE</given-names></name></person-group> (<year>1990</year>)<article-title> A tooth-bearing maxilla referable to <italic>Lycorhinus angustidens</italic> Haughton, 1924 (Dinosauria, Ornithischia).</article-title><source>Annals of the South African Museum </source><volume>99</volume>: <fpage>367</fpage>-<lpage>380</lpage>.</mixed-citation></ref><ref id="B85"><mixed-citation xmlns:xlink="http://www.w3.org/1999/xlink" xlink:type="simple"><person-group><name name-style="western"><surname>Norman</surname><given-names>DB</given-names></name><name name-style="western"><surname>Crompton</surname><given-names>AW</given-names></name><name name-style="western"><surname>Butler</surname><given-names>RJ</given-names></name><name name-style="western"><surname>Porro</surname><given-names>LB</given-names></name><name name-style="western"><surname>Charig</surname><given-names>AJ</given-names></name></person-group> (<year>2011</year>)<article-title> The Lower Jurassic ornithischian dinosaur <italic>Heterodontosaurus tucki</italic> Crompton and Charig 1962: cranial anatomy, functional morphology, taxonomy, and relationships.</article-title><source>Zoological Journal of the Linnean Society </source><volume>162</volume>: <fpage>182</fpage>-<lpage>279</lpage>.</mixed-citation></ref><ref id="B144"><mixed-citation xmlns:xlink="http://www.w3.org/1999/xlink" xlink:type="simple"><person-group><name name-style="western"><surname>Zheng</surname><given-names>XT</given-names></name><name name-style="western"><surname>You</surname><given-names>HL</given-names></name><name name-style="western"><surname>Xu</surname><given-names>X</given-names></name><name name-style="western"><surname>Dong</surname><given-names>ZM</given-names></name></person-group> (<year>2009</year>)<source> Early Cretaceous heterodontosaurid dinosaur with integumentary structures. Nature 458: 333–336. doi: <ext-link ext-link-type="uri" xlink:href="http://dx.doi.org/10.1038/nature07856" xlink:type="simple">10.1038/nature07856</ext-link></source></mixed-citation></ref><ref id="B21"><mixed-citation xmlns:xlink="http://www.w3.org/1999/xlink" xlink:type="simple"><person-group><name name-style="western"><surname>Butler</surname><given-names>RJ</given-names></name><name name-style="western"><surname>Galton</surname><given-names>PM</given-names></name><name name-style="western"><surname>Porro</surname><given-names>LB</given-names></name><name name-style="western"><surname>Chiappe</surname><given-names>LM</given-names></name><name name-style="western"><surname>Henderson DM et</surname><given-names>al.</given-names></name></person-group> (<year>2010</year>)<article-title> Lower limits of ornithischian dinosaur body size inferred from a new Upper Jurassic heterodontosaurid from North America.</article-title><source>Proceedings of the Royal Society B: Biological Sciences </source><volume>277</volume>: <fpage>375</fpage>-<lpage>381</lpage>. doi: <ext-link ext-link-type="uri" xlink:href="http://dx.doi.org/10.1098/rspb.2009.1494" xlink:type="simple">10.1098/rspb.2009.1494</ext-link></mixed-citation></ref><ref id="B98"><mixed-citation xmlns:xlink="http://www.w3.org/1999/xlink" xlink:type="simple"><person-group><name name-style="western"><surname>Porro</surname><given-names>LB</given-names></name><name name-style="western"><surname>Butler</surname><given-names>RJ</given-names></name><name name-style="western"><surname>Barrett</surname><given-names>PM</given-names></name><name name-style="western"><surname>Moore-Fay</surname><given-names>S</given-names></name><name name-style="western"><surname>Abel</surname><given-names>RL</given-names></name></person-group> (<year>2011</year>)<article-title> New heterodontosaurids specimens from the Lower Jurassic of southern Africa and the early ornithischian dinosaur radiation.</article-title><source>Earth and Environmental Transactions of the Royal Society of Edinburgh </source><volume>101</volume>: <fpage>351</fpage>-<lpage>366</lpage>. doi: <ext-link ext-link-type="uri" xlink:href="http://dx.doi.org/10.1017/S175569101102010X" xlink:type="simple">10.1017/S175569101102010X</ext-link></mixed-citation></ref><ref id="B49"><mixed-citation xmlns:xlink="http://www.w3.org/1999/xlink" xlink:type="simple"><person-group><name name-style="western"><surname>Gow</surname><given-names>CE</given-names></name></person-group> (<year>1975</year>)<article-title> A new heterodontosaurid from the Redbeds of South Africa showing clear evidence of tooth replacement.</article-title><source>Zoological Journal of the Linnean Society </source><volume>57</volume>: <fpage>335</fpage>-<lpage>339</lpage>. doi: <ext-link ext-link-type="uri" xlink:href="http://dx.doi.org/10.1111/j.1096-3642.1975.tb01895.x" xlink:type="simple">10.1111/j.1096-3642.1975.tb01895.x</ext-link></mixed-citation></ref><ref id="B132"><mixed-citation xmlns:xlink="http://www.w3.org/1999/xlink" xlink:type="simple"><person-group><name name-style="western"><surname>Weishampel</surname><given-names>DB</given-names></name></person-group> (<year>1984</year>)<article-title> Evolution of jaw mechanisms in ornithopod dinosaurs.</article-title><source>Advances in Anatomy and Cell Biology </source><volume>87</volume>: <fpage>1</fpage>-<lpage>109</lpage>. doi: <ext-link ext-link-type="uri" xlink:href="http://dx.doi.org/10.1007/978-3-642-69533-9_1" xlink:type="simple">10.1007/978-3-642-69533-9_1</ext-link></mixed-citation></ref><ref id="B68"><mixed-citation xmlns:xlink="http://www.w3.org/1999/xlink" xlink:type="simple"><person-group><name name-style="western"><surname>Kitching</surname><given-names>JW</given-names></name><name name-style="western"><surname>Raath</surname><given-names>MA</given-names></name></person-group> (<year>1984</year>)<article-title> Fossils from the Elliot and Clarens Formations (Karoo Sequence) of the northeastern Cape, Orange Free State and Lesotho, and a suggested biozonation based on tetrapods.</article-title><source>Palaeontologia africana </source><volume>25</volume>: <fpage>111</fpage>-<lpage>125</lpage>.</mixed-citation></ref><ref id="B69"><mixed-citation xmlns:xlink="http://www.w3.org/1999/xlink" xlink:type="simple"><person-group><name name-style="western"><surname>Knoll</surname><given-names>F</given-names></name></person-group> (<year>2005</year>)<article-title> The tetrapod fauna of the Upper Elliot and Clarens formations in the main Karoo Basin (South Africa and Lesotho).</article-title><source>Bulletin de la Société géologique de France </source><volume>176</volume>: <fpage>81</fpage>-<lpage>91</lpage>. doi: <ext-link ext-link-type="uri" xlink:href="http://dx.doi.org/10.2113/176.1.81" xlink:type="simple">10.2113/176.1.81</ext-link></mixed-citation></ref><ref id="B51"><mixed-citation xmlns:xlink="http://www.w3.org/1999/xlink" xlink:type="simple"><person-group><name name-style="western"><surname>Gradstein</surname><given-names>FM</given-names></name><name name-style="western"><surname>Ogg</surname><given-names>JG</given-names></name></person-group> (<year>2009</year>)<article-title> The geologic time scale.</article-title> In: <person-group><name name-style="western"><surname>Hedges</surname><given-names>SB</given-names></name><name name-style="western"><surname>Kumar</surname><given-names>S</given-names></name></person-group> (<role>Eds</role>). <issue-title>, The Timetree of Life.</issue-title><source>Oxford University Press, Oxford</source>: <fpage>26</fpage>-<lpage>34</lpage>.</mixed-citation></ref><ref id="B42"><mixed-citation xmlns:xlink="http://www.w3.org/1999/xlink" xlink:type="simple"><person-group><name name-style="western"><surname>Galton</surname><given-names>PM</given-names></name></person-group> (<year>1974a</year>)<article-title> The ornithischian dinosaur <italic>Hypsilophodon</italic> from the Wealden of the Isle of Wight.</article-title><source>Bulletin, British Museum (Natural History) Geology </source><volume>25</volume>: <fpage>1</fpage>-<lpage>152</lpage>.</mixed-citation></ref><ref id="B110"><mixed-citation xmlns:xlink="http://www.w3.org/1999/xlink" xlink:type="simple"><person-group><name name-style="western"><surname>Sereno</surname><given-names>PC</given-names></name></person-group> (<year>1991</year>)<source><italic>Lesothosaurus</italic>, “fabrosaurids,” and the early evolution of Ornithischia. Journal of Vertebrate Paleontology 11: 168–197. doi 10.1080/02724634.1991.10011386</source></mixed-citation></ref></ref-list></tp:taxon-treatment>
