# Supplementary material for: Taxonomy, morphology, masticatory function and phylogeny of heterodontosaurid dinosaurs
Source: Zookeys. 2012 Oct 3;(226):1–225. doi: 10.3897/zookeys.223.2840 (PMC3491919; doi:10.3897/zookeys.223.2840)
Supplement: XML Treatment for Manidens condorensis [file zookeys.223.2840-treatment9.xml]

<!DOCTYPE tp:taxon-treatment
  PUBLIC "-//TaxonX//DTD Taxonomic Treatment Publishing DTD v0 20100105//EN" "tax-treatment-NSO.dtd">
<tp:taxon-treatment xmlns:tp="http://www.plazi.org/taxpub"><tp:treatment-meta><mixed-citation publication-type="journal"><person-group><name><surname>Sereno</surname><given-names>Paul C.</given-names></name></person-group><article-title>Taxonomy, morphology, masticatory function and phylogeny of heterodontosaurid dinosaurs</article-title><source>Zookeys</source><day>3</day><month>10</month><year>2012</year><volume>2012</volume><issue>226</issue><fpage>1</fpage><lpage>225</lpage><pub-id pub-id-type="doi">10.3897/zookeys.223.2840</pub-id></mixed-citation></tp:treatment-meta><tp:nomenclature><tp:taxon-name>
                            <tp:taxon-name-part taxon-name-part-type="genus">Manidens</tp:taxon-name-part>
                            <tp:taxon-name-part taxon-name-part-type="species">condorensis</tp:taxon-name-part>
                        <object-id xmlns:xlink="http://www.w3.org/1999/xlink" xlink:type="simple">http://species-id.net/wiki/Manidens_condorensis</object-id>
								</tp:taxon-name><tp:taxon-authority/><xref ref-type="fig" rid="F8">Figs 8</xref><xref ref-type="fig" rid="F81">81</xref><xref ref-type="table" rid="T1">Tables 1</xref><xref ref-type="table" rid="T3">3</xref><tp:nomenclature-citation-list><tp:nomenclature-citation><tp:taxon-name>Manidens condorensis</tp:taxon-name><comment>Pol et al. (2011; Figs 1, 2)</comment></tp:nomenclature-citation></tp:nomenclature-citation-list></tp:nomenclature><tp:treatment-sec sec-type="Holotype"><title>Holotype.</title><p>MPEF-PV 3211, partial skull and postcranial skeleton lacking the forelimbs, hindlimbs, and caudal vertebrae (<xref ref-type="fig" rid="F8">Figs 8</xref>, <xref ref-type="fig" rid="F81">81B</xref>).</p></tp:treatment-sec><tp:treatment-sec sec-type="Referred material"><title>Referred material.</title><p>MPEF-PV 1718, 1719, 1786, 3810, and 3811, isolated teeth.</p></tp:treatment-sec><tp:treatment-sec sec-type="Type locality"><title>Type locality.</title><p>Queso Rallado, 2.3 km west of Cerro Cóndor, Chubut Province, Argentina (<xref ref-type="bibr" rid="B95">Pol et al. 2011</xref>).</p></tp:treatment-sec><tp:treatment-sec sec-type="Horizon"><title>Horizon.</title><p>Cañadón Asfalto Formation (<xref ref-type="bibr" rid="B127">Stipanicic et al. 1968</xref>; <xref ref-type="bibr" rid="B102">Rougier et al. 2007</xref>); Middle Jurassic, Aalenian-Bathonian, ca. 176-165 Ma (<xref ref-type="bibr" rid="B51">Gradstein and Ogg 2009</xref>; <xref ref-type="bibr" rid="B25">Cabaleri et al. 2010</xref>).</p></tp:treatment-sec><tp:treatment-sec sec-type="Revised diagnosis"><title>Revised diagnosis.</title><p>Heterodontosaurid ornithischian characterized by the following four autapomorphies: (1) external mandibular fenestra absent; (2) denticules on the margins of individual denticles; (3) mesially divergent basal denticle on mesial margin in some dentary crowns; (4) mesial denticulate margin approximately 60% the length of the distal margin.</p></tp:treatment-sec><tp:treatment-sec sec-type="Description"><title>Description.</title><p>The revised diagnosis above restricts cited features to those interpreted as potential autapomorphies for <italic><tp:taxon-name>Manidens condorensis</tp:taxon-name></italic>. Several features listed in the initial diagnosis (<xref ref-type="bibr" rid="B95">Pol et al. 2011</xref>: 370) have broader distributions and therefore were omitted. Besides the unusual features of the dentition, closure of the external mandibular fenestra is the only nondental autapomorphy listed, although more will surely be identified with additional preparation and description. The following descriptive comments are based on <xref ref-type="bibr" rid="B95">Pol et al. (2011)</xref> as well as stereophotographs of the holotypic specimen (courtesy of D. Pol).</p></tp:treatment-sec><tp:treatment-sec sec-type="Cranium"><title>Cranium.</title><p>Only a portion of theskull roof and braincase are preserved and figured (<xref ref-type="bibr" rid="B95">Pol et al. 2011</xref>). Judging from the length of the dentary, the snout is likely to be proportionately shorter than in <italic><tp:taxon-name>Heterodontosaurus</tp:taxon-name></italic> (<xref ref-type="fig" rid="F8">Figs 8A</xref>, <xref ref-type="fig" rid="F59">59</xref>, <xref ref-type="fig" rid="F81">81B</xref>). An inset, arched diastema was probably present between the premaxilla and maxilla, given the presence of a dentary caniniform tooth (<xref ref-type="fig" rid="F8">Figs 8A</xref>, <xref ref-type="fig" rid="F81">81B</xref>). The form of the premaxilla and predentary are currently unknown.</p><p>As noted by <xref ref-type="bibr" rid="B95">Pol et al. (2011)</xref>, aspects of the cranium are reminiscent of derived features in <italic><tp:taxon-name>Tianyulong</tp:taxon-name></italic> and <italic><tp:taxon-name>Heterodontosaurus</tp:taxon-name></italic> such as the arched profile of the upper temporal bar and the spacious laterotemporal fossa (<xref ref-type="fig" rid="F81">Fig. 81B</xref>). The form of the postorbital, jugal, quadratojugal and quadrate exhibit features present in <italic><tp:taxon-name>Heterodontosaurus</tp:taxon-name></italic>, most of which are poorly known in other heterodontosaurids. The lateral aspect of the postorbital is excavated by a fossa, a laterally projecting crest and posteroventrally directed flange are present on the jugal, an embayment ventral to the lower temporal bar results in a T-shaped quadratojugal, and the ventral articular surface of the quadrate condyles angles ventrolaterally. The shaft of the quadrate dorsal to the condyles appears to be considerably more robust than in <italic><tp:taxon-name>Heterodontosaurus</tp:taxon-name></italic> (<xref ref-type="bibr" rid="B95">Pol et al. 2011</xref>: fig. 1e).<!--PageBreak--></p><p>The maxilla has a laterally protruding rim along the ventral margin of the antorbital fossa as in other heterodontosaurids. Pol et al. (2011: 371) suggested that an arched diastema may not have been present. The anterior margin of the maxilla, however, is not well preserved (<xref ref-type="fig" rid="F81">Fig. 81B</xref>). The presence of a caniniform tooth in the dentary (<xref ref-type="fig" rid="F8">Fig. 8A</xref>) strongly suggests that an arched diastema would have been present as in other heterodontosaurids.</p><p><!--PageBreak-->The prominent laterally projecting jugal horn is very similar in form and location to that in <italic><tp:taxon-name>Heterodontosaurus</tp:taxon-name></italic> (<xref ref-type="fig" rid="F59">Figs 59</xref>, <xref ref-type="fig" rid="F81">81B</xref>). The dorsoventrally compressed horn, which is located just ventral to the orbital margin, is connected by a ridge to the everted ventral rim of the antorbital fenestra. The jugal flange differs in its position from that in <italic><tp:taxon-name>Heterodontosaurus</tp:taxon-name></italic> (<xref ref-type="fig" rid="F59">Figs 59</xref>, <xref ref-type="fig" rid="F81">81B</xref>). It projects posteriorly rather than posteroventrally. As a result, the flange has a more elevated position relative to the lower jaw than in <italic><tp:taxon-name>Heterodontosaurus</tp:taxon-name></italic>.</p><p>The postorbital has a particularly deep posterior ramus compared to <italic><tp:taxon-name>Heterodontosaurus</tp:taxon-name></italic> as seen in lateral view (<xref ref-type="fig" rid="F59">Figs 59</xref>, <xref ref-type="fig" rid="F81">81B</xref>). In this regard, the postorbital is most similar to that in <italic><tp:taxon-name>Pegomastax africanus</tp:taxon-name></italic> gen. n. sp. n.asdescribed below. The postorbital fossa is well developed as in <italic><tp:taxon-name>Heterodontosaurus</tp:taxon-name></italic>.</p><fig id="F81" position="float" orientation="portrait"><label>Figure 81.</label><caption><p>Partial skull of <italic><tp:taxon-name>Manidens condorensis</tp:taxon-name></italic> from the Middle Jurassic Cañadón Asfalto Formation of Argentina. Skull reconstructions in lateral view <bold>A</bold> Reversed from <xref ref-type="bibr" rid="B95">Pol et al. (2011)</xref> <bold>B</bold> This study. Dashed lines indicate estimated edges. Abbreviations: <bold><italic>a</italic></bold> angular <bold><italic>antfo</italic></bold> antorbital fossa <bold><italic>asaf</italic></bold> anterior surangular foramen <bold><italic>be</italic></bold> buccal emargination <bold><italic>bo</italic></bold> basioccipital <bold><italic>bt</italic></bold> basal tubera <bold><italic>d</italic></bold> dentary <bold><italic>d1</italic></bold>, <bold><italic>2</italic></bold>, <bold><italic>11</italic></bold> dentary tooth 1, 2, 11 <bold><italic>emfo</italic></bold> external mandibular fossa <bold><italic>f</italic></bold> frontal <bold><italic>gl</italic></bold> glenoid <bold><italic>gr</italic></bold> groove <bold><italic>j</italic></bold> jugal <bold><italic>jfl</italic></bold> jugal flange <bold><italic>jh</italic></bold> jugal horn <bold><italic>m</italic></bold> maxilla <bold><italic>m1</italic></bold>, <bold><italic>11</italic></bold> maxillary tooth 1, 11 <bold><italic>n</italic></bold> nasal <bold><italic>pd</italic></bold> predentary <bold><italic>pm</italic></bold> premaxilla <bold><italic>po</italic></bold> postorbital <bold><italic>pof</italic></bold> postorbital fossa <bold><italic>popr</italic></bold> paroccipital process <bold><italic>q</italic></bold> quadrate <bold><italic>qj</italic></bold> quadratojugal <bold><italic>ri</italic></bold> ridge <bold><italic>sa</italic></bold> surangular <bold><italic>sq</italic></bold> squamosal.</p></caption><graphic xmlns:xlink="http://www.w3.org/1999/xlink" xlink:href="ZooKeys-226-001-g081.jpg" position="float" orientation="portrait" xlink:type="simple"/></fig></tp:treatment-sec><tp:treatment-sec sec-type="Lower jaw"><title>Lower jaw.</title><p>The lower jaw is proportionately short with a deep dentary similar to that in <italic><tp:taxon-name>Pegomastax africanus</tp:taxon-name></italic> gen. n. sp. n.asdescribed below. A number of features in the lower jaw are present in several other heterodontosaurids including a deep buccal emargination, prominent coronoid process, an external mandibular fossa, and an enlarged anterior surangular foramen and associated neurovascular groove (<xref ref-type="fig" rid="F81">Fig. 81B</xref>). The retroarticular process appears to be proportionately shorter than in <italic><tp:taxon-name>Heterodontosaurus</tp:taxon-name></italic>, and the external mandibular fenestra is closed (<xref ref-type="fig" rid="F8">Figs 8A</xref>, <xref ref-type="fig" rid="F81">81B</xref>).</p><p><xref ref-type="bibr" rid="B95">Pol et al. (2011)</xref> have depicted the proportions of the angular and surangular in lateral view in two ways, the former deeper as well as shallower than the latter (<xref ref-type="fig" rid="F8">Figs 8A</xref>, <xref ref-type="fig" rid="F81">81A</xref>). The deeper angular (<xref ref-type="fig" rid="F8">Fig. 8A</xref>) is their intended interpretation (D. Pol pers. comm.), which was recorded as a derived character in their matrix for <italic><tp:taxon-name>Manidens</tp:taxon-name></italic> and <italic><tp:taxon-name>Heterodontosaurus</tp:taxon-name></italic>. As noted above, however, the deep proportions of the angular in <italic><tp:taxon-name>Heterodontosaurus</tp:taxon-name></italic> (<xref ref-type="fig" rid="F58">Fig. 58</xref>) are regarded here as erroneous (<xref ref-type="fig" rid="F59">Fig. 59</xref>). In the reconstruction given here of <italic><tp:taxon-name>Manidens</tp:taxon-name></italic>, we have followed their drawing of the lower jaw, in which the angular is somewhat deeper than the surangular (<xref ref-type="fig" rid="F8">Figs 8A</xref>, <xref ref-type="fig" rid="F81">81B</xref>).</p><p>The jaw joint is offset ventral to the maxillary tooth row as in <italic><tp:taxon-name>Heterodontosaurus</tp:taxon-name></italic> and probably also <italic><tp:taxon-name>Lycorhinus</tp:taxon-name></italic> (<xref ref-type="fig" rid="F8">Figs 8A</xref>, <xref ref-type="fig" rid="F81">81B</xref>). Pol et al. (2011: 373) suggested that the articular cup for the quadrate condyles is “considerably longer anteroposteriorly”, allowing some fore-aft movement of the quadrate. This cannot be verified in currently available images. If that is an accurate assessment of the jaw joint, then it would differ from the tight fit of the quadrate condyles to the articular cotylus in <italic><tp:taxon-name>Heterodontosaurus</tp:taxon-name></italic> (<xref ref-type="fig" rid="F61">Fig. 61C</xref>).</p></tp:treatment-sec><tp:treatment-sec sec-type="Dentition"><title>Dentition.</title><p>There appears to be approximately 11 teeth in maxillary and dentary tooth rows and a diastema between the caniniform and postcaniniform teeth, judging from the preserved portions of the tooth row in the right dentary (<xref ref-type="fig" rid="F81">Fig. 81B</xref>). The relatively low tooth count, marked disparity in crown size along the tooth row, straight maxillary and dentary alveolar margins, and robustly proportioned dentary are comparable to the condition in <italic><tp:taxon-name>Pegomastax africanus</tp:taxon-name></italic> gen. n. sp. n.as described below.</p><p>The dentary crowns also resemble the new African species in the mesial bowing of the central axis of the crown. The mesial carina, in addition, is shorter than the distal carina in both species, although this asymmetry is more strongly expressed in <italic><tp:taxon-name>Manidens</tp:taxon-name></italic> (<xref ref-type="bibr" rid="B95">Pol et al. 2011</xref>).<!--PageBreak--></p></tp:treatment-sec><tp:treatment-sec sec-type="Skull reconstruction"><title>Skull reconstruction.</title><p>The skull reconstruction presented here (<xref ref-type="fig" rid="F81">Fig. 81B</xref>) differs in several regards from the preliminary reconstruction presented in <xref ref-type="bibr" rid="B95">Pol et al. (2011)</xref> (<xref ref-type="fig" rid="F81">Fig. 81A</xref>). The most important differences involve the addition of an arched diastema to accommodate the dentary caniniform tooth, the alignment of maxillary teeth over the dentary cheek tooth row (the former was displaced anteriorly), the addition of braincase elements posteroventral to the quadrate head, and the lowering of the jaw joint relative to the tooth rows to match the geometry preserved in the right dentary (<xref ref-type="fig" rid="F8">Fig. 8A</xref>).</p></tp:treatment-sec><tp:treatment-sec sec-type="Postcranial skeleton"><title>Postcranial skeleton.</title><p>Portions of the axial column and pelvic girdle are preserved (<xref ref-type="fig" rid="F8">Fig. 8B</xref>). The short trapezoidal centra and epipophyseal processes in mid cervical vertebrae (<xref ref-type="bibr" rid="B95">Pol et al. 2011</xref>: fig. 1d) are similar to that in <italic><tp:taxon-name>Heterodontosaurus</tp:taxon-name></italic> (<xref ref-type="fig" rid="F62">Fig. 62</xref>) and suggest that the cervical series was arched as reconstructed (<xref ref-type="bibr" rid="B95">Pol et al. 2011</xref>: fig. 1). Mid and posterior dorsal vertebrae have neural spines that are longer anteroposteriorly than deep, which more closely resembles <italic><tp:taxon-name>Tianyulong</tp:taxon-name></italic> (<xref ref-type="fig" rid="F20">Fig. 20</xref>) than <italic><tp:taxon-name>Heterodontosaurus</tp:taxon-name></italic> (<xref ref-type="fig" rid="F68">Fig. 68</xref>).</p><p>The pelvic girdle exhibits a fully open acetabulum and a laterally prominent ischial peduncle on the ilium (<xref ref-type="fig" rid="F8">Fig. 8B</xref>) similar to that in <italic><tp:taxon-name>Tianyulong</tp:taxon-name></italic>, the Kayenta heterodontosaurid, <italic><tp:taxon-name>Abrictosaurus</tp:taxon-name></italic>, <italic><tp:taxon-name>Heterodontosaurus</tp:taxon-name></italic>, and more advanced ornithischians. The pelvis is more primitive in two regards than some other heterodontosaurids. The iliac postacetabular process is deeper dorsoventrally than in <italic><tp:taxon-name>Abrictosaurus</tp:taxon-name></italic> and <italic><tp:taxon-name>Heterodontosaurus</tp:taxon-name></italic> (<xref ref-type="fig" rid="F37">Figs 37</xref>, <xref ref-type="fig" rid="F68">68</xref>), and the postpubic process does not appear to be shortened as in <italic><tp:taxon-name>Tianyulong</tp:taxon-name></italic> (<xref ref-type="fig" rid="F30">Fig. 30</xref>).</p></tp:treatment-sec><tp:treatment-sec><!--Section generated to contain objects referenced in tp:taxon-treatment.--><fig id="F8" position="float" orientation="portrait"><label>Figure 8.</label><caption><p>Skeletal remains of <italic><tp:taxon-name>Manidens condorensis</tp:taxon-name></italic> from the Middle Jurassic Cañadón Asfalto Formation of Chubut Province, Argentina. Drawings of major cranial (<bold>A</bold>) and postcranial (<bold>B</bold>) blocks (from <xref ref-type="bibr" rid="B95">Pol et al. 2011</xref>). Stipple indicates matrix; hatching indicates broken bone; grey tone in A shades the right maxilla, left lower jaw and other bones to highlight the right lower jaw. Scale bars equal 1 cm. Abbreviations: <bold><italic>a</italic></bold> angular <bold><italic>d</italic></bold> dentary <bold><italic>d1</italic></bold>,<italic><bold>3</bold></italic> dentary tooth 1, 3 <bold><italic>dv</italic></bold> dorsal vertebra <bold><italic>gl</italic></bold> glenoid <bold><italic>il</italic></bold> ilium <bold><italic>is</italic></bold> ischium <bold><italic>m</italic></bold> maxilla <bold><italic>ppp</italic></bold> postpubic process <italic>prap</italic> preacetabular process <bold><italic>sa</italic></bold> surangular.</p></caption><graphic xmlns:xlink="http://www.w3.org/1999/xlink" xlink:href="ZooKeys-226-001-g008.jpg" position="float" orientation="portrait" xlink:type="simple"/></fig><table-wrap id="T1" position="float" orientation="portrait"><label>Table 1.</label><caption><p>Specimens currently known for established heterodontosaurid species. Asterisks indicate holotypic, lectotypic and paralectotyopic specimens. Localities in England and southern Africa are shown in Figure 1. Erroneous spellings for some of the localities in southern Africa are given in parentheses.</p></caption><table><tbody><tr><th rowspan="1" colspan="1"><bold>Taxon</bold></th><th rowspan="1" colspan="1"><bold>Specimen</bold></th><th rowspan="1" colspan="1"><bold>Locality</bold></th><th rowspan="1" colspan="1"><bold>Brief Description</bold></th></tr><tr><td rowspan="1" colspan="1"><italic><tp:taxon-name>Abrictosaurus consors</tp:taxon-name></italic></td><td rowspan="1" colspan="1">*NHMUK RU B54</td><td rowspan="1" colspan="1">Nosi (“Noosi“)</td><td rowspan="1" colspan="1">Skull and partial skeleton</td></tr><tr><td rowspan="1" colspan="1"/><td rowspan="1" colspan="1">NHMUK no number</td><td rowspan="1" colspan="1">“ “</td><td rowspan="1" colspan="1">Partial fragmentary skeleton</td></tr><tr><td rowspan="1" colspan="1"><italic><tp:taxon-name>Echinodon becklesii</tp:taxon-name></italic></td><td rowspan="1" colspan="1">*NHMUK 48209, 48210</td><td rowspan="1" colspan="1">Mammal Pit</td><td rowspan="1" colspan="1">Partial skull (lectotypes)</td></tr><tr><td rowspan="1" colspan="1"/><td rowspan="1" colspan="1">*NHMUK 48211</td><td rowspan="1" colspan="1">“ “</td><td rowspan="1" colspan="1">Right maxilla</td></tr><tr><td rowspan="1" colspan="1"/><td rowspan="1" colspan="1">*NHMUK 48212</td><td rowspan="1" colspan="1">“ “</td><td rowspan="1" colspan="1">Right maxilla</td></tr><tr><td rowspan="1" colspan="1"/><td rowspan="1" colspan="1">*NHMUK 48213</td><td rowspan="1" colspan="1">“ “</td><td rowspan="1" colspan="1">Left dentary</td></tr><tr><td rowspan="1" colspan="1"/><td rowspan="1" colspan="1">*NHMUK 48214</td><td rowspan="1" colspan="1">“ “</td><td rowspan="1" colspan="1">Right edentulous dentary</td></tr><tr><td rowspan="1" colspan="1"/><td rowspan="1" colspan="1">*NHMUK 48215a</td><td rowspan="1" colspan="1">“ “</td><td rowspan="1" colspan="1">Right dentary</td></tr><tr><td rowspan="1" colspan="1"/><td rowspan="1" colspan="1">*NHMUK 48215b</td><td rowspan="1" colspan="1">“ “</td><td rowspan="1" colspan="1">Left dentary</td></tr><tr><td rowspan="1" colspan="1"/><td rowspan="1" colspan="1">NHMUK 48229</td><td rowspan="1" colspan="1">“ “</td><td rowspan="1" colspan="1">Jaw fragment</td></tr><tr><td rowspan="1" colspan="1"/><td rowspan="1" colspan="1">NHMUK 40723</td><td rowspan="1" colspan="1">“ “</td><td rowspan="1" colspan="1">Dentary fragment</td></tr><tr><td rowspan="1" colspan="1"/><td rowspan="1" colspan="1">DORCM GS 1164-5, 1167, 1171</td><td rowspan="1" colspan="1">Lovell’s Quarry</td><td rowspan="1" colspan="1">Isolated teeth</td></tr><tr><td rowspan="1" colspan="1"/><td rowspan="1" colspan="1">DORCM GS 1194, 1212-6, 1222-3</td><td rowspan="1" colspan="1">Sunnydown Farm</td><td rowspan="1" colspan="1">Isolated teeth</td></tr><tr><td rowspan="1" colspan="1"><italic><tp:taxon-name>Fruitadens haagarorum</tp:taxon-name></italic></td><td rowspan="1" colspan="1">*LACM 115747</td><td rowspan="1" colspan="1">Fruita Paleontological Area</td><td rowspan="1" colspan="1">Partial jaws and postcranial skeleton</td></tr><tr><td rowspan="1" colspan="1"/><td rowspan="1" colspan="1">LACM 115727</td><td rowspan="1" colspan="1">“ “</td><td rowspan="1" colspan="1">Partial postcranial skeleton</td></tr><tr><td rowspan="1" colspan="1"/><td rowspan="1" colspan="1">LACM 120478</td><td rowspan="1" colspan="1">“ “</td><td rowspan="1" colspan="1">Partial fore- and hind limbs of a subadult</td></tr><tr><td rowspan="1" colspan="1"/><td rowspan="1" colspan="1">LACM 120602</td><td rowspan="1" colspan="1">“ “</td><td rowspan="1" colspan="1">Distal caudal vertebrae, distal limb bone</td></tr><tr><td rowspan="1" colspan="1"/><td rowspan="1" colspan="1">LACM 128258</td><td rowspan="1" colspan="1">“ “</td><td rowspan="1" colspan="1">Premaxilla, maxilla, dentaries and vertebrae of a subadult</td></tr><tr><td rowspan="1" colspan="1"/><td rowspan="1" colspan="1">LACM 128303</td><td rowspan="1" colspan="1">“ “</td><td rowspan="1" colspan="1">Partial left dentary</td></tr><tr><td rowspan="1" colspan="1"><italic><tp:taxon-name>Heterodontosaurus tucki</tp:taxon-name></italic></td><td rowspan="1" colspan="1">*SAM-PK-K337</td><td rowspan="1" colspan="1">Tyinindini (“Tyindini“); </td><td rowspan="1" colspan="1">Adult skull and partial skeleton</td></tr><tr><td rowspan="1" colspan="1"/><td rowspan="1" colspan="1">SAM-PK-K1332</td><td rowspan="1" colspan="1">Voisana</td><td rowspan="1" colspan="1">Adult skull and nearly complete skeleton</td></tr><tr><td rowspan="1" colspan="1"/><td rowspan="1" colspan="1">SAM-PK-K10487</td><td rowspan="1" colspan="1">“ “</td><td rowspan="1" colspan="1">Anterior portion of juvenile skull</td></tr><tr><td rowspan="1" colspan="1"/><td rowspan="1" colspan="1">SAM-PK-K1334</td><td rowspan="1" colspan="1">“ “</td><td rowspan="1" colspan="1">Partial left maxilla</td></tr><tr><td rowspan="1" colspan="1"/><td rowspan="1" colspan="1">SAM-PK-K1326</td><td rowspan="1" colspan="1">“ “</td><td rowspan="1" colspan="1">Partial maxilla</td></tr><tr><td rowspan="1" colspan="1"/><td rowspan="1" colspan="1">SAM-PK-K1328</td><td rowspan="1" colspan="1">southern Africa</td><td rowspan="1" colspan="1">Vertebrae, partial pelvic girdle and parts of forelimb and hind limb; </td></tr><tr><td rowspan="1" colspan="1"/><td rowspan="1" colspan="1">NM QR 1788</td><td rowspan="1" colspan="1">Tushielaw</td><td rowspan="1" colspan="1">Fragmentary snout from an adult</td></tr><tr><td rowspan="1" colspan="1"/><td rowspan="1" colspan="1">AMNH 24000</td><td rowspan="1" colspan="1">southern Africa</td><td rowspan="1" colspan="1">Posterior portion of juvenile skull</td></tr><tr><td rowspan="1" colspan="1"/><td rowspan="1" colspan="1"/><td rowspan="1" colspan="1"/><td rowspan="1" colspan="1"/></tr><tr><td rowspan="1" colspan="1"><italic><tp:taxon-name>Lycorhinus angustidens</tp:taxon-name></italic></td><td rowspan="1" colspan="1">*SAM-PK-K3606</td><td rowspan="1" colspan="1">Paballong</td><td rowspan="1" colspan="1">Partial left dentary (now a natural mold)</td></tr><tr><td rowspan="1" colspan="1"/><td rowspan="1" colspan="1">*UCRC PVC10</td><td rowspan="1" colspan="1"><italic>—</italic></td><td rowspan="1" colspan="1">Silicone cast from natural mold of holotypic specimen</td></tr><tr><td rowspan="1" colspan="1"/><td rowspan="1" colspan="1">NHMUK RU A100</td><td rowspan="1" colspan="1">Paballong</td><td rowspan="1" colspan="1">Partial disarticulated skull</td></tr><tr><td rowspan="1" colspan="1"/><td rowspan="1" colspan="1">BP/1/4244</td><td rowspan="1" colspan="1">Buck Camp</td><td rowspan="1" colspan="1">Maxilla</td></tr><tr><td rowspan="1" colspan="1"/><td rowspan="1" colspan="1">BP/1/5253</td><td rowspan="1" colspan="1">Bamboeskloof Farm</td><td rowspan="1" colspan="1">Maxilla</td></tr><tr><td rowspan="1" colspan="1"><italic><tp:taxon-name>Manidens condorensis</tp:taxon-name></italic></td><td rowspan="1" colspan="1">MPEF-PV 3211</td><td rowspan="1" colspan="1">Queso Rallado</td><td rowspan="1" colspan="1">Partial disarticulated skull and skeleton lacking limbs</td></tr><tr><td rowspan="1" colspan="1"/><td rowspan="1" colspan="1">MPEF-PV 1718, 1719, 1786, 3810, 3811; </td><td rowspan="1" colspan="1">“ “</td><td rowspan="1" colspan="1">Isolated teeth</td></tr><tr><td rowspan="1" colspan="1"><italic><tp:taxon-name>Pegomastax africanus</tp:taxon-name></italic> gen. n. sp. n.</td><td rowspan="1" colspan="1">SAM-PK-K10488</td><td rowspan="1" colspan="1">Voisana</td><td rowspan="1" colspan="1">Postorbital, right and left dentaries, and predentary</td></tr><tr><td rowspan="1" colspan="1"><italic><tp:taxon-name>Pisanosaurus mertii</tp:taxon-name></italic></td><td rowspan="1" colspan="1">*PVL 2577</td><td rowspan="1" colspan="1">Agua de Las Catas</td><td rowspan="1" colspan="1">Right maxilla and dentary, a few vertebrae, an impression of the central portion of the right pelvic girdle, and partial right hind limb</td></tr><tr><td rowspan="1" colspan="1"><italic><tp:taxon-name>Tianyulong confuciusi</tp:taxon-name></italic></td><td rowspan="1" colspan="1">*STMN 26-3</td><td rowspan="1" colspan="1">Liaoning</td><td rowspan="1" colspan="1">Partial articulated skeleton with skull</td></tr><tr><td rowspan="1" colspan="1"/><td rowspan="1" colspan="1">IVPP V17090</td><td rowspan="1" colspan="1">“ “</td><td rowspan="1" colspan="1">Partial articulated skeleton with skull</td></tr></tbody></table></table-wrap><table-wrap id="T3" position="float" orientation="portrait"><label>Table 3.</label><caption><p>Skull, axial, and long bone lengths (mm, above) and proportions (%, below) in the best known heterodontosaurids. Measurements average long bone lengths when both sides are available. Parentheses indicate estimated length or proportion.</p></caption><table><tbody><tr><th rowspan="1" colspan="2"/><th rowspan="1" colspan="1">STMN 26-3<italic><tp:taxon-name>Tianyulong</tp:taxon-name></italic></th><th rowspan="1" colspan="1"><italic><tp:taxon-name>Tianyulong</tp:taxon-name></italic> IVPP V17090</th><th rowspan="1" colspan="1">LACM 120478<italic><tp:taxon-name>Fruitadens</tp:taxon-name></italic></th><th rowspan="1" colspan="1">LACM 115747<italic><tp:taxon-name>Fruitadens</tp:taxon-name></italic></th><th rowspan="1" colspan="1">NHMUK 48215<italic><tp:taxon-name>Echinodon</tp:taxon-name></italic></th><th rowspan="1" colspan="1">Kayenta taxon; MCZ9092</th><th rowspan="1" colspan="1">NHMUK RU A100<italic><tp:taxon-name>Lycorhinus</tp:taxon-name></italic></th><th rowspan="1" colspan="1">MPEF-PV 3211<italic><tp:taxon-name>Manidens</tp:taxon-name></italic></th><th rowspan="1" colspan="1">SAM-PK-K10488<italic><tp:taxon-name>Pegomastax</tp:taxon-name></italic></th><th rowspan="1" colspan="1">NHMUK RU B54<italic><tp:taxon-name>Abrictosaurus</tp:taxon-name></italic></th><th rowspan="1" colspan="1"><italic><tp:taxon-name>Heterodontosaurus</tp:taxon-name></italic>; SAM-PK-K1332</th></tr><tr><td rowspan="10" colspan="1">Length; (mm)</td><td rowspan="1" colspan="1">Skull<sup>1</sup></td><td rowspan="1" colspan="1">(67)</td><td rowspan="1" colspan="1">65</td><td rowspan="1" colspan="1">(60)<sup>6</sup></td><td rowspan="1" colspan="1">(75)<sup>8</sup></td><td rowspan="1" colspan="1">(62)<sup>9</sup></td><td rowspan="1" colspan="1">(53)<sup>9</sup></td><td rowspan="1" colspan="1">(145)<sup>9</sup></td><td rowspan="1" colspan="1">(71)<sup>9</sup></td><td rowspan="1" colspan="1">(73)<sup>9</sup></td><td rowspan="1" colspan="1">(82)</td><td rowspan="1" colspan="1">115<sup>10</sup></td></tr><tr><td rowspan="1" colspan="1">Humerus</td><td rowspan="1" colspan="1">33</td><td rowspan="1" colspan="1">(27)</td><td rowspan="1" colspan="1">37</td><td rowspan="1" colspan="1">(46)<sup>8</sup></td><td rowspan="1" colspan="1"/><td rowspan="1" colspan="1">—</td><td rowspan="1" colspan="1"/><td rowspan="1" colspan="1">—</td><td rowspan="1" colspan="1">—</td><td rowspan="1" colspan="1">50</td><td rowspan="1" colspan="1">83</td></tr><tr><td rowspan="1" colspan="1">Radius</td><td rowspan="1" colspan="1">—</td><td rowspan="1" colspan="1">17</td><td rowspan="1" colspan="1">—</td><td rowspan="1" colspan="1">—</td><td rowspan="1" colspan="1"/><td rowspan="1" colspan="1">—</td><td rowspan="1" colspan="1"/><td rowspan="1" colspan="1">—</td><td rowspan="1" colspan="1">—</td><td rowspan="1" colspan="1">(36)</td><td rowspan="1" colspan="1">58</td></tr><tr><td rowspan="1" colspan="1">Metacarpal 3</td><td rowspan="1" colspan="1">—</td><td rowspan="1" colspan="1">5</td><td rowspan="1" colspan="1">—</td><td rowspan="1" colspan="1">—</td><td rowspan="1" colspan="1"/><td rowspan="1" colspan="1">—</td><td rowspan="1" colspan="1"/><td rowspan="1" colspan="1">—</td><td rowspan="1" colspan="1">—</td><td rowspan="1" colspan="1">15</td><td rowspan="1" colspan="1">22</td></tr><tr><td rowspan="1" colspan="1">Femur</td><td rowspan="1" colspan="1">(54)<sup>5</sup></td><td rowspan="1" colspan="1">51</td><td rowspan="1" colspan="1">(62)<sup>7</sup></td><td rowspan="1" colspan="1">(78)<sup>8</sup></td><td rowspan="1" colspan="1"/><td rowspan="1" colspan="1">—</td><td rowspan="1" colspan="1"/><td rowspan="1" colspan="1">—</td><td rowspan="1" colspan="1">—</td><td rowspan="1" colspan="1">78</td><td rowspan="1" colspan="1">112</td></tr><tr><td rowspan="1" colspan="1">Tibiotarsus</td><td rowspan="1" colspan="1">82</td><td rowspan="1" colspan="1">73</td><td rowspan="1" colspan="1">74</td><td rowspan="1" colspan="1">(93)<sup>8</sup></td><td rowspan="1" colspan="1"/><td rowspan="1" colspan="1">—</td><td rowspan="1" colspan="1"/><td rowspan="1" colspan="1">—</td><td rowspan="1" colspan="1">—</td><td rowspan="1" colspan="1">100</td><td rowspan="1" colspan="1">145</td></tr><tr><td rowspan="1" colspan="1">Metatarsal 3</td><td rowspan="1" colspan="1">(44)</td><td rowspan="1" colspan="1">(43)</td><td rowspan="1" colspan="1">—</td><td rowspan="1" colspan="1">—</td><td rowspan="1" colspan="1"/><td rowspan="1" colspan="1">—</td><td rowspan="1" colspan="1"/><td rowspan="1" colspan="1">—</td><td rowspan="1" colspan="1">—</td><td rowspan="1" colspan="1">53</td><td rowspan="1" colspan="1">68</td></tr><tr><td rowspan="1" colspan="1">Body length<sup>2</sup></td><td rowspan="1" colspan="1">(450)</td><td rowspan="1" colspan="1">—</td><td rowspan="1" colspan="1">—</td><td rowspan="1" colspan="1">—</td><td rowspan="1" colspan="1"/><td rowspan="1" colspan="1">—</td><td rowspan="1" colspan="1"/><td rowspan="1" colspan="1">—</td><td rowspan="1" colspan="1">—</td><td rowspan="1" colspan="1">—</td><td rowspan="1" colspan="1">(1080)</td></tr><tr><td rowspan="1" colspan="1">Neck &amp; trunk (precaudal column)</td><td rowspan="1" colspan="1">(102)</td><td rowspan="1" colspan="1">—</td><td rowspan="1" colspan="1">—</td><td rowspan="1" colspan="1">—</td><td rowspan="1" colspan="1"/><td rowspan="1" colspan="1">—</td><td rowspan="1" colspan="1"/><td rowspan="1" colspan="1">—</td><td rowspan="1" colspan="1">—</td><td rowspan="1" colspan="1">—</td><td rowspan="1" colspan="1">(324)</td></tr><tr><td rowspan="1" colspan="1">Caudal column</td><td rowspan="1" colspan="1">(296)</td><td rowspan="1" colspan="1">—</td><td rowspan="1" colspan="1">—</td><td rowspan="1" colspan="1">—</td><td rowspan="1" colspan="1"/><td rowspan="1" colspan="1">—</td><td rowspan="1" colspan="1"/><td rowspan="1" colspan="1">—</td><td rowspan="1" colspan="1">—</td><td rowspan="1" colspan="1">—</td><td rowspan="1" colspan="1">(659)</td></tr><tr><td rowspan="5" colspan="1">Proportion; (%)</td><td rowspan="1" colspan="1">Skull/body length</td><td rowspan="1" colspan="1">(12)</td><td rowspan="1" colspan="1">—</td><td rowspan="1" colspan="1">—</td><td rowspan="1" colspan="1">—</td><td rowspan="1" colspan="1"/><td rowspan="1" colspan="1">—</td><td rowspan="1" colspan="1"/><td rowspan="1" colspan="1">—</td><td rowspan="1" colspan="1">—</td><td rowspan="1" colspan="1">—</td><td rowspan="1" colspan="1">(9)</td></tr><tr><td rowspan="1" colspan="1">Skull/femur</td><td rowspan="1" colspan="1">(125)</td><td rowspan="1" colspan="1">127</td><td rowspan="1" colspan="1">(97)</td><td rowspan="1" colspan="1">(97)</td><td rowspan="1" colspan="1"/><td rowspan="1" colspan="1">—</td><td rowspan="1" colspan="1"/><td rowspan="1" colspan="1">—</td><td rowspan="1" colspan="1">—</td><td rowspan="1" colspan="1">(105)</td><td rowspan="1" colspan="1">103</td></tr><tr><td rowspan="1" colspan="1">Precaudal/body length</td><td rowspan="1" colspan="1">(30)</td><td rowspan="1" colspan="1">—</td><td rowspan="1" colspan="1">—</td><td rowspan="1" colspan="1">—</td><td rowspan="1" colspan="1"/><td rowspan="1" colspan="1">—</td><td rowspan="1" colspan="1"/><td rowspan="1" colspan="1">—</td><td rowspan="1" colspan="1">—</td><td rowspan="1" colspan="1">—</td><td rowspan="1" colspan="1">(23)</td></tr><tr><td rowspan="1" colspan="1">Caudal/body length</td><td rowspan="1" colspan="1">(65)</td><td rowspan="1" colspan="1">—</td><td rowspan="1" colspan="1">—</td><td rowspan="1" colspan="1">—</td><td rowspan="1" colspan="1"/><td rowspan="1" colspan="1">—</td><td rowspan="1" colspan="1"/><td rowspan="1" colspan="1">—</td><td rowspan="1" colspan="1">—</td><td rowspan="1" colspan="1">—</td><td rowspan="1" colspan="1">(61)</td></tr><tr><td rowspan="1" colspan="1">Humerus/forelimb<sup>3</sup></td><td rowspan="1" colspan="1">—</td><td rowspan="1" colspan="1">53</td><td rowspan="1" colspan="1">—</td><td rowspan="1" colspan="1">—</td><td rowspan="1" colspan="1"/><td rowspan="1" colspan="1">—</td><td rowspan="1" colspan="1"/><td rowspan="1" colspan="1">—</td><td rowspan="1" colspan="1">—</td><td rowspan="1" colspan="1">(50)</td><td rowspan="1" colspan="1">51</td></tr><tr><td rowspan="8" colspan="1">Proportion; (%)</td><td rowspan="1" colspan="1">Radius/forelimb</td><td rowspan="1" colspan="1">—</td><td rowspan="1" colspan="1">36</td><td rowspan="1" colspan="1">—</td><td rowspan="1" colspan="1">—</td><td rowspan="1" colspan="1"/><td rowspan="1" colspan="1">—</td><td rowspan="1" colspan="1"/><td rowspan="1" colspan="1">—</td><td rowspan="1" colspan="1">—</td><td rowspan="1" colspan="1">(36)</td><td rowspan="1" colspan="1">36</td></tr><tr><td rowspan="1" colspan="1">Metacarpal 3/forelimb</td><td rowspan="1" colspan="1">—</td><td rowspan="1" colspan="1">10</td><td rowspan="1" colspan="1">—</td><td rowspan="1" colspan="1">—</td><td rowspan="1" colspan="1"/><td rowspan="1" colspan="1">—</td><td rowspan="1" colspan="1"/><td rowspan="1" colspan="1">—</td><td rowspan="1" colspan="1">—</td><td rowspan="1" colspan="1">(15)</td><td rowspan="1" colspan="1">14</td></tr><tr><td rowspan="1" colspan="1">Tibiotarsus/femur</td><td rowspan="1" colspan="1">152</td><td rowspan="1" colspan="1">143</td><td rowspan="1" colspan="1">(119)</td><td rowspan="1" colspan="1">(119)</td><td rowspan="1" colspan="1"/><td rowspan="1" colspan="1">—</td><td rowspan="1" colspan="1"/><td rowspan="1" colspan="1">—</td><td rowspan="1" colspan="1">—</td><td rowspan="1" colspan="1">128</td><td rowspan="1" colspan="1">130</td></tr><tr><td rowspan="1" colspan="1">Femur/hind limb<sup>4</sup></td><td rowspan="1" colspan="1">30</td><td rowspan="1" colspan="1">31</td><td rowspan="1" colspan="1">—</td><td rowspan="1" colspan="1">—</td><td rowspan="1" colspan="1"/><td rowspan="1" colspan="1">—</td><td rowspan="1" colspan="1"/><td rowspan="1" colspan="1">—</td><td rowspan="1" colspan="1">—</td><td rowspan="1" colspan="1">34</td><td rowspan="1" colspan="1">35</td></tr><tr><td rowspan="1" colspan="1">Tibiotarsus/hind limb</td><td rowspan="1" colspan="1">46</td><td rowspan="1" colspan="1">44</td><td rowspan="1" colspan="1">—</td><td rowspan="1" colspan="1">—</td><td rowspan="1" colspan="1"/><td rowspan="1" colspan="1">—</td><td rowspan="1" colspan="1"/><td rowspan="1" colspan="1">—</td><td rowspan="1" colspan="1">—</td><td rowspan="1" colspan="1">43</td><td rowspan="1" colspan="1">45</td></tr><tr><td rowspan="1" colspan="1">Metatarsal 3/hind limb</td><td rowspan="1" colspan="1">24</td><td rowspan="1" colspan="1">26</td><td rowspan="1" colspan="1">—</td><td rowspan="1" colspan="1">—</td><td rowspan="1" colspan="1"/><td rowspan="1" colspan="1">—</td><td rowspan="1" colspan="1"/><td rowspan="1" colspan="1">—</td><td rowspan="1" colspan="1">—</td><td rowspan="1" colspan="1">23</td><td rowspan="1" colspan="1">21</td></tr><tr><td rowspan="1" colspan="1">Humerus/femur</td><td rowspan="1" colspan="1">61</td><td rowspan="1" colspan="1">53</td><td rowspan="1" colspan="1">(60)</td><td rowspan="1" colspan="1">(60)</td><td rowspan="1" colspan="1"/><td rowspan="1" colspan="1">—</td><td rowspan="1" colspan="1"/><td rowspan="1" colspan="1">—</td><td rowspan="1" colspan="1">—</td><td rowspan="1" colspan="1">64</td><td rowspan="1" colspan="1">74</td></tr><tr><td rowspan="1" colspan="1">Forelimb/hind limb</td><td rowspan="1" colspan="1">—</td><td rowspan="1" colspan="1">29</td><td rowspan="1" colspan="1">—</td><td rowspan="1" colspan="1">—</td><td rowspan="1" colspan="1"/><td rowspan="1" colspan="1">—</td><td rowspan="1" colspan="1"/><td rowspan="1" colspan="1">—</td><td rowspan="1" colspan="1">—</td><td rowspan="1" colspan="1">(44)</td><td rowspan="1" colspan="1">50</td></tr></tbody></table><table-wrap-foot><fn><p><sup>1</sup>Skull length is measured or estimated from the tip of the premaxilla to the posterior edge of the squamosal.; <sup>2</sup>Body length is composed of three successive lengths: functional skull length (measured from the premaxilla to the occipital condyle) + precaudal column length (as measured with natural curves) + caudal column.; <sup>3</sup>Forelimb length equals the sum of humerus + radius + metacarpal 3.; <sup>4</sup>Hind limb length equals the sum of femur + tibia + metatarsal 4.; <sup>5</sup>The reported length of the left femur (51 mm) is more reliable than the considerably shorter length estimate (40 mm) for the incomplete right femur (<xref ref-type="bibr" rid="B144">Zheng et al. 2009</xref>). The left femur, in addition, is missing the proximal portion of the head (<xref ref-type="bibr" rid="B144">Zheng et al. 2009</xref>; Supplemental Information), and so the length estimate used here is 54 mm.; <sup>6</sup>Based on the dentary of a subadult specimen (LACM 128258) with a length of approximately 24 mm (<xref ref-type="bibr" rid="B21">Butler et al. 2010</xref>: fig. 2d). The dentary is missing its anteriormost end and the coronoid process, which when restored yields a total length estimate of approximately 27 mm. The dentary in <italic><tp:taxon-name>Heterodontosaurus</tp:taxon-name></italic> is approximately 45% of total skull length, which suggests approximately 60 mm for total skull length in subadult <italic><tp:taxon-name>Fruitadens</tp:taxon-name></italic>.; <sup>7</sup>Femur length was estimated by adding the preserved portion (42.2 mm; <xref ref-type="bibr" rid="B21">Butler et al. 2010</xref>: fig. 2j) to an estimate of the missing portion of the shaft proximal to the fourth trochanter, based on the femora of <italic><tp:taxon-name>Heterodontosaurus</tp:taxon-name></italic> (Santa Luca 1984: fig. 18B) and <italic><tp:taxon-name>Abrictosaurus</tp:taxon-name></italic> (NHMUK RU B54). The preserved portion of the femur in LACM 120478 is estimated to be 68% of femur length.; <sup>8</sup>Skull and long bone estimated measurements for adult <italic><tp:taxon-name>Fruitadens</tp:taxon-name></italic> are based on two overlapping tibial dimensions (transverse width of proximal and distal ends, 79% and 81% of the adult), which suggest the subadult (LACM 120478) is approximately 80% the size of the adult (LACM 115747). All adult estimated measurements are scaled up accordingly from the subadult specimen, as there are no complete long bones known in adult material (LACM 115727, 115747).; <sup>9</sup>Skull length estimated from dentary length (<italic><tp:taxon-name>Echinodon</tp:taxon-name></italic>, 28 mm; Kayenta taxon, ~24 mm; <italic><tp:taxon-name>Lycorhinus</tp:taxon-name></italic>, 65 mm; <italic><tp:taxon-name>Manidens</tp:taxon-name></italic>, ~32 mm; <italic><tp:taxon-name>Pegomastax</tp:taxon-name></italic>, ~33 mm), assuming that dentary length (dentary anterior extremity to tip of coronoid process) is approximately 45% of total skull length (tip of the premaxilla to the posterior edge of the squamosal) as in <italic><tp:taxon-name>Heterodontosaurus</tp:taxon-name></italic>.; <sup>10</sup>The jaws of a large heterodontosaurid, tentatively referred to <italic><tp:taxon-name>Heterodontosaurus tucki</tp:taxon-name></italic> (NM QR 1788; <xref ref-type="bibr" rid="B98">Porro et al. 2011</xref>), are approximately 175% the size of SAM-PK- K1332, resulting in an estimated skull length of approximately 200 mm (the skull length estimate of 166 mm by Porro et al. 2010 is for a different measure of skull length).</p></fn></table-wrap-foot></table-wrap><fig id="F59" position="float" orientation="portrait"><label>Figure 59.</label><caption><p>Skull of <italic><tp:taxon-name>Heterodontosaurus tucki</tp:taxon-name></italic> from the Lower Jurassic Upper Elliot and Clarens formations of South Africa. New skull reconstruction in lateral view showing the dentition with intermediate wear (scleral ring not shown). Pink tone indicates wear facets. Abbreviations: <bold><italic>a</italic></bold> angular <bold><italic>aantfe</italic></bold> accessory antorbital fenestra <bold><italic>adf</italic></bold> anterior dentary foramen <bold><italic>adi</italic></bold> arched diastema <bold><italic>antfo</italic></bold> antorbital fossa <bold><italic>apd</italic></bold> articular surface for the predentary <bold><italic>apmf</italic></bold> anterior premaxillary foramen <bold><italic>asaf</italic></bold> anterior surangular foramen <bold><italic>be</italic></bold> buccal emargination <bold><italic>bo</italic></bold> basioccipital <bold><italic>bt</italic></bold> basal tubera <bold><italic>c</italic></bold> coronoid <bold><italic>d</italic></bold> dentary <bold><italic>d2</italic></bold>, <bold><italic>d11</italic></bold> dentary tooth 2, 11 <bold><italic>dbo</italic></bold> dentary boss <bold><italic>eantfe</italic></bold> external antorbital fenestra <bold><italic>emf</italic></bold> external mandibular fenestra <bold><italic>emfo</italic></bold> external mandibular fossa <bold><italic>en</italic></bold> external naris <bold><italic>f</italic></bold> frontal <bold><italic>iantfe</italic></bold> internal antorbital fenestra <bold><italic>j</italic></bold> jugal <bold><italic>jfl</italic></bold> jugal flange <bold><italic>jh</italic></bold> jugal horn <bold><italic>l</italic></bold> lacrimal <bold><italic>lrfo</italic></bold> lateral retroarticular fossa <bold><italic>m</italic></bold> maxilla <bold><italic>m1</italic></bold>, <bold><italic>11</italic></bold> maxillary tooth 1, 11 <bold><italic>n</italic></bold> nasal <bold><italic>nf</italic></bold> narial fossa <bold><italic>p</italic></bold> parietal <bold><italic>pap</italic></bold> palpebral <bold><italic>pd</italic></bold> predentary <bold><italic>pm</italic></bold> premaxilla <bold><italic>pm1</italic></bold>, <bold><italic>3</italic></bold> premaxillary tooth 1, 3 <bold><italic>pmfo</italic></bold> promaxillary fossa <bold><italic>po</italic></bold> postorbital <bold><italic>pof</italic></bold> postorbital fossa <bold><italic>popr</italic></bold> paroccipital process <bold><italic>prf</italic></bold> prefrontal <bold><italic>psaf</italic></bold> posterior surangular foramen <bold><italic>q</italic></bold> quadrate <bold><italic>qf</italic></bold> quadrate foramen <bold><italic>qj</italic></bold> quadratojugal <bold><italic>sa</italic></bold> surangular <bold><italic>sar</italic></bold> surangular ridge <bold><italic>sq</italic></bold> squamosal.</p></caption><graphic xmlns:xlink="http://www.w3.org/1999/xlink" xlink:href="ZooKeys-226-001-g059.jpg" position="float" orientation="portrait" xlink:type="simple"/></fig><fig id="F58" position="float" orientation="portrait"><label>Figure 58.</label><caption><p>Skull of <italic><tp:taxon-name>Heterodontosaurus tucki</tp:taxon-name></italic> from the Lower Jurassic Upper Elliot and Clarens formations of South Africa. Skull reconstruction in left lateral view from <xref ref-type="bibr" rid="B85">Norman et al. (2011)</xref>. Abbreviations: <bold><italic>a</italic></bold> angular <bold><italic>antfe</italic></bold> antorbital fenestra <bold><italic>antfo</italic></bold> antorbital fossa <bold><italic>ar</italic></bold> articular <bold><italic>bo</italic></bold> basioccipital <bold><italic>c</italic></bold> coronoid <bold><italic>d</italic></bold> dentary <bold><italic>f</italic></bold> frontal <bold><italic>j</italic></bold> jugal <bold><italic>jfl</italic></bold> jugal flange <bold><italic>jh</italic></bold> jugal horn <bold><italic>l</italic></bold> lacrimal <bold><italic>m</italic></bold> maxilla <bold><italic>n</italic></bold> nasal <bold><italic>nf</italic></bold> narial fossa <bold><italic>p</italic></bold> parietal <bold><italic>pap</italic></bold>  palpebral <bold><italic>pd</italic></bold> predentary <bold><italic>pm</italic></bold> premaxilla <bold><italic>po</italic></bold> postorbital <bold><italic>popr</italic></bold> paroccipital process <bold><italic>prf</italic></bold> prefrontal <bold><italic>q</italic></bold> quadrate <bold><italic>qf</italic></bold>  quadrate foramen <bold><italic>qj</italic></bold> quadratojugal <bold><italic>sa</italic></bold> surangular <bold><italic>sq</italic></bold> squamosal.</p></caption><graphic xmlns:xlink="http://www.w3.org/1999/xlink" xlink:href="ZooKeys-226-001-g058.jpg" position="float" orientation="portrait" xlink:type="simple"/></fig><fig id="F61" position="float" orientation="portrait"><label>Figure 61.</label><caption><p>Jaw joints of <italic><tp:taxon-name>Heterodontosaurus tucki</tp:taxon-name></italic> from the Lower Jurassic Upper Elliot and Clarens formations of South Africa. Dentary symphysis and quadrate-articular jaw joint <bold>A</bold> Reconstruction of the anterior portion of the right dentary in medial view (based on SAM-PK-K1332) <bold>B</bold> Reconstruction of the anterior end of the lower jaws in ventral view (based on SAM-PK-K1332) <bold>C</bold> Stereopair of the right lower jaw joint in lateral view (the lateral edge of the quadrate condyle and articular are broken away exposing the tight jaw articulation) in a subadult skull (AMNH 24000) <bold>D</bold> Stereopair of the left lower jaw joint in lateral view (the lateral edge of the quadrate condyle is broken away exposing the inclined trough of the jaw articulation) in a subadult skull (AMNH 24000). Scale bar equals 1 cm in <bold>C</bold> and <bold>D</bold>. Abbreviations: <bold><italic>d</italic></bold>  dentary <bold><italic>d1</italic></bold>, <bold><italic>2</italic></bold> dentary tooth 1, 2 <bold><italic>dbo</italic></bold> dentary boss <bold><italic>fo</italic></bold> foramen <bold><italic>Mc</italic></bold> Meckel’s canal <bold><italic>pd</italic></bold> predentary <bold><italic>sym</italic></bold> symphysis <bold><italic>symt</italic></bold> symphyseal trough <bold><italic>vp</italic></bold> ventral process.</p></caption><graphic xmlns:xlink="http://www.w3.org/1999/xlink" xlink:href="ZooKeys-226-001-g061.jpg" position="float" orientation="portrait" xlink:type="simple"/></fig><fig id="F62" position="float" orientation="portrait"><label>Figure 62.</label><caption><p>Presacral vertebrae of <italic><tp:taxon-name>Heterodontosaurus tucki</tp:taxon-name></italic> from the Lower Jurassic Upper Elliot and Clarens formations of South Africa. Cervical and anterior dorsal vertebrae and ribs of an adult skeleton (SAM-PK-K1332). Stereopair (<bold>A</bold>) and line drawing (<bold>B</bold>) in left lateral view. Hatching indicates broken bone; dashed lines indicate estimated edges; tone indicates matrix. Scale bars equal 5 cm in <bold>A</bold> and 3 cm in <bold>B</bold>. Abbreviations: <bold><italic>ax</italic></bold> axial <bold><italic>axi</italic></bold> axial intercentrum <bold><italic>C2-6</italic></bold>, <bold><italic>8</italic></bold>, <bold><italic>9</italic></bold> cervical vertebra 2–6, 8, 9 <bold><italic>D1</italic></bold>, <bold><italic>3</italic></bold>, <bold><italic>4</italic></bold> dorsal vertebra 1, 3, 4 <bold><italic>di</italic></bold> diapophysis <bold><italic>epi</italic></bold> epipophysis <bold><italic>h</italic></bold> humerus <bold><italic>ns</italic></bold> neural spine <bold><italic>od</italic></bold> odontoid <bold><italic>ot</italic></bold> ossified tendons <bold><italic>pa</italic></bold> parapophysis <bold><italic>prz</italic></bold> prezygapohpysis <bold><italic>r</italic></bold> rib <bold><italic>sc</italic></bold> scapula.</p></caption><graphic xmlns:xlink="http://www.w3.org/1999/xlink" xlink:href="ZooKeys-226-001-g062.jpg" position="float" orientation="portrait" xlink:type="simple"/></fig><fig id="F20" position="float" orientation="portrait"><label>Figure 20.</label><caption><p>Partial skeleton of the heterodontosaurid <italic><tp:taxon-name>Tianyulong confuciusi</tp:taxon-name></italic> from the Lower Cretaceous Jehol Group of China. Partial skeleton mainly in right lateral view (IVPP V17090). Enlargements of subsequent figures are shown in red. Scale bar equals 10 cm.</p></caption><graphic xmlns:xlink="http://www.w3.org/1999/xlink" xlink:href="ZooKeys-226-001-g020.jpg" position="float" orientation="portrait" xlink:type="simple"/></fig><fig id="F68" position="float" orientation="portrait"><label>Figure 68.</label><caption><p>Hip and posterior trunk of <italic><tp:taxon-name>Heterodontosaurus tucki</tp:taxon-name></italic> from the Lower Jurassic Upper Elliot and Clarens formations of South Africa. Hip and posterior trunk in an adult skeleton (SAM-PK-K1332). Photograph (<bold>A</bold>) and line drawing (<bold>B</bold>) of the left ilium and pubis and sacral vertebrae in left lateral view. Hatching indicates broken bone; dashed lines indicate estimated edges; tone indicates matrix. Scale bar equals 3 cm. Abbreviations: <bold><italic>ant</italic></bold> antitrochanter <bold><italic>CA</italic></bold> caudal vertebra <bold><italic>cat</italic></bold> coossified anterior trochanter <bold><italic>ch</italic></bold> chevron <bold><italic>D</italic></bold> dorsal vertebra <bold><italic>fe</italic></bold> femur <bold><italic>il</italic></bold> ilium <bold><italic>is</italic></bold> ischium <bold><italic>l</italic></bold> left <bold><italic>of</italic></bold> obturator foramen <bold><italic>ot</italic></bold> ossified tendon <bold><italic>poap</italic></bold> postacetabular process <bold><italic>pped</italic></bold> pubic peduncle <bold><italic>prap</italic></bold> preacetabular process <bold><italic>pu</italic></bold> pubis <bold><italic>r</italic></bold> rib <bold><italic>S</italic></bold> sacral vertebra <bold><italic>tp</italic></bold> transverse process.</p></caption><graphic xmlns:xlink="http://www.w3.org/1999/xlink" xlink:href="ZooKeys-226-001-g068.jpg" position="float" orientation="portrait" xlink:type="simple"/></fig><fig id="F37" position="float" orientation="portrait"><label>Figure 37.</label><caption><p>Ilium and hindlimb of <italic><tp:taxon-name>Abrictosaurus consors</tp:taxon-name></italic> from the Lower Jurassic Upper Elliot Formation of South Africa. Stereopairs of the left ilium in lateral view (<bold>A</bold>) and left pes in dorsal view (<bold>B</bold>) and line drawing of the sacrum, ilia and left hindlimb mostly in dorsal view (<bold>C</bold>) (NHMUK RU B54). Hatching indicates broken bone; dashed lines indicate estimated edges; tone indicates matrix. Scale bars equal 2 cm in <bold>A</bold> and <bold>B</bold>, 4 cm in <bold>C</bold>. Abbreviations: <bold><italic>I</italic></bold>, <bold><italic>III</italic></bold>, <bold><italic>IV</italic></bold> digits I, III, IV <bold><italic>as</italic></bold> astragalus <bold><italic>at</italic></bold> anterior trochanter <bold><italic>ca</italic></bold> calcaneum <bold><italic>fe</italic></bold> femur <bold><italic>fi</italic></bold> fibula <bold><italic>ft</italic></bold> fourth trochanter <bold><italic>gt</italic></bold> greater trochanter <bold><italic>il</italic></bold> ilium <bold><italic>lm</italic></bold> lateral malleolus <bold><italic>mt1</italic></bold>, <bold><italic>4</italic></bold> metatarsals 1, 4 <bold><italic>ot</italic></bold> ossified tendon <bold><italic>ph</italic></bold> phalanx <bold><italic>poap</italic></bold> postacetabular process <bold><italic>prap</italic></bold> preacetabular process <bold><italic>S1</italic></bold>, <bold><italic>3</italic></bold> sacral vertebra 1, 3 <bold><italic>ti</italic></bold> tibia <bold><italic>un</italic></bold> ungual.</p></caption><graphic xmlns:xlink="http://www.w3.org/1999/xlink" xlink:href="ZooKeys-226-001-g037.jpg" position="float" orientation="portrait" xlink:type="simple"/></fig><fig id="F30" position="float" orientation="portrait"><label>Figure 30.</label><caption><p>Skeleton of the heterodontosaurid <italic><tp:taxon-name>Tianyulong confuciusi</tp:taxon-name></italic> from the Lower Cretaceous Jehol Group of China. Silhouette skeletal reconstruction in lateral view showing preserved bones and integumental fibers (based on IVPP V17090). Distal most caudal vertebrae unknown.</p></caption><graphic xmlns:xlink="http://www.w3.org/1999/xlink" xlink:href="ZooKeys-226-001-g030.jpg" position="float" orientation="portrait" xlink:type="simple"/></fig></tp:treatment-sec><ref-list><ref id="B95"><mixed-citation xmlns:xlink="http://www.w3.org/1999/xlink" xlink:type="simple"><person-group><name name-style="western"><surname>Pol</surname><given-names>D</given-names></name><name name-style="western"><surname>Rauhut</surname><given-names>OWM</given-names></name><name name-style="western"><surname>Becerra</surname><given-names>M</given-names></name></person-group> (<year>2011</year>)<article-title> A Middle Jurassic heterodontosaurid dinosaur from Patagonia and the evolution of heterodontosaurids.</article-title><source>Naturwissenschaften </source><volume>98</volume>: <fpage>369</fpage>-<lpage>379</lpage>.</mixed-citation></ref><ref id="B144"><mixed-citation xmlns:xlink="http://www.w3.org/1999/xlink" xlink:type="simple"><person-group><name name-style="western"><surname>Zheng</surname><given-names>XT</given-names></name><name name-style="western"><surname>You</surname><given-names>HL</given-names></name><name name-style="western"><surname>Xu</surname><given-names>X</given-names></name><name name-style="western"><surname>Dong</surname><given-names>ZM</given-names></name></person-group> (<year>2009</year>)<source> Early Cretaceous heterodontosaurid dinosaur with integumentary structures. Nature 458: 333–336. doi: <ext-link ext-link-type="uri" xlink:href="http://dx.doi.org/10.1038/nature07856" xlink:type="simple">10.1038/nature07856</ext-link></source></mixed-citation></ref><ref id="B21"><mixed-citation xmlns:xlink="http://www.w3.org/1999/xlink" xlink:type="simple"><person-group><name name-style="western"><surname>Butler</surname><given-names>RJ</given-names></name><name name-style="western"><surname>Galton</surname><given-names>PM</given-names></name><name name-style="western"><surname>Porro</surname><given-names>LB</given-names></name><name name-style="western"><surname>Chiappe</surname><given-names>LM</given-names></name><name name-style="western"><surname>Henderson DM et</surname><given-names>al.</given-names></name></person-group> (<year>2010</year>)<article-title> Lower limits of ornithischian dinosaur body size inferred from a new Upper Jurassic heterodontosaurid from North America.</article-title><source>Proceedings of the Royal Society B: Biological Sciences </source><volume>277</volume>: <fpage>375</fpage>-<lpage>381</lpage>. doi: <ext-link ext-link-type="uri" xlink:href="http://dx.doi.org/10.1098/rspb.2009.1494" xlink:type="simple">10.1098/rspb.2009.1494</ext-link></mixed-citation></ref><ref id="B98"><mixed-citation xmlns:xlink="http://www.w3.org/1999/xlink" xlink:type="simple"><person-group><name name-style="western"><surname>Porro</surname><given-names>LB</given-names></name><name name-style="western"><surname>Butler</surname><given-names>RJ</given-names></name><name name-style="western"><surname>Barrett</surname><given-names>PM</given-names></name><name name-style="western"><surname>Moore-Fay</surname><given-names>S</given-names></name><name name-style="western"><surname>Abel</surname><given-names>RL</given-names></name></person-group> (<year>2011</year>)<article-title> New heterodontosaurids specimens from the Lower Jurassic of southern Africa and the early ornithischian dinosaur radiation.</article-title><source>Earth and Environmental Transactions of the Royal Society of Edinburgh </source><volume>101</volume>: <fpage>351</fpage>-<lpage>366</lpage>. doi: <ext-link ext-link-type="uri" xlink:href="http://dx.doi.org/10.1017/S175569101102010X" xlink:type="simple">10.1017/S175569101102010X</ext-link></mixed-citation></ref><ref id="B127"><mixed-citation xmlns:xlink="http://www.w3.org/1999/xlink" xlink:type="simple"><person-group><name name-style="western"><surname>Stipanicic</surname><given-names>PN</given-names></name><name name-style="western"><surname>Baulíes</surname><given-names>OL</given-names></name><name name-style="western"><surname>Martínez</surname><given-names>CG</given-names></name></person-group> (<year>1968</year>)<source> Las formaciones presenonianas en el denominado Macizo Nordpatagónico y regiones adyacentes: Revista Asociación Geológico Argentina 23: 67–98.</source></mixed-citation></ref><ref id="B102"><mixed-citation xmlns:xlink="http://www.w3.org/1999/xlink" xlink:type="simple"><person-group><name name-style="western"><surname>Rougier</surname><given-names>GW</given-names></name><name name-style="western"><surname>Garrido</surname><given-names>A</given-names></name><name name-style="western"><surname>Gaetano</surname><given-names>L</given-names></name><name name-style="western"><surname>Puerta</surname><given-names>PF</given-names></name><name name-style="western"><surname>Corbitt C et</surname><given-names>al.</given-names></name></person-group> (<year>2007</year>)<article-title> First Jurassic triconodont from South America.</article-title><source>American Museum Novitates </source><volume>3580</volume>: <fpage>1</fpage>-<lpage>17</lpage>. doi: <ext-link ext-link-type="uri" xlink:href="http://dx.doi.org/10.1206/0003-0082(2007)3580[1:FJTFSA]2.0.CO;2" xlink:type="simple">10.1206/0003-0082(2007)3580[1:FJTFSA]2.0.CO;2</ext-link></mixed-citation></ref><ref id="B51"><mixed-citation xmlns:xlink="http://www.w3.org/1999/xlink" xlink:type="simple"><person-group><name name-style="western"><surname>Gradstein</surname><given-names>FM</given-names></name><name name-style="western"><surname>Ogg</surname><given-names>JG</given-names></name></person-group> (<year>2009</year>)<article-title> The geologic time scale.</article-title> In: <person-group><name name-style="western"><surname>Hedges</surname><given-names>SB</given-names></name><name name-style="western"><surname>Kumar</surname><given-names>S</given-names></name></person-group> (<role>Eds</role>). <issue-title>, The Timetree of Life.</issue-title><source>Oxford University Press, Oxford</source>: <fpage>26</fpage>-<lpage>34</lpage>.</mixed-citation></ref><ref id="B25"><mixed-citation xmlns:xlink="http://www.w3.org/1999/xlink" xlink:type="simple"><person-group><name name-style="western"><surname>Cabaleri</surname><given-names>N</given-names></name><name name-style="western"><surname>Volkheimer</surname><given-names>W</given-names></name><name name-style="western"><surname>Silva Nieto</surname><given-names>D</given-names></name><name name-style="western"><surname>Armella</surname><given-names>C</given-names></name><name name-style="western"><surname>Cagnoni M et</surname><given-names>al.</given-names></name></person-group> (<year>2010</year>)<source> U-Pb ages in zircons from Las Chacritas and Puesto Almada members of the Jurassic Cañadón Asfalto Formation, Chubut Province, Argentina, VII South American Symposium on Isotope Geology, 190–193.</source></mixed-citation></ref><ref id="B85"><mixed-citation xmlns:xlink="http://www.w3.org/1999/xlink" xlink:type="simple"><person-group><name name-style="western"><surname>Norman</surname><given-names>DB</given-names></name><name name-style="western"><surname>Crompton</surname><given-names>AW</given-names></name><name name-style="western"><surname>Butler</surname><given-names>RJ</given-names></name><name name-style="western"><surname>Porro</surname><given-names>LB</given-names></name><name name-style="western"><surname>Charig</surname><given-names>AJ</given-names></name></person-group> (<year>2011</year>)<article-title> The Lower Jurassic ornithischian dinosaur <italic>Heterodontosaurus tucki</italic> Crompton and Charig 1962: cranial anatomy, functional morphology, taxonomy, and relationships.</article-title><source>Zoological Journal of the Linnean Society </source><volume>162</volume>: <fpage>182</fpage>-<lpage>279</lpage>.</mixed-citation></ref></ref-list></tp:taxon-treatment>
