# Supplementary material for: Taxonomy, morphology, masticatory function and phylogeny of heterodontosaurid dinosaurs
Source: Zookeys. 2012 Oct 3;(226):1–225. doi: 10.3897/zookeys.223.2840 (PMC3491919; doi:10.3897/zookeys.223.2840)
Supplement: XML Treatment for Pegomastax africanus [file zookeys.223.2840-treatment11.xml]

<!DOCTYPE tp:taxon-treatment
  PUBLIC "-//TaxonX//DTD Taxonomic Treatment Publishing DTD v0 20100105//EN" "tax-treatment-NSO.dtd">
<tp:taxon-treatment xmlns:tp="http://www.plazi.org/taxpub"><tp:treatment-meta><mixed-citation publication-type="journal"><person-group><name><surname>Sereno</surname><given-names>Paul C.</given-names></name></person-group><article-title>Taxonomy, morphology, masticatory function and phylogeny of heterodontosaurid dinosaurs</article-title><source>Zookeys</source><day>3</day><month>10</month><year>2012</year><volume>2012</volume><issue>226</issue><fpage>1</fpage><lpage>225</lpage><pub-id pub-id-type="doi">10.3897/zookeys.223.2840</pub-id></mixed-citation></tp:treatment-meta><tp:nomenclature><tp:taxon-name>
                            <tp:taxon-name-part taxon-name-part-type="genus">Pegomastax</tp:taxon-name-part>
                            <tp:taxon-name-part taxon-name-part-type="species">africanus</tp:taxon-name-part>
                        <object-id xmlns:xlink="http://www.w3.org/1999/xlink" xlink:type="simple">urn:lsid:zoobank.org:act:11E67968-C4E9-40EA-B7F5-D05D6023DF5C</object-id>
								<object-id xmlns:xlink="http://www.w3.org/1999/xlink" xlink:type="simple">http://species-id.net/wiki/Pegomastax_africanus</object-id>
								</tp:taxon-name><tp:taxon-status xmlns:xlink="http://www.w3.org/1999/xlink" xlink:type="simple">sp. n.</tp:taxon-status><xref ref-type="fig" rid="F5">Figs 5B</xref><xref ref-type="fig" rid="F82">82</xref><xref ref-type="fig" rid="F83"/><xref ref-type="fig" rid="F84"/><xref ref-type="fig" rid="F85"/><xref ref-type="fig" rid="F86"/><xref ref-type="fig" rid="F87">87</xref><xref ref-type="table" rid="T1">Table 1</xref><xref ref-type="table" rid="T2"/><xref ref-type="table" rid="T3">3</xref></tp:nomenclature><tp:treatment-sec sec-type="Holotype"><title>Holotype.</title><p>SAM-PK-K10488, fragmentary skull preserving right and left dentaries and the predentary.</p></tp:treatment-sec><tp:treatment-sec sec-type="Type locality"><title>Type locality.</title><p>Voyizane (= Voisana), Transkei (Herschel) District, Cape Province, South Africa; <named-content xmlns:xlink="http://www.w3.org/1999/xlink" content-type="dwc:verbatimCoordinates" xlink:type="simple">S30°34', E27°25'</named-content> (<xref ref-type="bibr" rid="B35">Crompton and Charig 1962</xref>; <xref ref-type="bibr" rid="B68">Kitching and Raath 1984</xref>) (<xref ref-type="fig" rid="F1">Fig. 1B</xref>).</p><p><bold>Horizon</bold>.Upper section of the Elliot Formation (= Red Beds); Lower Jurassic, Hettangian to Sinemurian, ca. 200-190 Ma (<xref ref-type="bibr" rid="B35">Crompton and Charig 1962</xref>; <xref ref-type="bibr" rid="B106">Santa Luca et al. 1976</xref>; <xref ref-type="bibr" rid="B69">Knoll 2005</xref>; <xref ref-type="bibr" rid="B51">Gradstein and Ogg 2009</xref>).</p></tp:treatment-sec><tp:treatment-sec sec-type="Derivation of name"><title>Derivation of name.</title><p>From “Latin <italic>africanus</italic>, meaning “pertaining to Africa”.</p></tp:treatment-sec><tp:treatment-sec sec-type="Diagnosis"><title>Diagnosis.</title><p>Heterodontosaurid ornithischian characterized by the following four autapomorphies: (1) proportionately deep predentary with a dorsal margin about 70% the anteroventral margin; (2) predentary dorsal margin angled anteroventrally at approximately 45°; (3) postcaniniform dentary crowns with an mesially-bowed primary ridge that angles from the apical denticle toward the mesial side of the crown base; (4) slightly concave denticulate crown margins to either side of a prominent apical denticle.</p></tp:treatment-sec><tp:treatment-sec sec-type="Description"><title>Description.</title><p>The holotypic represents a small heterodontosaurid that is preserved on a small block of sandstone matrix (<xref ref-type="fig" rid="F5">Figs 5B</xref>, <xref ref-type="fig" rid="F82">82</xref>) collected at Voyizane (<xref ref-type="fig" rid="F1">Fig. 1B</xref>) near sites that yielded the best-preserved remains of <italic><tp:taxon-name>Heterodontosaurus tucki</tp:taxon-name></italic> (SAM-PK-K337, -K1332). Only portions of the skull are preserved, which includes the right postorbital, both dentaries, and the predentary. Further preparation or computed-tomographic imaging may allow identification of other elements. The anterior end of the lower jaws is preserved close to their natural articulation. The left dentary has slid slightly ventral to the right dentary, exposing a portion of its symphyseal articular surface (<xref ref-type="fig" rid="F82">Figs 82</xref><xref ref-type="fig" rid="F83"/>–<xref ref-type="fig" rid="F84">84</xref>). Bones that should be present medial to the dentaries, such as the coronoid and splenial, have moved from their natural articulation if they are preserved.</p><fig id="F82" position="float" orientation="portrait"><label>Figure 82.</label><caption><p>Partial skull of the heterodontosaurid <italic><tp:taxon-name>Pegomastax africanus</tp:taxon-name></italic> gen. n. sp. n. from the Lower Jurassic Upper Elliot Formation of South Africa. Partial skull (SAM-PK-K10488). Photograph (<bold>A</bold>) and line drawing (<bold>B</bold>) of the partial skull preserving the postorbital and anterior portion lower jaws. Hatching indicates broken bone; dashed lines indicate estimated edges; tone indicates matrix. Scale bar equals 2 cm. Abbreviations: <bold><italic>adf</italic></bold> anterior dentary foramen <bold><italic>apd</italic></bold> articular surface for the predentary <bold><italic>cp</italic></bold> coronoid process <bold><italic>d</italic></bold> dentary <bold><italic>d1</italic></bold>, <bold><italic>2</italic></bold>, <bold><italic>8</italic></bold>, <bold><italic>11</italic></bold> dentary tooth 1, 2, 8, 11 <bold><italic>di</italic></bold> diastema <bold><italic>l</italic></bold> left <bold><italic>Mc</italic></bold> Meckel’s canal <bold><italic>pd</italic></bold> predentary <bold><italic>po</italic></bold> postorbital <bold><italic>pr</italic></bold> posterior ramus <bold><italic>pra</italic></bold> prearticular <bold><italic>r</italic></bold> right <bold><italic>rt</italic></bold> replacement tooth <bold><italic>sym</italic></bold> symphysis <bold><italic>t</italic></bold> tooth <bold><italic>vr</italic></bold> ventral ramus.</p></caption><graphic xmlns:xlink="http://www.w3.org/1999/xlink" xlink:href="ZooKeys-226-001-g082.jpg" position="float" orientation="portrait" xlink:type="simple"/></fig><fig id="F83" position="float" orientation="portrait"><label>Figure 83.</label><caption><p>Lower jaws of the heterodontosaurid <italic><tp:taxon-name>Pegomastax africanus</tp:taxon-name></italic> gen. n. sp. n. from the Lower Jurassic Upper Elliot Formation of South Africa. Anterior portion of the lower jaws (SAM-PK-K10488). Stereopair of dentaries and predentary. Scale bar equals 2 cm.</p></caption><graphic xmlns:xlink="http://www.w3.org/1999/xlink" xlink:href="ZooKeys-226-001-g083.jpg" position="float" orientation="portrait" xlink:type="simple"/></fig><fig id="F84" position="float" orientation="portrait"><label>Figure 84.</label><caption><p>Lower jaw of the heterodontosaurid <italic><tp:taxon-name>Pegomastax africanus</tp:taxon-name></italic> gen. n. sp. n. from the Lower Jurassic Upper Elliot Formation of South Africa. Predentary and dentaries (SAM-PK-K10488). Stereopair (<bold>A</bold>) and line drawing (<bold>B</bold>) of the predentary and anterior portion of the dentaries in ventrolateral view. Hatching indicates broken bone; dashed lines indicate estimated edges; grey tone indicates matrix. Scale bars equal 1 cm. Abbreviations: <bold><italic>adf</italic></bold> anterior dentary foramen <bold><italic>apd</italic></bold> articular surface for the predentary <bold><italic>d</italic></bold> dentary <bold><italic>d1</italic></bold> dentary tooth 1 <bold><italic>l</italic></bold> left <bold><italic>pd</italic></bold> predentary <bold><italic>r</italic></bold> right <bold><italic>sym</italic></bold> symphysis <bold><italic>t</italic></bold> tooth <bold><italic>vf</italic></bold> vascular foramen.</p></caption><graphic xmlns:xlink="http://www.w3.org/1999/xlink" xlink:href="ZooKeys-226-001-g084.jpg" position="float" orientation="portrait" xlink:type="simple"/></fig></tp:treatment-sec><tp:treatment-sec sec-type="Predentary"><title>Predentary.</title><p>The predentary is a wedge-shaped bone that is very short anteroposteriorly (<xref ref-type="fig" rid="F84">Figs 84</xref>, <xref ref-type="fig" rid="F87">87</xref>). Its dorsal margin is only about 70% of the dorsoventral depth of the bone. In <italic><tp:taxon-name>Heterodontosaurus</tp:taxon-name></italic>, in contrast, the dorsal margin of the predentary slightly exceeds its dorsoventral depth (<xref ref-type="fig" rid="F59">Figs 59</xref><xref ref-type="fig" rid="F60"/>-<xref ref-type="fig" rid="F61">61</xref>). Matrix currently fills several vascular foramina and associated grooves below the sharp dorsal margin of the predentary, which would have supported a keratinous bill (<xref ref-type="fig" rid="F84">Fig. 84</xref>). The row of foramina parallels the sharp dorsal edge of the bone, which shows no evidence of breakage despite its strong anteroventral inclination at about 45°. The inclination of the dorsal margin of the predentary appears natural, as the bone is preserved in articulation with its dorsal edge butted against the right dentary. The posterior margin of the predentary is sinuous, tapering ventrally to a point among the midline (<xref ref-type="fig" rid="F84">Fig. 84</xref>). As in <italic><tp:taxon-name>Heterodontosaurus</tp:taxon-name></italic>, there is no development of a discrete lateral predentary process, and the posterior margin is positioned against the upper part of a saddle-shaped articular surface along the anterior end of the dentary.</p></tp:treatment-sec><tp:treatment-sec sec-type="Dentary"><title>Dentary.</title><p>The robustly proportioned right and left dentaries are exposed in lateral and medial views, respectively (<xref ref-type="fig" rid="F83">Figs 83</xref>, <xref ref-type="fig" rid="F84">84</xref>, <xref ref-type="fig" rid="F87">87</xref>). The dentary tooth row has a length of approximately 27 mm, as measured from the anterior end of the left dentary to the posterior edge of its posteriormost dentary crown (<xref ref-type="fig" rid="F82">Fig. 82</xref>). The depth of the dentary ramus at mid-length is approximately 9 mm, or about one-third of the total length of the tooth row. In <italic><tp:taxon-name>Heterodontosaurus</tp:taxon-name></italic>, in contrast, the dentary tooth row has a length of 42 mm and a depth at mid-length of 10 mm (SAM-PK-K1332), for relative depth less than one-quarter the length of the toothed portion of the bone. The dentary in <italic><tp:taxon-name>Manidens</tp:taxon-name></italic> (<xref ref-type="fig" rid="F81">Fig. 81B</xref>) appears to be slightly more robust than that in <italic><tp:taxon-name>Pegomastax</tp:taxon-name></italic> by this proportion.</p><p>The lateral aspect of the right dentary preserves a deep buccal emargination including several matrix-filled foramina. A small anterior dentary foramen is present near the<!--PageBreak--><!--PageBreak--> predentary and is not associated with an impressed vessel tract as in <italic><tp:taxon-name>Echinodon</tp:taxon-name></italic> and <italic><tp:taxon-name>Fruitadens</tp:taxon-name></italic> (<xref ref-type="fig" rid="F9">Figs 9A</xref>, <xref ref-type="fig" rid="F16">16</xref>). The blunt anterior end of the dentary has a smooth, saddle-shaped articular surface for the predentary, which is narrower dorsally and broadest ventral to the midline. Although fitted to the sinuous posterior margin of the predentary, the articular surface is significantly deeper than the predentary, similar to the condition in <italic><tp:taxon-name>Heterodontosaurus</tp:taxon-name></italic> (<xref ref-type="fig" rid="F39">Fig. 39</xref>). The dorsal end of the saddle-shaped articular surface extends under the predentary near the prominent anterodorsal corner of the dentary. The ventral end of the trough-shaped articulation is situated below the ventral margin of the dentary ramus. The anterior end of the dentary is expanded dorsoventrally relative to the main body of the dentary ramus (<xref ref-type="fig" rid="F87">Fig. 87</xref>), as in <italic><tp:taxon-name>Abrictosaurus</tp:taxon-name></italic> and <italic><tp:taxon-name>Heterodontosaurus</tp:taxon-name></italic>.</p><p>The flat ventral portion of the dentary symphysis is exposed in medial view of the left dentary (<xref ref-type="fig" rid="F84">Fig. 84</xref>). Meckel’s canal is exposed as a narrow trough located just above the ventral margin of the left dentary ramus as in other heterodontosaurids (<xref ref-type="fig" rid="F82">Fig. 82</xref>). A robust tongue-shaped coronoid process rises at about 45° from the posterior end of the tooth row. Replacement foramina do not appear to be present near the alveolar margin of the left dentary, which is well exposed in medial view.</p></tp:treatment-sec><tp:treatment-sec sec-type="Postorbital"><title>Postorbital.</title><p>The right postorbital is preserved in medial view (<xref ref-type="fig" rid="F82">Fig. 82</xref>). The most notable feature is the deep proportions of the posterior ramus, which resembles the condition in <italic><tp:taxon-name>Manidens</tp:taxon-name></italic> (<xref ref-type="fig" rid="F81">Fig. 81</xref>) in contrast to the more slender ramus in <italic><tp:taxon-name>Heterodontosaurus</tp:taxon-name></italic> (<xref ref-type="fig" rid="F59">Fig. 59</xref>). The arched ventral ramus forms the posterior portion of the orbital margin.</p></tp:treatment-sec><tp:treatment-sec sec-type="Dentary teeth"><title>Dentary teeth.</title><p>There are probably 11 dentary teeth. Most of the right tooth row is preserved in lateral view from the caniniform tooth (d1) to d8 (<xref ref-type="fig" rid="F82">Fig. 82</xref>). The left dentary preserves the coronoid process and five relatively large crowns at the posterior end of the tooth row (d7-11). The longer length of the dentigerous portion of the left dentary, from its anterior end to the posteriormost crown, suggests that the posterior portion of the right dentary and several posterior teeth have been sheared away. This is <!--PageBreak-->confirmed on the breakage surface of the right dentary, where the roots of three posterior teeth are seen in the cross-section (<xref ref-type="fig" rid="F82">Figs 82</xref>, <xref ref-type="fig" rid="F83">83</xref>). The right dentary, thus, suggests there are at least 11 teeth in the dentary, and that the left dentary crowns represent d7-11 (<xref ref-type="fig" rid="F86">Fig. 86</xref>). The anterior portion of the left dentary tooth row may be preserved but obscured by the right dentary.</p><p>The caniniform tooth (d1) has straight mesial and distal carinae, the former with serrations (<xref ref-type="fig" rid="F85">Fig. 85</xref>). The base of the crown is crushed and the upper one-half slightly twisted. The distal carina was probably straight like the mesial carina. Unlike the<!--PageBreak--> mesial carina, the distal carina does not appear to have had serrations. The lack of any distal recurvature in the crown of the dentary caniniform tooth contrasts with the condition in most heterodontosaurids including <italic><tp:taxon-name>Lycorhinus, Abrictosaurus</tp:taxon-name></italic> and <italic><tp:taxon-name>Heterodontosaurus</tp:taxon-name></italic>.</p><p>There is a significant diastema in the right dentary tooth row between the caniniform tooth and d2, the relatively small first postcaniniform crown (<xref ref-type="fig" rid="F85">Fig. 85</xref>, <xref ref-type="fig" rid="F87">87</xref>). Right d2-4 show an increase in crown size, and crown size seems to culminate in d6 (<xref ref-type="fig" rid="F85">Fig. 85</xref>). The crowns of d2 and d3 are diamond shaped with a basal constriction under the crown. Like all dentary crowns, they are asymmetrical, with the distal apical margin slightly longer and extending farther down the crown than the mesial apical margin. A few denticles are preserved on their margins but these are not well preserved. <!--PageBreak-->The crown of d5 is diamond-shaped with six or seven denticles preserved distal to the apical denticle. Like more distal crowns, most of its lingual face is worn away by a planar wear facet, which has yet to obliterate the distal denticles. Small areas of the crown surface of d3 and d4 have a glassy appearance, suggesting that a thin layer of enamel may have been retained on the labial side of the dentary crowns.</p><p>Right d6 and d7 have a dorsal crown profile like all more distal crowns. Concave apical margins are present on either side of the apical denticle, the mesial apical margin of which is shorter and more apically positioned than the distal apical margin (<xref ref-type="fig" rid="F86">Fig. 86</xref>). Adjacent worn crowns create a scalloped leading edge, as preserved in the middle of the right tooth row (<xref ref-type="fig" rid="F85">Fig. 85</xref>).<!--PageBreak--></p><fig id="F85" position="float" orientation="portrait"><label>Figure 85.</label><caption><p>Dentary teeth of the heterodontosaurid <italic><tp:taxon-name>Pegomastax africanus</tp:taxon-name></italic> gen. n. sp. n. from the Lower Jurassic Upper Elliot Formation of South Africa. Dentary tooth row (SAM-PK-K10488). Stereopair (<bold>A</bold>) and line drawing (<bold>B</bold>) of left dentary teeth 1-8 in lateral view. Hatching indicates broken bone; dashed lines indicate estimated edges; grey tone indicates matrix; pink tone indicates wear facets. Scale bars equal 5 mm. Abbreviations: <bold><italic>be</italic></bold> buccal emargination <bold><italic>d1</italic></bold>, <bold><italic>2</italic></bold>, <bold><italic>5–8</italic></bold> dentary teeth 1, 2 5–8 <bold><italic>wf</italic></bold> wear facets.</p></caption><graphic xmlns:xlink="http://www.w3.org/1999/xlink" xlink:href="ZooKeys-226-001-g085.jpg" position="float" orientation="portrait" xlink:type="simple"/></fig><fig id="F86" position="float" orientation="portrait"><label>Figure 86.</label><caption><p>Dentary teeth of the heterodontosaurid <italic><tp:taxon-name>Pegomastax africanus</tp:taxon-name></italic> gen. n. sp. n. from the Lower Jurassic Upper Elliot Formation of South Africa. Posterior dentary teeth (SAM-PK-K10488). Stereopair (<bold>A</bold>) and line drawing (<bold>B</bold>) of left dentary teeth 7-11 in medial view. Hatching indicates broken bone; tone indicates matrix. Scale bars equal 5 mm. Abbreviations: <bold><italic>be</italic></bold> buccal emargination <bold><italic>d</italic></bold> dentary <bold><italic>d7</italic></bold>, <bold><italic>11</italic></bold> dentary tooth 7, 11 <bold><italic>l</italic></bold> left <bold><italic>pri</italic></bold> primary ridge <bold><italic>rt</italic></bold> replacement tooth.</p></caption><graphic xmlns:xlink="http://www.w3.org/1999/xlink" xlink:href="ZooKeys-226-001-g086.jpg" position="float" orientation="portrait" xlink:type="simple"/></fig><p>The medial crowns surface is most completely preserved in distal teeth (d7-11) on the left side (<xref ref-type="fig" rid="F86">Fig. 86</xref>). All but the distalmost corner of the crown of d9 is exposed, which has a height 150% of its maximum width. The crown expands above its root, although the crown-root junction in this tooth is not exposed. The margins of the basal portion of the crown are not raised, and the first denticle on the apical margin on either side is not enlarged or divergent as in <italic><tp:taxon-name>Manidens</tp:taxon-name></italic>. <italic><tp:taxon-name>Pegomastax</tp:taxon-name></italic> has a well-developed primary ridge that originates just above the crown base and gains prominence as it arches from the mesial to the center of the crown before joining the apical denticle distal to the central crown axis (<xref ref-type="fig" rid="F86">Fig. 86</xref>). The terminal end of the ridge is wide enough that it incorporates small accessory denticles, one to each side of the apical denticle, an unusual feature that may only be expressed in the largest crowns. There are about eight denticles to each side of the apical triumvirate. The denticles appear to be slightly larger on the distal apical margin, which is slightly longer and more steeply inclined from the horizontal than the mesial apical margin. The distalmost dentary tooth (d11) has lower proportions, as is typical for the last crown of the tooth row in heterodontosaurids. Its crown is only slightly taller than it is wide (<xref ref-type="fig" rid="F86">Fig. 86</xref>).</p><p>The roots are only partially exposed in cross-section of the right lower jaw. The most complete of these, which probably belongs to d10, has a relatively large diameter and central lumen. The roots in <italic><tp:taxon-name>Pegomastax</tp:taxon-name></italic> thus may have been swollen as in many other heterodontosaurids.</p><p>The crowns of right d5-8 and left d6-9 have an imbricate arrangement relative to one another (<xref ref-type="fig" rid="F85">Figs 85</xref><xref ref-type="fig" rid="F86"/>-<xref ref-type="fig" rid="F87">87</xref>). This feature is common in ornithischian dentitions and positions the mesial edge of each crown lingual to the distal edge of the next most mesial crown. The distal two-thirds of the dentary tooth row in <italic><tp:taxon-name>Pegomastax</tp:taxon-name></italic>, thus, exhibits this <!--PageBreak-->minor overlap between adjacent crowns edges. There does not appear to be a mesial fossa at the base of the crown to accommodate the edge of an adjacent crown as in <italic><tp:taxon-name>Manidens</tp:taxon-name></italic> (<xref ref-type="bibr" rid="B95">Pol et al. 2011</xref>). This fossa in <italic><tp:taxon-name>Manidens</tp:taxon-name></italic>, however, is only well exposed in mesial view, a view not yet available in <italic><tp:taxon-name>Pegomastax</tp:taxon-name></italic>.</p><p>All postcaniniform teeth in the right dentary are worn to varying degrees except perhaps the small crowns of d2-4 (<xref ref-type="fig" rid="F85">Fig. 85</xref>). Sustained wear has obliterated all denticles on d6 and d7 in the right dentary. On the left side, d10 has reached this stage of wear and has no denticles; right d7 and d8 show less wear, and d9 and d11 show little or no wear. Their broad, nearly planar wear surfaces join to form a nearly continuous shearing surface, which is set at a very low-angle to the vertical crown axis.</p><p>Differential wear along the tooth row strongly suggests cyclic tooth replacement, despite the general alignment of wear surfaces and the absence of replacement foramina. Direct evidence of replacement is present in the left dentary tooth row. A small replacement crown is emerging at the base of the heavily worn crown of d10 (<xref ref-type="fig" rid="F86">Fig. 86</xref>).</p><fig id="F87" position="float" orientation="portrait"><label>Figure 87.</label><caption><p>Lower jaw of the heterodontosaurid <italic><tp:taxon-name>Pegomastax africanus</tp:taxon-name></italic> gen. n. sp. n. from the Lower Jurassic Upper Elliot Formation of South Africa. Reconstruction of the predentary and dentary in lateral view (based on SAM-PK-K10488). Dashed lines indicate estimated edges. Abbreviations: <bold><italic>adf</italic></bold> anterior dentary foramen <bold><italic>apd</italic></bold> articular surface for the predentary <bold><italic>be</italic></bold> buccal emargination <bold><italic>d</italic></bold> dentary <bold><italic>d1</italic></bold>, <bold><italic>2</italic></bold>, <bold><italic>11</italic></bold> dentary teeth 1, 2, 11 <bold><italic>emf</italic></bold> external mandibular fenestra <bold><italic>pd</italic></bold> predentary <bold><italic>pri</italic></bold> primary ridge.</p></caption><graphic xmlns:xlink="http://www.w3.org/1999/xlink" xlink:href="ZooKeys-226-001-g087.jpg" position="float" orientation="portrait" xlink:type="simple"/></fig></tp:treatment-sec><tp:treatment-sec sec-type="Jaw reconstruction"><title>Jaw reconstruction.</title><p>The reconstruction of the dentary of <italic><tp:taxon-name>Pegomastax</tp:taxon-name></italic> is based on the holotype and only known specimen (<xref ref-type="fig" rid="F87">Fig. 87</xref>). The labial surfaces of available dentary crowns are worn or broken, obscuring details of ornamentation. In the skull reconstruction, the ornamentation of labial crown surfaces was tentatively based on the exposed lingual crown surfaces in the left dentary (<xref ref-type="fig" rid="F86">Fig. 86</xref>). Computed tomographic imaging might reveal evidence of the form of the lateral crown surface in a relatively unworn crown such as left d9 (<xref ref-type="fig" rid="F86">Fig. 86</xref>).</p><p>The most unusual feature of the preserved portion of the skull is the shape of the predentary. Despite many similarities to <italic><tp:taxon-name>Heterodontosaurus</tp:taxon-name></italic> in the differentiated dentition and the saddle-shaped form of the predentary-dentary articular surface, the unusually deep, parrot-like shape of the predentary suggests that its function in cropping vegetation may have become specialized in various heterodontosaurid species, similar to the way bill shape varies among birds. <italic><tp:taxon-name>Pegomastax</tp:taxon-name></italic>, furthermore, provides additional evidence in favor of a mobile predentary-dentary joint, given the disparity in size between the predentary and the longer articular surface on the dentaries.</p></tp:treatment-sec><tp:treatment-sec><!--Section generated to contain objects referenced in tp:taxon-treatment.--><fig id="F5" position="float" orientation="portrait"><label>Figure 5.</label><caption><p>More recent heterodontosaurid discoveries from southern Africa. <bold>A</bold> Partial skull of <italic><tp:taxon-name>Abrictosaurus consors</tp:taxon-name></italic> in left lateral view (NHMUK RU B54) <bold>B</bold> Lower jaws of <italic><tp:taxon-name>Pegomastax africanus</tp:taxon-name></italic> gen. n. sp. n. (SAM-PK-K10488) in right ventrolateral view. Scale bars equal 2 cm in <bold>A</bold> and 1 cm in <bold>B</bold>.</p></caption><graphic xmlns:xlink="http://www.w3.org/1999/xlink" xlink:href="ZooKeys-226-001-g005.jpg" position="float" orientation="portrait" xlink:type="simple"/></fig><table-wrap id="T1" position="float" orientation="portrait"><label>Table 1.</label><caption><p>Specimens currently known for established heterodontosaurid species. Asterisks indicate holotypic, lectotypic and paralectotyopic specimens. Localities in England and southern Africa are shown in Figure 1. Erroneous spellings for some of the localities in southern Africa are given in parentheses.</p></caption><table><tbody><tr><th rowspan="1" colspan="1"><bold>Taxon</bold></th><th rowspan="1" colspan="1"><bold>Specimen</bold></th><th rowspan="1" colspan="1"><bold>Locality</bold></th><th rowspan="1" colspan="1"><bold>Brief Description</bold></th></tr><tr><td rowspan="1" colspan="1"><italic><tp:taxon-name>Abrictosaurus consors</tp:taxon-name></italic></td><td rowspan="1" colspan="1">*NHMUK RU B54</td><td rowspan="1" colspan="1">Nosi (“Noosi“)</td><td rowspan="1" colspan="1">Skull and partial skeleton</td></tr><tr><td rowspan="1" colspan="1"/><td rowspan="1" colspan="1">NHMUK no number</td><td rowspan="1" colspan="1">“ “</td><td rowspan="1" colspan="1">Partial fragmentary skeleton</td></tr><tr><td rowspan="1" colspan="1"><italic><tp:taxon-name>Echinodon becklesii</tp:taxon-name></italic></td><td rowspan="1" colspan="1">*NHMUK 48209, 48210</td><td rowspan="1" colspan="1">Mammal Pit</td><td rowspan="1" colspan="1">Partial skull (lectotypes)</td></tr><tr><td rowspan="1" colspan="1"/><td rowspan="1" colspan="1">*NHMUK 48211</td><td rowspan="1" colspan="1">“ “</td><td rowspan="1" colspan="1">Right maxilla</td></tr><tr><td rowspan="1" colspan="1"/><td rowspan="1" colspan="1">*NHMUK 48212</td><td rowspan="1" colspan="1">“ “</td><td rowspan="1" colspan="1">Right maxilla</td></tr><tr><td rowspan="1" colspan="1"/><td rowspan="1" colspan="1">*NHMUK 48213</td><td rowspan="1" colspan="1">“ “</td><td rowspan="1" colspan="1">Left dentary</td></tr><tr><td rowspan="1" colspan="1"/><td rowspan="1" colspan="1">*NHMUK 48214</td><td rowspan="1" colspan="1">“ “</td><td rowspan="1" colspan="1">Right edentulous dentary</td></tr><tr><td rowspan="1" colspan="1"/><td rowspan="1" colspan="1">*NHMUK 48215a</td><td rowspan="1" colspan="1">“ “</td><td rowspan="1" colspan="1">Right dentary</td></tr><tr><td rowspan="1" colspan="1"/><td rowspan="1" colspan="1">*NHMUK 48215b</td><td rowspan="1" colspan="1">“ “</td><td rowspan="1" colspan="1">Left dentary</td></tr><tr><td rowspan="1" colspan="1"/><td rowspan="1" colspan="1">NHMUK 48229</td><td rowspan="1" colspan="1">“ “</td><td rowspan="1" colspan="1">Jaw fragment</td></tr><tr><td rowspan="1" colspan="1"/><td rowspan="1" colspan="1">NHMUK 40723</td><td rowspan="1" colspan="1">“ “</td><td rowspan="1" colspan="1">Dentary fragment</td></tr><tr><td rowspan="1" colspan="1"/><td rowspan="1" colspan="1">DORCM GS 1164-5, 1167, 1171</td><td rowspan="1" colspan="1">Lovell’s Quarry</td><td rowspan="1" colspan="1">Isolated teeth</td></tr><tr><td rowspan="1" colspan="1"/><td rowspan="1" colspan="1">DORCM GS 1194, 1212-6, 1222-3</td><td rowspan="1" colspan="1">Sunnydown Farm</td><td rowspan="1" colspan="1">Isolated teeth</td></tr><tr><td rowspan="1" colspan="1"><italic><tp:taxon-name>Fruitadens haagarorum</tp:taxon-name></italic></td><td rowspan="1" colspan="1">*LACM 115747</td><td rowspan="1" colspan="1">Fruita Paleontological Area</td><td rowspan="1" colspan="1">Partial jaws and postcranial skeleton</td></tr><tr><td rowspan="1" colspan="1"/><td rowspan="1" colspan="1">LACM 115727</td><td rowspan="1" colspan="1">“ “</td><td rowspan="1" colspan="1">Partial postcranial skeleton</td></tr><tr><td rowspan="1" colspan="1"/><td rowspan="1" colspan="1">LACM 120478</td><td rowspan="1" colspan="1">“ “</td><td rowspan="1" colspan="1">Partial fore- and hind limbs of a subadult</td></tr><tr><td rowspan="1" colspan="1"/><td rowspan="1" colspan="1">LACM 120602</td><td rowspan="1" colspan="1">“ “</td><td rowspan="1" colspan="1">Distal caudal vertebrae, distal limb bone</td></tr><tr><td rowspan="1" colspan="1"/><td rowspan="1" colspan="1">LACM 128258</td><td rowspan="1" colspan="1">“ “</td><td rowspan="1" colspan="1">Premaxilla, maxilla, dentaries and vertebrae of a subadult</td></tr><tr><td rowspan="1" colspan="1"/><td rowspan="1" colspan="1">LACM 128303</td><td rowspan="1" colspan="1">“ “</td><td rowspan="1" colspan="1">Partial left dentary</td></tr><tr><td rowspan="1" colspan="1"><italic><tp:taxon-name>Heterodontosaurus tucki</tp:taxon-name></italic></td><td rowspan="1" colspan="1">*SAM-PK-K337</td><td rowspan="1" colspan="1">Tyinindini (“Tyindini“); </td><td rowspan="1" colspan="1">Adult skull and partial skeleton</td></tr><tr><td rowspan="1" colspan="1"/><td rowspan="1" colspan="1">SAM-PK-K1332</td><td rowspan="1" colspan="1">Voisana</td><td rowspan="1" colspan="1">Adult skull and nearly complete skeleton</td></tr><tr><td rowspan="1" colspan="1"/><td rowspan="1" colspan="1">SAM-PK-K10487</td><td rowspan="1" colspan="1">“ “</td><td rowspan="1" colspan="1">Anterior portion of juvenile skull</td></tr><tr><td rowspan="1" colspan="1"/><td rowspan="1" colspan="1">SAM-PK-K1334</td><td rowspan="1" colspan="1">“ “</td><td rowspan="1" colspan="1">Partial left maxilla</td></tr><tr><td rowspan="1" colspan="1"/><td rowspan="1" colspan="1">SAM-PK-K1326</td><td rowspan="1" colspan="1">“ “</td><td rowspan="1" colspan="1">Partial maxilla</td></tr><tr><td rowspan="1" colspan="1"/><td rowspan="1" colspan="1">SAM-PK-K1328</td><td rowspan="1" colspan="1">southern Africa</td><td rowspan="1" colspan="1">Vertebrae, partial pelvic girdle and parts of forelimb and hind limb; </td></tr><tr><td rowspan="1" colspan="1"/><td rowspan="1" colspan="1">NM QR 1788</td><td rowspan="1" colspan="1">Tushielaw</td><td rowspan="1" colspan="1">Fragmentary snout from an adult</td></tr><tr><td rowspan="1" colspan="1"/><td rowspan="1" colspan="1">AMNH 24000</td><td rowspan="1" colspan="1">southern Africa</td><td rowspan="1" colspan="1">Posterior portion of juvenile skull</td></tr><tr><td rowspan="1" colspan="1"/><td rowspan="1" colspan="1"/><td rowspan="1" colspan="1"/><td rowspan="1" colspan="1"/></tr><tr><td rowspan="1" colspan="1"><italic><tp:taxon-name>Lycorhinus angustidens</tp:taxon-name></italic></td><td rowspan="1" colspan="1">*SAM-PK-K3606</td><td rowspan="1" colspan="1">Paballong</td><td rowspan="1" colspan="1">Partial left dentary (now a natural mold)</td></tr><tr><td rowspan="1" colspan="1"/><td rowspan="1" colspan="1">*UCRC PVC10</td><td rowspan="1" colspan="1"><italic>—</italic></td><td rowspan="1" colspan="1">Silicone cast from natural mold of holotypic specimen</td></tr><tr><td rowspan="1" colspan="1"/><td rowspan="1" colspan="1">NHMUK RU A100</td><td rowspan="1" colspan="1">Paballong</td><td rowspan="1" colspan="1">Partial disarticulated skull</td></tr><tr><td rowspan="1" colspan="1"/><td rowspan="1" colspan="1">BP/1/4244</td><td rowspan="1" colspan="1">Buck Camp</td><td rowspan="1" colspan="1">Maxilla</td></tr><tr><td rowspan="1" colspan="1"/><td rowspan="1" colspan="1">BP/1/5253</td><td rowspan="1" colspan="1">Bamboeskloof Farm</td><td rowspan="1" colspan="1">Maxilla</td></tr><tr><td rowspan="1" colspan="1"><italic><tp:taxon-name>Manidens condorensis</tp:taxon-name></italic></td><td rowspan="1" colspan="1">MPEF-PV 3211</td><td rowspan="1" colspan="1">Queso Rallado</td><td rowspan="1" colspan="1">Partial disarticulated skull and skeleton lacking limbs</td></tr><tr><td rowspan="1" colspan="1"/><td rowspan="1" colspan="1">MPEF-PV 1718, 1719, 1786, 3810, 3811; </td><td rowspan="1" colspan="1">“ “</td><td rowspan="1" colspan="1">Isolated teeth</td></tr><tr><td rowspan="1" colspan="1"><italic><tp:taxon-name>Pegomastax africanus</tp:taxon-name></italic> gen. n. sp. n.</td><td rowspan="1" colspan="1">SAM-PK-K10488</td><td rowspan="1" colspan="1">Voisana</td><td rowspan="1" colspan="1">Postorbital, right and left dentaries, and predentary</td></tr><tr><td rowspan="1" colspan="1"><italic><tp:taxon-name>Pisanosaurus mertii</tp:taxon-name></italic></td><td rowspan="1" colspan="1">*PVL 2577</td><td rowspan="1" colspan="1">Agua de Las Catas</td><td rowspan="1" colspan="1">Right maxilla and dentary, a few vertebrae, an impression of the central portion of the right pelvic girdle, and partial right hind limb</td></tr><tr><td rowspan="1" colspan="1"><italic><tp:taxon-name>Tianyulong confuciusi</tp:taxon-name></italic></td><td rowspan="1" colspan="1">*STMN 26-3</td><td rowspan="1" colspan="1">Liaoning</td><td rowspan="1" colspan="1">Partial articulated skeleton with skull</td></tr><tr><td rowspan="1" colspan="1"/><td rowspan="1" colspan="1">IVPP V17090</td><td rowspan="1" colspan="1">“ “</td><td rowspan="1" colspan="1">Partial articulated skeleton with skull</td></tr></tbody></table></table-wrap><table-wrap id="T2" position="float" orientation="portrait"><label>Table 2.</label><caption><p>Published taxonomic opinion regarding heterodontosaurids from southern Africa. Authors included in the table have made specific taxonomic inferences on the basis of available material.</p></caption><table><tbody><tr><th rowspan="1" colspan="1"><bold>Author(s)</bold></th><th rowspan="1" colspan="1"><bold>Taxonomy</bold></th></tr><tr><td rowspan="1" colspan="1"><xref ref-type="bibr" rid="B129">Thulborn (1970</xref>, <xref ref-type="bibr" rid="B130">1974</xref>)</td><td rowspan="1" colspan="1"><italic><tp:taxon-name>Lycorhinus</tp:taxon-name></italic> (= <italic><tp:taxon-name>Heterodontosaurus</tp:taxon-name></italic>); <italic><tp:taxon-name>Lycorhinus angustidens</tp:taxon-name></italic> (includes NHMUK RU A100); <italic><tp:taxon-name>Lycorhinus consors</tp:taxon-name></italic>; <italic><tp:taxon-name>Lycorhinus tucki</tp:taxon-name></italic></td></tr><tr><td rowspan="1" colspan="1"><xref ref-type="bibr" rid="B29">Charig and Crompton (1974)</xref></td><td rowspan="1" colspan="1">“<italic><tp:taxon-name>Lycorhinus angustidens</tp:taxon-name></italic>”; BMNH A100 (indeterminate); <italic><tp:taxon-name>Heterodontosaurus tucki</tp:taxon-name></italic></td></tr><tr><td rowspan="1" colspan="1"><xref ref-type="bibr" rid="B59">Hopson (1975)</xref></td><td rowspan="1" colspan="1"><italic><tp:taxon-name>Lycorhinus angustidens; Abrictosaurus consors</tp:taxon-name></italic> (includes NHMUK RU A100)<italic>; Heterodontosaurus tucki</italic></td></tr><tr><td rowspan="1" colspan="1"><xref ref-type="bibr" rid="B50">Gow (1990)</xref></td><td rowspan="1" colspan="1"><italic><tp:taxon-name>Lycorhinus angustidens</tp:taxon-name></italic>; (= <italic><tp:taxon-name>Lanasaurus scalpridens</tp:taxon-name></italic>; includes NHMUK RU A100)</td></tr><tr><td rowspan="1" colspan="1"><xref ref-type="bibr" rid="B85">Norman et al. (2011)</xref></td><td rowspan="1" colspan="1"><italic><tp:taxon-name>Lycorhinus angustidens</tp:taxon-name></italic>; <italic><tp:taxon-name>Abrictosaurus consors</tp:taxon-name></italic>; <italic><tp:taxon-name>Lanasaurus scalpridens</tp:taxon-name></italic> (includes NHMUK RU A100)<italic>; Heterodontosaurus tucki</italic></td></tr><tr><td rowspan="1" colspan="1">this paper</td><td rowspan="1" colspan="1"><italic><tp:taxon-name>Lycorhinus angustidens</tp:taxon-name></italic>; (= <italic><tp:taxon-name>Lanasaurus scalpridens</tp:taxon-name></italic>; includes NHMUK RU A100); <italic><tp:taxon-name>Abrictosaurus consors</tp:taxon-name></italic>; <italic><tp:taxon-name>Heterodontosaurus tucki</tp:taxon-name></italic>; <italic><tp:taxon-name>Pegomastax africanus</tp:taxon-name></italic> gen n. sp. n.</td></tr></tbody></table></table-wrap><table-wrap id="T3" position="float" orientation="portrait"><label>Table 3.</label><caption><p>Skull, axial, and long bone lengths (mm, above) and proportions (%, below) in the best known heterodontosaurids. Measurements average long bone lengths when both sides are available. Parentheses indicate estimated length or proportion.</p></caption><table><tbody><tr><th rowspan="1" colspan="2"/><th rowspan="1" colspan="1">STMN 26-3<italic><tp:taxon-name>Tianyulong</tp:taxon-name></italic></th><th rowspan="1" colspan="1"><italic><tp:taxon-name>Tianyulong</tp:taxon-name></italic> IVPP V17090</th><th rowspan="1" colspan="1">LACM 120478<italic><tp:taxon-name>Fruitadens</tp:taxon-name></italic></th><th rowspan="1" colspan="1">LACM 115747<italic><tp:taxon-name>Fruitadens</tp:taxon-name></italic></th><th rowspan="1" colspan="1">NHMUK 48215<italic><tp:taxon-name>Echinodon</tp:taxon-name></italic></th><th rowspan="1" colspan="1">Kayenta taxon; MCZ9092</th><th rowspan="1" colspan="1">NHMUK RU A100<italic><tp:taxon-name>Lycorhinus</tp:taxon-name></italic></th><th rowspan="1" colspan="1">MPEF-PV 3211<italic><tp:taxon-name>Manidens</tp:taxon-name></italic></th><th rowspan="1" colspan="1">SAM-PK-K10488<italic><tp:taxon-name>Pegomastax</tp:taxon-name></italic></th><th rowspan="1" colspan="1">NHMUK RU B54<italic><tp:taxon-name>Abrictosaurus</tp:taxon-name></italic></th><th rowspan="1" colspan="1"><italic><tp:taxon-name>Heterodontosaurus</tp:taxon-name></italic>; SAM-PK-K1332</th></tr><tr><td rowspan="10" colspan="1">Length; (mm)</td><td rowspan="1" colspan="1">Skull<sup>1</sup></td><td rowspan="1" colspan="1">(67)</td><td rowspan="1" colspan="1">65</td><td rowspan="1" colspan="1">(60)<sup>6</sup></td><td rowspan="1" colspan="1">(75)<sup>8</sup></td><td rowspan="1" colspan="1">(62)<sup>9</sup></td><td rowspan="1" colspan="1">(53)<sup>9</sup></td><td rowspan="1" colspan="1">(145)<sup>9</sup></td><td rowspan="1" colspan="1">(71)<sup>9</sup></td><td rowspan="1" colspan="1">(73)<sup>9</sup></td><td rowspan="1" colspan="1">(82)</td><td rowspan="1" colspan="1">115<sup>10</sup></td></tr><tr><td rowspan="1" colspan="1">Humerus</td><td rowspan="1" colspan="1">33</td><td rowspan="1" colspan="1">(27)</td><td rowspan="1" colspan="1">37</td><td rowspan="1" colspan="1">(46)<sup>8</sup></td><td rowspan="1" colspan="1"/><td rowspan="1" colspan="1">—</td><td rowspan="1" colspan="1"/><td rowspan="1" colspan="1">—</td><td rowspan="1" colspan="1">—</td><td rowspan="1" colspan="1">50</td><td rowspan="1" colspan="1">83</td></tr><tr><td rowspan="1" colspan="1">Radius</td><td rowspan="1" colspan="1">—</td><td rowspan="1" colspan="1">17</td><td rowspan="1" colspan="1">—</td><td rowspan="1" colspan="1">—</td><td rowspan="1" colspan="1"/><td rowspan="1" colspan="1">—</td><td rowspan="1" colspan="1"/><td rowspan="1" colspan="1">—</td><td rowspan="1" colspan="1">—</td><td rowspan="1" colspan="1">(36)</td><td rowspan="1" colspan="1">58</td></tr><tr><td rowspan="1" colspan="1">Metacarpal 3</td><td rowspan="1" colspan="1">—</td><td rowspan="1" colspan="1">5</td><td rowspan="1" colspan="1">—</td><td rowspan="1" colspan="1">—</td><td rowspan="1" colspan="1"/><td rowspan="1" colspan="1">—</td><td rowspan="1" colspan="1"/><td rowspan="1" colspan="1">—</td><td rowspan="1" colspan="1">—</td><td rowspan="1" colspan="1">15</td><td rowspan="1" colspan="1">22</td></tr><tr><td rowspan="1" colspan="1">Femur</td><td rowspan="1" colspan="1">(54)<sup>5</sup></td><td rowspan="1" colspan="1">51</td><td rowspan="1" colspan="1">(62)<sup>7</sup></td><td rowspan="1" colspan="1">(78)<sup>8</sup></td><td rowspan="1" colspan="1"/><td rowspan="1" colspan="1">—</td><td rowspan="1" colspan="1"/><td rowspan="1" colspan="1">—</td><td rowspan="1" colspan="1">—</td><td rowspan="1" colspan="1">78</td><td rowspan="1" colspan="1">112</td></tr><tr><td rowspan="1" colspan="1">Tibiotarsus</td><td rowspan="1" colspan="1">82</td><td rowspan="1" colspan="1">73</td><td rowspan="1" colspan="1">74</td><td rowspan="1" colspan="1">(93)<sup>8</sup></td><td rowspan="1" colspan="1"/><td rowspan="1" colspan="1">—</td><td rowspan="1" colspan="1"/><td rowspan="1" colspan="1">—</td><td rowspan="1" colspan="1">—</td><td rowspan="1" colspan="1">100</td><td rowspan="1" colspan="1">145</td></tr><tr><td rowspan="1" colspan="1">Metatarsal 3</td><td rowspan="1" colspan="1">(44)</td><td rowspan="1" colspan="1">(43)</td><td rowspan="1" colspan="1">—</td><td rowspan="1" colspan="1">—</td><td rowspan="1" colspan="1"/><td rowspan="1" colspan="1">—</td><td rowspan="1" colspan="1"/><td rowspan="1" colspan="1">—</td><td rowspan="1" colspan="1">—</td><td rowspan="1" colspan="1">53</td><td rowspan="1" colspan="1">68</td></tr><tr><td rowspan="1" colspan="1">Body length<sup>2</sup></td><td rowspan="1" colspan="1">(450)</td><td rowspan="1" colspan="1">—</td><td rowspan="1" colspan="1">—</td><td rowspan="1" colspan="1">—</td><td rowspan="1" colspan="1"/><td rowspan="1" colspan="1">—</td><td rowspan="1" colspan="1"/><td rowspan="1" colspan="1">—</td><td rowspan="1" colspan="1">—</td><td rowspan="1" colspan="1">—</td><td rowspan="1" colspan="1">(1080)</td></tr><tr><td rowspan="1" colspan="1">Neck &amp; trunk (precaudal column)</td><td rowspan="1" colspan="1">(102)</td><td rowspan="1" colspan="1">—</td><td rowspan="1" colspan="1">—</td><td rowspan="1" colspan="1">—</td><td rowspan="1" colspan="1"/><td rowspan="1" colspan="1">—</td><td rowspan="1" colspan="1"/><td rowspan="1" colspan="1">—</td><td rowspan="1" colspan="1">—</td><td rowspan="1" colspan="1">—</td><td rowspan="1" colspan="1">(324)</td></tr><tr><td rowspan="1" colspan="1">Caudal column</td><td rowspan="1" colspan="1">(296)</td><td rowspan="1" colspan="1">—</td><td rowspan="1" colspan="1">—</td><td rowspan="1" colspan="1">—</td><td rowspan="1" colspan="1"/><td rowspan="1" colspan="1">—</td><td rowspan="1" colspan="1"/><td rowspan="1" colspan="1">—</td><td rowspan="1" colspan="1">—</td><td rowspan="1" colspan="1">—</td><td rowspan="1" colspan="1">(659)</td></tr><tr><td rowspan="5" colspan="1">Proportion; (%)</td><td rowspan="1" colspan="1">Skull/body length</td><td rowspan="1" colspan="1">(12)</td><td rowspan="1" colspan="1">—</td><td rowspan="1" colspan="1">—</td><td rowspan="1" colspan="1">—</td><td rowspan="1" colspan="1"/><td rowspan="1" colspan="1">—</td><td rowspan="1" colspan="1"/><td rowspan="1" colspan="1">—</td><td rowspan="1" colspan="1">—</td><td rowspan="1" colspan="1">—</td><td rowspan="1" colspan="1">(9)</td></tr><tr><td rowspan="1" colspan="1">Skull/femur</td><td rowspan="1" colspan="1">(125)</td><td rowspan="1" colspan="1">127</td><td rowspan="1" colspan="1">(97)</td><td rowspan="1" colspan="1">(97)</td><td rowspan="1" colspan="1"/><td rowspan="1" colspan="1">—</td><td rowspan="1" colspan="1"/><td rowspan="1" colspan="1">—</td><td rowspan="1" colspan="1">—</td><td rowspan="1" colspan="1">(105)</td><td rowspan="1" colspan="1">103</td></tr><tr><td rowspan="1" colspan="1">Precaudal/body length</td><td rowspan="1" colspan="1">(30)</td><td rowspan="1" colspan="1">—</td><td rowspan="1" colspan="1">—</td><td rowspan="1" colspan="1">—</td><td rowspan="1" colspan="1"/><td rowspan="1" colspan="1">—</td><td rowspan="1" colspan="1"/><td rowspan="1" colspan="1">—</td><td rowspan="1" colspan="1">—</td><td rowspan="1" colspan="1">—</td><td rowspan="1" colspan="1">(23)</td></tr><tr><td rowspan="1" colspan="1">Caudal/body length</td><td rowspan="1" colspan="1">(65)</td><td rowspan="1" colspan="1">—</td><td rowspan="1" colspan="1">—</td><td rowspan="1" colspan="1">—</td><td rowspan="1" colspan="1"/><td rowspan="1" colspan="1">—</td><td rowspan="1" colspan="1"/><td rowspan="1" colspan="1">—</td><td rowspan="1" colspan="1">—</td><td rowspan="1" colspan="1">—</td><td rowspan="1" colspan="1">(61)</td></tr><tr><td rowspan="1" colspan="1">Humerus/forelimb<sup>3</sup></td><td rowspan="1" colspan="1">—</td><td rowspan="1" colspan="1">53</td><td rowspan="1" colspan="1">—</td><td rowspan="1" colspan="1">—</td><td rowspan="1" colspan="1"/><td rowspan="1" colspan="1">—</td><td rowspan="1" colspan="1"/><td rowspan="1" colspan="1">—</td><td rowspan="1" colspan="1">—</td><td rowspan="1" colspan="1">(50)</td><td rowspan="1" colspan="1">51</td></tr><tr><td rowspan="8" colspan="1">Proportion; (%)</td><td rowspan="1" colspan="1">Radius/forelimb</td><td rowspan="1" colspan="1">—</td><td rowspan="1" colspan="1">36</td><td rowspan="1" colspan="1">—</td><td rowspan="1" colspan="1">—</td><td rowspan="1" colspan="1"/><td rowspan="1" colspan="1">—</td><td rowspan="1" colspan="1"/><td rowspan="1" colspan="1">—</td><td rowspan="1" colspan="1">—</td><td rowspan="1" colspan="1">(36)</td><td rowspan="1" colspan="1">36</td></tr><tr><td rowspan="1" colspan="1">Metacarpal 3/forelimb</td><td rowspan="1" colspan="1">—</td><td rowspan="1" colspan="1">10</td><td rowspan="1" colspan="1">—</td><td rowspan="1" colspan="1">—</td><td rowspan="1" colspan="1"/><td rowspan="1" colspan="1">—</td><td rowspan="1" colspan="1"/><td rowspan="1" colspan="1">—</td><td rowspan="1" colspan="1">—</td><td rowspan="1" colspan="1">(15)</td><td rowspan="1" colspan="1">14</td></tr><tr><td rowspan="1" colspan="1">Tibiotarsus/femur</td><td rowspan="1" colspan="1">152</td><td rowspan="1" colspan="1">143</td><td rowspan="1" colspan="1">(119)</td><td rowspan="1" colspan="1">(119)</td><td rowspan="1" colspan="1"/><td rowspan="1" colspan="1">—</td><td rowspan="1" colspan="1"/><td rowspan="1" colspan="1">—</td><td rowspan="1" colspan="1">—</td><td rowspan="1" colspan="1">128</td><td rowspan="1" colspan="1">130</td></tr><tr><td rowspan="1" colspan="1">Femur/hind limb<sup>4</sup></td><td rowspan="1" colspan="1">30</td><td rowspan="1" colspan="1">31</td><td rowspan="1" colspan="1">—</td><td rowspan="1" colspan="1">—</td><td rowspan="1" colspan="1"/><td rowspan="1" colspan="1">—</td><td rowspan="1" colspan="1"/><td rowspan="1" colspan="1">—</td><td rowspan="1" colspan="1">—</td><td rowspan="1" colspan="1">34</td><td rowspan="1" colspan="1">35</td></tr><tr><td rowspan="1" colspan="1">Tibiotarsus/hind limb</td><td rowspan="1" colspan="1">46</td><td rowspan="1" colspan="1">44</td><td rowspan="1" colspan="1">—</td><td rowspan="1" colspan="1">—</td><td rowspan="1" colspan="1"/><td rowspan="1" colspan="1">—</td><td rowspan="1" colspan="1"/><td rowspan="1" colspan="1">—</td><td rowspan="1" colspan="1">—</td><td rowspan="1" colspan="1">43</td><td rowspan="1" colspan="1">45</td></tr><tr><td rowspan="1" colspan="1">Metatarsal 3/hind limb</td><td rowspan="1" colspan="1">24</td><td rowspan="1" colspan="1">26</td><td rowspan="1" colspan="1">—</td><td rowspan="1" colspan="1">—</td><td rowspan="1" colspan="1"/><td rowspan="1" colspan="1">—</td><td rowspan="1" colspan="1"/><td rowspan="1" colspan="1">—</td><td rowspan="1" colspan="1">—</td><td rowspan="1" colspan="1">23</td><td rowspan="1" colspan="1">21</td></tr><tr><td rowspan="1" colspan="1">Humerus/femur</td><td rowspan="1" colspan="1">61</td><td rowspan="1" colspan="1">53</td><td rowspan="1" colspan="1">(60)</td><td rowspan="1" colspan="1">(60)</td><td rowspan="1" colspan="1"/><td rowspan="1" colspan="1">—</td><td rowspan="1" colspan="1"/><td rowspan="1" colspan="1">—</td><td rowspan="1" colspan="1">—</td><td rowspan="1" colspan="1">64</td><td rowspan="1" colspan="1">74</td></tr><tr><td rowspan="1" colspan="1">Forelimb/hind limb</td><td rowspan="1" colspan="1">—</td><td rowspan="1" colspan="1">29</td><td rowspan="1" colspan="1">—</td><td rowspan="1" colspan="1">—</td><td rowspan="1" colspan="1"/><td rowspan="1" colspan="1">—</td><td rowspan="1" colspan="1"/><td rowspan="1" colspan="1">—</td><td rowspan="1" colspan="1">—</td><td rowspan="1" colspan="1">(44)</td><td rowspan="1" colspan="1">50</td></tr></tbody></table><table-wrap-foot><fn><p><sup>1</sup>Skull length is measured or estimated from the tip of the premaxilla to the posterior edge of the squamosal.; <sup>2</sup>Body length is composed of three successive lengths: functional skull length (measured from the premaxilla to the occipital condyle) + precaudal column length (as measured with natural curves) + caudal column.; <sup>3</sup>Forelimb length equals the sum of humerus + radius + metacarpal 3.; <sup>4</sup>Hind limb length equals the sum of femur + tibia + metatarsal 4.; <sup>5</sup>The reported length of the left femur (51 mm) is more reliable than the considerably shorter length estimate (40 mm) for the incomplete right femur (<xref ref-type="bibr" rid="B144">Zheng et al. 2009</xref>). The left femur, in addition, is missing the proximal portion of the head (<xref ref-type="bibr" rid="B144">Zheng et al. 2009</xref>; Supplemental Information), and so the length estimate used here is 54 mm.; <sup>6</sup>Based on the dentary of a subadult specimen (LACM 128258) with a length of approximately 24 mm (<xref ref-type="bibr" rid="B21">Butler et al. 2010</xref>: fig. 2d). The dentary is missing its anteriormost end and the coronoid process, which when restored yields a total length estimate of approximately 27 mm. The dentary in <italic><tp:taxon-name>Heterodontosaurus</tp:taxon-name></italic> is approximately 45% of total skull length, which suggests approximately 60 mm for total skull length in subadult <italic><tp:taxon-name>Fruitadens</tp:taxon-name></italic>.; <sup>7</sup>Femur length was estimated by adding the preserved portion (42.2 mm; <xref ref-type="bibr" rid="B21">Butler et al. 2010</xref>: fig. 2j) to an estimate of the missing portion of the shaft proximal to the fourth trochanter, based on the femora of <italic><tp:taxon-name>Heterodontosaurus</tp:taxon-name></italic> (Santa Luca 1984: fig. 18B) and <italic><tp:taxon-name>Abrictosaurus</tp:taxon-name></italic> (NHMUK RU B54). The preserved portion of the femur in LACM 120478 is estimated to be 68% of femur length.; <sup>8</sup>Skull and long bone estimated measurements for adult <italic><tp:taxon-name>Fruitadens</tp:taxon-name></italic> are based on two overlapping tibial dimensions (transverse width of proximal and distal ends, 79% and 81% of the adult), which suggest the subadult (LACM 120478) is approximately 80% the size of the adult (LACM 115747). All adult estimated measurements are scaled up accordingly from the subadult specimen, as there are no complete long bones known in adult material (LACM 115727, 115747).; <sup>9</sup>Skull length estimated from dentary length (<italic><tp:taxon-name>Echinodon</tp:taxon-name></italic>, 28 mm; Kayenta taxon, ~24 mm; <italic><tp:taxon-name>Lycorhinus</tp:taxon-name></italic>, 65 mm; <italic><tp:taxon-name>Manidens</tp:taxon-name></italic>, ~32 mm; <italic><tp:taxon-name>Pegomastax</tp:taxon-name></italic>, ~33 mm), assuming that dentary length (dentary anterior extremity to tip of coronoid process) is approximately 45% of total skull length (tip of the premaxilla to the posterior edge of the squamosal) as in <italic><tp:taxon-name>Heterodontosaurus</tp:taxon-name></italic>.; <sup>10</sup>The jaws of a large heterodontosaurid, tentatively referred to <italic><tp:taxon-name>Heterodontosaurus tucki</tp:taxon-name></italic> (NM QR 1788; <xref ref-type="bibr" rid="B98">Porro et al. 2011</xref>), are approximately 175% the size of SAM-PK- K1332, resulting in an estimated skull length of approximately 200 mm (the skull length estimate of 166 mm by Porro et al. 2010 is for a different measure of skull length).</p></fn></table-wrap-foot></table-wrap><fig id="F1" position="float" orientation="portrait"><label>Figure 1.</label><caption><p>Heterodontosaurid localities. <bold>A</bold> Locality (red dot) for <italic><tp:taxon-name>Echinodon becklesii</tp:taxon-name></italic> on the southern coast of England <bold>B</bold> Heterodontosaurid localities in South Africa and Lesotho. Locality(ies)/taxon identification: Nosi/<italic><tp:taxon-name>Abrictosaurus consors</tp:taxon-name></italic>; Mlamli, Tushielaw, Tyinindini/<italic><tp:taxon-name>Heterodontosaurus tucki</tp:taxon-name></italic>; Bamboeskloof Farm, Buck Camp, Paballong/<italic><tp:taxon-name>Lycorhinus angustidens</tp:taxon-name></italic>; Maboloka/<tp:taxon-name>Heterodontosauridae</tp:taxon-name> incertae sedis; Voyizane/ <italic><tp:taxon-name>Pegomastax africanus</tp:taxon-name></italic> gen. n. sp. n.</p></caption><graphic xmlns:xlink="http://www.w3.org/1999/xlink" xlink:href="ZooKeys-226-001-g001.jpg" position="float" orientation="portrait" xlink:type="simple"/></fig><fig id="F59" position="float" orientation="portrait"><label>Figure 59.</label><caption><p>Skull of <italic><tp:taxon-name>Heterodontosaurus tucki</tp:taxon-name></italic> from the Lower Jurassic Upper Elliot and Clarens formations of South Africa. New skull reconstruction in lateral view showing the dentition with intermediate wear (scleral ring not shown). Pink tone indicates wear facets. Abbreviations: <bold><italic>a</italic></bold> angular <bold><italic>aantfe</italic></bold> accessory antorbital fenestra <bold><italic>adf</italic></bold> anterior dentary foramen <bold><italic>adi</italic></bold> arched diastema <bold><italic>antfo</italic></bold> antorbital fossa <bold><italic>apd</italic></bold> articular surface for the predentary <bold><italic>apmf</italic></bold> anterior premaxillary foramen <bold><italic>asaf</italic></bold> anterior surangular foramen <bold><italic>be</italic></bold> buccal emargination <bold><italic>bo</italic></bold> basioccipital <bold><italic>bt</italic></bold> basal tubera <bold><italic>c</italic></bold> coronoid <bold><italic>d</italic></bold> dentary <bold><italic>d2</italic></bold>, <bold><italic>d11</italic></bold> dentary tooth 2, 11 <bold><italic>dbo</italic></bold> dentary boss <bold><italic>eantfe</italic></bold> external antorbital fenestra <bold><italic>emf</italic></bold> external mandibular fenestra <bold><italic>emfo</italic></bold> external mandibular fossa <bold><italic>en</italic></bold> external naris <bold><italic>f</italic></bold> frontal <bold><italic>iantfe</italic></bold> internal antorbital fenestra <bold><italic>j</italic></bold> jugal <bold><italic>jfl</italic></bold> jugal flange <bold><italic>jh</italic></bold> jugal horn <bold><italic>l</italic></bold> lacrimal <bold><italic>lrfo</italic></bold> lateral retroarticular fossa <bold><italic>m</italic></bold> maxilla <bold><italic>m1</italic></bold>, <bold><italic>11</italic></bold> maxillary tooth 1, 11 <bold><italic>n</italic></bold> nasal <bold><italic>nf</italic></bold> narial fossa <bold><italic>p</italic></bold> parietal <bold><italic>pap</italic></bold> palpebral <bold><italic>pd</italic></bold> predentary <bold><italic>pm</italic></bold> premaxilla <bold><italic>pm1</italic></bold>, <bold><italic>3</italic></bold> premaxillary tooth 1, 3 <bold><italic>pmfo</italic></bold> promaxillary fossa <bold><italic>po</italic></bold> postorbital <bold><italic>pof</italic></bold> postorbital fossa <bold><italic>popr</italic></bold> paroccipital process <bold><italic>prf</italic></bold> prefrontal <bold><italic>psaf</italic></bold> posterior surangular foramen <bold><italic>q</italic></bold> quadrate <bold><italic>qf</italic></bold> quadrate foramen <bold><italic>qj</italic></bold> quadratojugal <bold><italic>sa</italic></bold> surangular <bold><italic>sar</italic></bold> surangular ridge <bold><italic>sq</italic></bold> squamosal.</p></caption><graphic xmlns:xlink="http://www.w3.org/1999/xlink" xlink:href="ZooKeys-226-001-g059.jpg" position="float" orientation="portrait" xlink:type="simple"/></fig><fig id="F60" position="float" orientation="portrait"><label>Figure 60.</label><caption><p>Jaws of <italic><tp:taxon-name>Heterodontosaurus tucki</tp:taxon-name></italic> from the Lower Jurassic Upper Elliot and Clarens formations of South Africa. Reconstruction of upper and lower jaws showing the dentition with heavy wear (based on SAM-PK-K1332). Dashes indicate estimated edges; pink tone indicates wear facets <bold>A</bold> Upper dentition and anterior palate in ventral view <bold>B</bold> Lower dentition, dentary symphysis and predentary in dorsal view. Abbreviations: <bold><italic>adi</italic></bold> arched diastema <bold><italic>be</italic></bold> buccal emargination <bold><italic>d</italic></bold> dentary <bold><italic>d1</italic></bold>, <bold><italic>2</italic></bold>, <bold><italic>11</italic></bold> dentary tooth 1, 2, 11 <bold><italic>fo</italic></bold> foramen <bold><italic>m</italic></bold> maxilla <bold><italic>m1</italic></bold>, <bold><italic>11</italic></bold> maxillary tooth 1, 11 <bold><italic>pd</italic></bold> predentary <bold><italic>pm</italic></bold> premaxilla <bold><italic>pm1</italic></bold>, <bold><italic>3</italic></bold> premaxillary tooth 1, 3 <bold><italic>spl</italic></bold> secondary palate <bold><italic>sym</italic></bold> symphysis <bold><italic>symt</italic></bold> symphyseal trough <bold><italic>v</italic></bold> vomer.</p></caption><graphic xmlns:xlink="http://www.w3.org/1999/xlink" xlink:href="ZooKeys-226-001-g060.jpg" position="float" orientation="portrait" xlink:type="simple"/></fig><fig id="F61" position="float" orientation="portrait"><label>Figure 61.</label><caption><p>Jaw joints of <italic><tp:taxon-name>Heterodontosaurus tucki</tp:taxon-name></italic> from the Lower Jurassic Upper Elliot and Clarens formations of South Africa. Dentary symphysis and quadrate-articular jaw joint <bold>A</bold> Reconstruction of the anterior portion of the right dentary in medial view (based on SAM-PK-K1332) <bold>B</bold> Reconstruction of the anterior end of the lower jaws in ventral view (based on SAM-PK-K1332) <bold>C</bold> Stereopair of the right lower jaw joint in lateral view (the lateral edge of the quadrate condyle and articular are broken away exposing the tight jaw articulation) in a subadult skull (AMNH 24000) <bold>D</bold> Stereopair of the left lower jaw joint in lateral view (the lateral edge of the quadrate condyle is broken away exposing the inclined trough of the jaw articulation) in a subadult skull (AMNH 24000). Scale bar equals 1 cm in <bold>C</bold> and <bold>D</bold>. Abbreviations: <bold><italic>d</italic></bold>  dentary <bold><italic>d1</italic></bold>, <bold><italic>2</italic></bold> dentary tooth 1, 2 <bold><italic>dbo</italic></bold> dentary boss <bold><italic>fo</italic></bold> foramen <bold><italic>Mc</italic></bold> Meckel’s canal <bold><italic>pd</italic></bold> predentary <bold><italic>sym</italic></bold> symphysis <bold><italic>symt</italic></bold> symphyseal trough <bold><italic>vp</italic></bold> ventral process.</p></caption><graphic xmlns:xlink="http://www.w3.org/1999/xlink" xlink:href="ZooKeys-226-001-g061.jpg" position="float" orientation="portrait" xlink:type="simple"/></fig><fig id="F81" position="float" orientation="portrait"><label>Figure 81.</label><caption><p>Partial skull of <italic><tp:taxon-name>Manidens condorensis</tp:taxon-name></italic> from the Middle Jurassic Cañadón Asfalto Formation of Argentina. Skull reconstructions in lateral view <bold>A</bold> Reversed from <xref ref-type="bibr" rid="B95">Pol et al. (2011)</xref> <bold>B</bold> This study. Dashed lines indicate estimated edges. Abbreviations: <bold><italic>a</italic></bold> angular <bold><italic>antfo</italic></bold> antorbital fossa <bold><italic>asaf</italic></bold> anterior surangular foramen <bold><italic>be</italic></bold> buccal emargination <bold><italic>bo</italic></bold> basioccipital <bold><italic>bt</italic></bold> basal tubera <bold><italic>d</italic></bold> dentary <bold><italic>d1</italic></bold>, <bold><italic>2</italic></bold>, <bold><italic>11</italic></bold> dentary tooth 1, 2, 11 <bold><italic>emfo</italic></bold> external mandibular fossa <bold><italic>f</italic></bold> frontal <bold><italic>gl</italic></bold> glenoid <bold><italic>gr</italic></bold> groove <bold><italic>j</italic></bold> jugal <bold><italic>jfl</italic></bold> jugal flange <bold><italic>jh</italic></bold> jugal horn <bold><italic>m</italic></bold> maxilla <bold><italic>m1</italic></bold>, <bold><italic>11</italic></bold> maxillary tooth 1, 11 <bold><italic>n</italic></bold> nasal <bold><italic>pd</italic></bold> predentary <bold><italic>pm</italic></bold> premaxilla <bold><italic>po</italic></bold> postorbital <bold><italic>pof</italic></bold> postorbital fossa <bold><italic>popr</italic></bold> paroccipital process <bold><italic>q</italic></bold> quadrate <bold><italic>qj</italic></bold> quadratojugal <bold><italic>ri</italic></bold> ridge <bold><italic>sa</italic></bold> surangular <bold><italic>sq</italic></bold> squamosal.</p></caption><graphic xmlns:xlink="http://www.w3.org/1999/xlink" xlink:href="ZooKeys-226-001-g081.jpg" position="float" orientation="portrait" xlink:type="simple"/></fig><fig id="F9" position="float" orientation="portrait"><label>Figure 9.</label><caption><p>More recent heterodontosaurid discoveries from northern locales. <bold>A</bold> Jaws of <italic><tp:taxon-name>Fruitadens haagarorum</tp:taxon-name></italic> from the Upper Jurassic Morrison Formation in Colorado, USA (based on LACM 115747, 128258; reversed from <xref ref-type="bibr" rid="B21">Butler et al. 2010</xref>) <bold>B</bold> Left dentary in lateral view of an undescribed heterodontosaurid from the Lower Jurassic Kayenta Formation of Arizona (from Sereno et al. unpublished) <bold>C</bold> Partial skull of <italic><tp:taxon-name>Tianyulong confuciusi</tp:taxon-name></italic> from the Yixian Formation of Liaoning Province, PRC (STMN 26-3; reversed from <xref ref-type="bibr" rid="B144">Zheng et al. 2009</xref>). Abbreviations: <bold><italic>a</italic></bold> angular <bold><italic>ad 9</italic></bold>,<italic><bold>10</bold></italic> alveolus for dentary tooth 9, 10 <bold><italic>adf</italic></bold>  anterior dentary foramen <bold><italic>antfo</italic></bold> antorbital fossa <bold><italic>apd</italic></bold> articular surface for the predentary <bold><italic>d</italic></bold> dentary <bold><italic>d1</italic></bold>, <bold><italic>2</italic></bold>, <bold><italic>8</italic></bold> dentary tooth 1, 2, 8 <bold><italic>emf</italic></bold> external mandibular fenestra <bold><italic>en</italic></bold> external nares <bold><italic>j</italic></bold> jugal <bold><italic>l</italic></bold> lacrimal <bold><italic>m</italic></bold> maxilla <bold><italic>n</italic></bold> nasal <bold><italic>pd</italic></bold> predentary <bold><italic>pf</italic></bold> prefrontal <bold><italic>pm</italic></bold> premaxilla <bold><italic>po</italic></bold> postorbital <bold><italic>q</italic></bold> quadrate <bold><italic>qj</italic></bold> quadratojugal <bold><italic>sa</italic></bold> surangular. Scale bar equals 1 cm in <bold>A</bold> and <bold>C</bold> and 5 mm in <bold>B</bold>.</p></caption><graphic xmlns:xlink="http://www.w3.org/1999/xlink" xlink:href="ZooKeys-226-001-g009.jpg" position="float" orientation="portrait" xlink:type="simple"/></fig><fig id="F16" position="float" orientation="portrait"><label>Figure 16.</label><caption><p>Dentary of <italic><tp:taxon-name>Echinodon becklesii</tp:taxon-name></italic> from the Lower Cretaceous Purbeck Formation of England. Line drawings of left dentary in lateral (<bold>A</bold>), medial (<bold>B</bold>), and dorsal (<bold>C</bold>) views (NHMUK 48215b). Hatching indicates broken bone; dashed lines indicate estimated edges; tone indicates matrix. Scale bar equals 1 cm. Abbreviations: <bold><italic>ad1</italic></bold>, <bold><italic>2</italic></bold>, <bold><italic>10</italic></bold> alveolus for dentary tooth 1, 2, 10 <bold><italic>adf</italic></bold> anterior dentary foramen <bold><italic>apd</italic></bold> articular surface for the predentary <bold><italic>be</italic></bold> buccal emargination <bold><italic>d4</italic></bold>, <bold><italic>9</italic></bold> dentary tooth 4, 9 <bold><italic>io</italic></bold> impressed ornamentation <bold><italic>Mc</italic></bold> Meckel’s canal <bold><italic>ssymf</italic></bold> subsymphyseal flange <bold><italic>sym</italic></bold> symphysis <bold><italic>symt</italic></bold> symphyseal trough.</p></caption><graphic xmlns:xlink="http://www.w3.org/1999/xlink" xlink:href="ZooKeys-226-001-g016.jpg" position="float" orientation="portrait" xlink:type="simple"/></fig><fig id="F39" position="float" orientation="portrait"><label>Figure 39.</label><caption><p>Snout end of <italic><tp:taxon-name>Heterodontosaurus tucki</tp:taxon-name></italic> from from the Lower Jurassic Upper Elliot and Clarens formations of South Africa. Close-up view of the anterior end of a juvenile skull (SAM-PK-K10487). Stereopair (<bold>A</bold>) and line drawing (<bold>B</bold>) in left lateral view. Hatching indicates broken bone; dashed lines indicate estimated edges; tone indicates matrix. Scale bars equal 5 mm in <bold>A</bold> and <bold>B</bold>. Abbreviations: <bold><italic>apd</italic></bold> articular surface for the predentary <bold><italic>apmf</italic></bold> anterior premaxillary foramen <bold><italic>d</italic></bold> dentary <bold><italic>d1</italic></bold> dentary tooth 1 <bold><italic>fo</italic></bold>, foramen <bold><italic>gr</italic></bold> groove <bold><italic>m</italic></bold> maxilla <bold><italic>mt</italic></bold> maxillary teeth <bold><italic>nf</italic></bold> narial fossa <bold><italic>pd</italic></bold> predentary <bold><italic>pm</italic></bold> premaxilla.</p></caption><graphic xmlns:xlink="http://www.w3.org/1999/xlink" xlink:href="ZooKeys-226-001-g039.jpg" position="float" orientation="portrait" xlink:type="simple"/></fig></tp:treatment-sec><ref-list><ref id="B129"><mixed-citation xmlns:xlink="http://www.w3.org/1999/xlink" xlink:type="simple"><person-group><name name-style="western"><surname>Thulborn</surname><given-names>RA</given-names></name></person-group> (<year>1970</year>)<article-title> The systematic position of the Triassic ornithischian dinosaur <italic>Lycorhinus angustidens</italic>.</article-title><source>Zoological Journal of the Linnean Society </source><volume>49</volume>: <fpage>235</fpage>-<lpage>245</lpage>. doi: <ext-link ext-link-type="uri" xlink:href="http://dx.doi.org/10.1111/j.1096-3642.1970.tb00739.x" xlink:type="simple">10.1111/j.1096-3642.1970.tb00739.x</ext-link></mixed-citation></ref><ref id="B130"><mixed-citation xmlns:xlink="http://www.w3.org/1999/xlink" xlink:type="simple"><person-group><name name-style="western"><surname>Thulborn</surname><given-names>RA</given-names></name></person-group> (<year>1974</year>)<article-title> A new heterodontosaurid dinosaur (Reptilia: Ornithischia) from the Upper Triassic Red Beds of Lesotho.</article-title><source>Zoological Journal of the Linnean Society </source><volume>55</volume>: <fpage>151</fpage>-<lpage>175</lpage>. doi: <ext-link ext-link-type="uri" xlink:href="http://dx.doi.org/10.1111/j.1096-3642.1974.tb01591.x" xlink:type="simple">10.1111/j.1096-3642.1974.tb01591.x</ext-link></mixed-citation></ref><ref id="B29"><mixed-citation xmlns:xlink="http://www.w3.org/1999/xlink" xlink:type="simple"><person-group><name name-style="western"><surname>Charig</surname><given-names>AJ</given-names></name><name name-style="western"><surname>Crompton</surname><given-names>AW</given-names></name></person-group> (<year>1974</year>)<article-title> The alleged synonymy of <italic>Lycorhinus</italic> and <italic>Heterodontosaurus</italic>.</article-title><source>Annals of the South African Museum </source><volume>64</volume>: <fpage>167</fpage>-<lpage>189</lpage>.</mixed-citation></ref><ref id="B59"><mixed-citation xmlns:xlink="http://www.w3.org/1999/xlink" xlink:type="simple"><person-group><name name-style="western"><surname>Hopson</surname><given-names>JA</given-names></name></person-group> (<year>1975</year>)<article-title> On the generic separation of the ornithischian <italic>Lycorhinus</italic> and <italic>Heterodontosaurus</italic> from the Stormberg Series (Upper Triassic) of South Africa.</article-title><source>South African Journal of Science </source><volume>71</volume>: <fpage>302</fpage>-<lpage>305</lpage>.</mixed-citation></ref><ref id="B50"><mixed-citation xmlns:xlink="http://www.w3.org/1999/xlink" xlink:type="simple"><person-group><name name-style="western"><surname>Gow</surname><given-names>CE</given-names></name></person-group> (<year>1990</year>)<article-title> A tooth-bearing maxilla referable to <italic>Lycorhinus angustidens</italic> Haughton, 1924 (Dinosauria, Ornithischia).</article-title><source>Annals of the South African Museum </source><volume>99</volume>: <fpage>367</fpage>-<lpage>380</lpage>.</mixed-citation></ref><ref id="B85"><mixed-citation xmlns:xlink="http://www.w3.org/1999/xlink" xlink:type="simple"><person-group><name name-style="western"><surname>Norman</surname><given-names>DB</given-names></name><name name-style="western"><surname>Crompton</surname><given-names>AW</given-names></name><name name-style="western"><surname>Butler</surname><given-names>RJ</given-names></name><name name-style="western"><surname>Porro</surname><given-names>LB</given-names></name><name name-style="western"><surname>Charig</surname><given-names>AJ</given-names></name></person-group> (<year>2011</year>)<article-title> The Lower Jurassic ornithischian dinosaur <italic>Heterodontosaurus tucki</italic> Crompton and Charig 1962: cranial anatomy, functional morphology, taxonomy, and relationships.</article-title><source>Zoological Journal of the Linnean Society </source><volume>162</volume>: <fpage>182</fpage>-<lpage>279</lpage>.</mixed-citation></ref><ref id="B144"><mixed-citation xmlns:xlink="http://www.w3.org/1999/xlink" xlink:type="simple"><person-group><name name-style="western"><surname>Zheng</surname><given-names>XT</given-names></name><name name-style="western"><surname>You</surname><given-names>HL</given-names></name><name name-style="western"><surname>Xu</surname><given-names>X</given-names></name><name name-style="western"><surname>Dong</surname><given-names>ZM</given-names></name></person-group> (<year>2009</year>)<source> Early Cretaceous heterodontosaurid dinosaur with integumentary structures. Nature 458: 333–336. doi: <ext-link ext-link-type="uri" xlink:href="http://dx.doi.org/10.1038/nature07856" xlink:type="simple">10.1038/nature07856</ext-link></source></mixed-citation></ref><ref id="B21"><mixed-citation xmlns:xlink="http://www.w3.org/1999/xlink" xlink:type="simple"><person-group><name name-style="western"><surname>Butler</surname><given-names>RJ</given-names></name><name name-style="western"><surname>Galton</surname><given-names>PM</given-names></name><name name-style="western"><surname>Porro</surname><given-names>LB</given-names></name><name name-style="western"><surname>Chiappe</surname><given-names>LM</given-names></name><name name-style="western"><surname>Henderson DM et</surname><given-names>al.</given-names></name></person-group> (<year>2010</year>)<article-title> Lower limits of ornithischian dinosaur body size inferred from a new Upper Jurassic heterodontosaurid from North America.</article-title><source>Proceedings of the Royal Society B: Biological Sciences </source><volume>277</volume>: <fpage>375</fpage>-<lpage>381</lpage>. doi: <ext-link ext-link-type="uri" xlink:href="http://dx.doi.org/10.1098/rspb.2009.1494" xlink:type="simple">10.1098/rspb.2009.1494</ext-link></mixed-citation></ref><ref id="B98"><mixed-citation xmlns:xlink="http://www.w3.org/1999/xlink" xlink:type="simple"><person-group><name name-style="western"><surname>Porro</surname><given-names>LB</given-names></name><name name-style="western"><surname>Butler</surname><given-names>RJ</given-names></name><name name-style="western"><surname>Barrett</surname><given-names>PM</given-names></name><name name-style="western"><surname>Moore-Fay</surname><given-names>S</given-names></name><name name-style="western"><surname>Abel</surname><given-names>RL</given-names></name></person-group> (<year>2011</year>)<article-title> New heterodontosaurids specimens from the Lower Jurassic of southern Africa and the early ornithischian dinosaur radiation.</article-title><source>Earth and Environmental Transactions of the Royal Society of Edinburgh </source><volume>101</volume>: <fpage>351</fpage>-<lpage>366</lpage>. doi: <ext-link ext-link-type="uri" xlink:href="http://dx.doi.org/10.1017/S175569101102010X" xlink:type="simple">10.1017/S175569101102010X</ext-link></mixed-citation></ref><ref id="B35"><mixed-citation xmlns:xlink="http://www.w3.org/1999/xlink" xlink:type="simple"><person-group><name name-style="western"><surname>Crompton</surname><given-names>AW</given-names></name><name name-style="western"><surname>Charig</surname><given-names>AJ</given-names></name></person-group> (<year>1962</year>)<article-title> A new ornithischian from the Upper Triassic of South Africa.</article-title><source>Nature </source><volume>196</volume>: <fpage>1074</fpage>-<lpage>1077</lpage>. doi: <ext-link ext-link-type="uri" xlink:href="http://dx.doi.org/10.1038/1961074a0" xlink:type="simple">10.1038/1961074a0</ext-link></mixed-citation></ref><ref id="B68"><mixed-citation xmlns:xlink="http://www.w3.org/1999/xlink" xlink:type="simple"><person-group><name name-style="western"><surname>Kitching</surname><given-names>JW</given-names></name><name name-style="western"><surname>Raath</surname><given-names>MA</given-names></name></person-group> (<year>1984</year>)<article-title> Fossils from the Elliot and Clarens Formations (Karoo Sequence) of the northeastern Cape, Orange Free State and Lesotho, and a suggested biozonation based on tetrapods.</article-title><source>Palaeontologia africana </source><volume>25</volume>: <fpage>111</fpage>-<lpage>125</lpage>.</mixed-citation></ref><ref id="B106"><mixed-citation xmlns:xlink="http://www.w3.org/1999/xlink" xlink:type="simple"><person-group><name name-style="western"><surname>Santa Luca</surname><given-names>AP</given-names></name><name name-style="western"><surname>Crompton</surname><given-names>AW</given-names></name><name name-style="western"><surname>Charig</surname><given-names>AJ</given-names></name></person-group> (<year>1976</year>)<article-title> A complete skeleton of the Late Triassic ornithischian <italic>Heterodontosaurus tucki</italic>.</article-title><source>Nature </source><volume>264</volume>: <fpage>324</fpage>-<lpage>328</lpage>.</mixed-citation></ref><ref id="B69"><mixed-citation xmlns:xlink="http://www.w3.org/1999/xlink" xlink:type="simple"><person-group><name name-style="western"><surname>Knoll</surname><given-names>F</given-names></name></person-group> (<year>2005</year>)<article-title> The tetrapod fauna of the Upper Elliot and Clarens formations in the main Karoo Basin (South Africa and Lesotho).</article-title><source>Bulletin de la Société géologique de France </source><volume>176</volume>: <fpage>81</fpage>-<lpage>91</lpage>. doi: <ext-link ext-link-type="uri" xlink:href="http://dx.doi.org/10.2113/176.1.81" xlink:type="simple">10.2113/176.1.81</ext-link></mixed-citation></ref><ref id="B51"><mixed-citation xmlns:xlink="http://www.w3.org/1999/xlink" xlink:type="simple"><person-group><name name-style="western"><surname>Gradstein</surname><given-names>FM</given-names></name><name name-style="western"><surname>Ogg</surname><given-names>JG</given-names></name></person-group> (<year>2009</year>)<article-title> The geologic time scale.</article-title> In: <person-group><name name-style="western"><surname>Hedges</surname><given-names>SB</given-names></name><name name-style="western"><surname>Kumar</surname><given-names>S</given-names></name></person-group> (<role>Eds</role>). <issue-title>, The Timetree of Life.</issue-title><source>Oxford University Press, Oxford</source>: <fpage>26</fpage>-<lpage>34</lpage>.</mixed-citation></ref><ref id="B95"><mixed-citation xmlns:xlink="http://www.w3.org/1999/xlink" xlink:type="simple"><person-group><name name-style="western"><surname>Pol</surname><given-names>D</given-names></name><name name-style="western"><surname>Rauhut</surname><given-names>OWM</given-names></name><name name-style="western"><surname>Becerra</surname><given-names>M</given-names></name></person-group> (<year>2011</year>)<article-title> A Middle Jurassic heterodontosaurid dinosaur from Patagonia and the evolution of heterodontosaurids.</article-title><source>Naturwissenschaften </source><volume>98</volume>: <fpage>369</fpage>-<lpage>379</lpage>.</mixed-citation></ref></ref-list></tp:taxon-treatment>
